# Supplementary material for: Exosomes from antler stem cells alleviate mesenchymal stem cell senescence and osteoarthritis
Source: Protein Cell. 2021 Aug 3;13(3):220–6. doi: 10.1007/s13238-021-00860-9 (PMC8901817; doi:10.1007/s13238-021-00860-9)
Supplement: Supplementary file 2 — Supplementary material 2 (XLS 151 kb) [file 13238_2021_860_MOESM2_ESM.xls]

## Sheet: sheet1
Accession	Description	Score	Coverage	# Proteins	# Unique Peptides	# Peptides	# PSMs	Area	# AAs	MW [kDa]	calc. pI
A0A212D3W3	FN1 OS=Cervus elaphus hippelaphus OX=46360 GN=Celaphus_00015077 PE=4 SV=1 - [A0A212D3W3_CEREH]	619.042	52.6	1	106	106	208	21312854734	2572	282.022	6.04932
A0A212CT53	MFGE8 OS=Cervus elaphus hippelaphus OX=46360 GN=Celaphus_00015198 PE=4 SV=1 - [A0A212CT53_CEREH]	279.845	68.35	1	41	41	117	68101609111	436	48.3654	7.95752
A0A212D9R7	Clathrin heavy chain OS=Cervus elaphus hippelaphus OX=46360 GN=Celaphus_00000641 PE=3 SV=1 - [A0A212D9R7_CEREH]	273.244	47.45	1	58	58	91	2754991597	1370	157.621	5.5415
A0A212DG66	PDZ domain-containing protein OS=Cervus elaphus hippelaphus OX=46360 GN=Celaphus_00013389 PE=4 SV=1 - [A0A212DG66_CEREH]	238.385	45.45	1	92	94	120	7.95662e+08	3386	356.613	6.58057
A0A212CVI7	Vitellogenin domain-containing protein OS=Cervus elaphus hippelaphus OX=46360 GN=Celaphus_00005334 PE=4 SV=1 - [A0A212CVI7_CEREH]	216.678	20.16	4	70	84	102	7.61037e+08	4346	490.584	6.85889
A0A212CD20	A2M (Fragment) OS=Cervus elaphus hippelaphus OX=46360 GN=Celaphus_00013976 PE=4 SV=1 - [A0A212CD20_CEREH]	205.194	28.9	1	2	22	89	76229123134	737	81.13	5.36377
A0A212D5P0	ALB OS=Cervus elaphus hippelaphus OX=46360 GN=Celaphus_00017423 PE=4 SV=1 - [A0A212D5P0_CEREH]	169.052	36.36	1	4	25	65	40723503571	605	69.0364	6.27783
A0A212CNF4	TNC (Fragment) OS=Cervus elaphus hippelaphus OX=46360 GN=Celaphus_00016894 PE=4 SV=1 - [A0A212CNF4_CEREH]	151.024	34.2	1	35	35	58	6057089912	1269	139.061	5.43994
A0A212CZ38	MVP (Fragment) OS=Cervus elaphus hippelaphus OX=46360 GN=Celaphus_00007089 PE=4 SV=1 - [A0A212CZ38_CEREH]	141.499	55.09	1	39	39	52	2345569927	697	76.8516	5.38916
A0A212C160	MSN (Fragment) OS=Cervus elaphus hippelaphus OX=46360 GN=Celaphus_00009982 PE=4 SV=1 - [A0A212C160_CEREH]	101.899	52.05	2	29	29	45	1219556502	611	71.6171	6.7417
A0A212CP99	VCL OS=Cervus elaphus hippelaphus OX=46360 GN=Celaphus_00008304 PE=4 SV=1 - [A0A212CP99_CEREH]	101.243	40.18	1	30	30	39	1142517669	988	108.164	5.94775
A0A212CAC8	VIM OS=Cervus elaphus hippelaphus OX=46360 GN=Celaphus_00007529 PE=3 SV=1 - [A0A212CAC8_CEREH]	80.1569	48.82	2	21	22	31	6.52538e+08	422	48.5673	5.16064
A0A212CC12	ITIH2 (Fragment) OS=Cervus elaphus hippelaphus OX=46360 GN=Celaphus_00007451 PE=4 SV=1 - [A0A212CC12_CEREH]	77.8237	14.61	1	1	16	28	3902583118	924	103.262	6.90283
A0A212CIP3	TF OS=Cervus elaphus hippelaphus OX=46360 GN=Celaphus_00012935 PE=4 SV=1 - [A0A212CIP3_CEREH]	76.6469	20.75	1	1	12	28	6109894699	530	58.377	6.96143
A0A212D6Q7	AFP OS=Cervus elaphus hippelaphus OX=46360 GN=Celaphus_00017424 PE=4 SV=1 - [A0A212D6Q7_CEREH]	70.6424	34.56	1	1	16	26	9330918505	570	63.7276	6.29053
A0A212CJT1	COL1A2 OS=Cervus elaphus hippelaphus OX=46360 GN=Celaphus_00011872 PE=4 SV=1 - [A0A212CJT1_CEREH]	69.1739	19.59	1	17	17	25	1829372082	1174	125.447	6.52197
A0A212C982	GNAI2 OS=Cervus elaphus hippelaphus OX=46360 GN=Celaphus_00010546 PE=4 SV=1 - [A0A212C982_CEREH]	59.5585	54.17	3	13	16	22	1279859458	336	38.6212	5.59229
A0A212CV25	ACTN1 OS=Cervus elaphus hippelaphus OX=46360 GN=Celaphus_00006051 PE=4 SV=1 - [A0A212CV25_CEREH]	58.602	36.27	2	17	19	23	3.45944e+08	692	77.9774	5.19873
A0A212D5P4	TAF domain-containing protein OS=Cervus elaphus hippelaphus OX=46360 GN=Celaphus_00014534 PE=3 SV=1 - [A0A212D5P4_CEREH]	57.4803	31.45	4	9	16	25	7806357292	283	31.2824	11.312
A0A212CQF6	ENO1 OS=Cervus elaphus hippelaphus OX=46360 GN=Celaphus_00010984 PE=3 SV=1 - [A0A212CQF6_CEREH]	56.2314	48.21	5	19	19	22	6.50366e+08	504	54.6865	9.01221
A0A212CV55	THBS1 OS=Cervus elaphus hippelaphus OX=46360 GN=Celaphus_00006427 PE=4 SV=1 - [A0A212CV55_CEREH]	55.334	22.64	3	1	23	27	6.22413e+08	1210	133.191	5.05908
A0A212DA44	MYO1C (Fragment) OS=Cervus elaphus hippelaphus OX=46360 GN=Celaphus_00000826 PE=3 SV=1 - [A0A212DA44_CEREH]	54.6085	24.34	1	22	22	24	2.80242e+08	1064	120.667	9.29053
A0A212C215	ITGA6 (Fragment) OS=Cervus elaphus hippelaphus OX=46360 GN=Celaphus_00015764 PE=4 SV=1 - [A0A212C215_CEREH]	53.5147	41.06	1	20	20	24	1004333297	526	59.0096	8.11865
A0A212CQN3	SERPINC1 OS=Cervus elaphus hippelaphus OX=46360 GN=Celaphus_00011133 PE=3 SV=1 - [A0A212CQN3_CEREH]	51.296	30.11	1	2	16	23	2046466099	435	49.088	6.65381
A0A212CKW6	FLNC OS=Cervus elaphus hippelaphus OX=46360 GN=Celaphus_00012234 PE=4 SV=1 - [A0A212CKW6_CEREH]	50.5678	8.97	1	17	18	22	8.4919e+08	2621	278.386	6.03662
A0A212CQ32	ATP2B4 OS=Cervus elaphus hippelaphus OX=46360 GN=Celaphus_00010712 PE=3 SV=1 - [A0A212CQ32_CEREH]	50.1528	33.39	3	9	15	20	335618032	575	63.0964	7.18115
A0A212DA09	FLOT2 (Fragment) OS=Cervus elaphus hippelaphus OX=46360 GN=Celaphus_00000774 PE=4 SV=1 - [A0A212DA09_CEREH]	49.1623	35.38	1	18	18	19	3.91913e+08	472	51.9314	5.57959
A0A212C5F6	VCP OS=Cervus elaphus hippelaphus OX=46360 GN=Celaphus_00018404 PE=3 SV=1 - [A0A212C5F6_CEREH]	47.3917	35.41	2	22	22	24	2.40803e+08	836	92.3053	5.32568
A0A212CIN4	COL6A2 OS=Cervus elaphus hippelaphus OX=46360 GN=Celaphus_00012836 PE=4 SV=1 - [A0A212CIN4_CEREH]	47.3155	21.43	1	16	16	22	1604358944	980	105.215	5.99854
A0A212CI11	AHSG OS=Cervus elaphus hippelaphus OX=46360 GN=Celaphus_00012581 PE=4 SV=1 - [A0A212CI11_CEREH]	42.4219	26.18	1	1	8	17	36103341494	359	38.1442	5.65576
A0A212DHA7	FERMT3 (Fragment) OS=Cervus elaphus hippelaphus OX=46360 GN=Celaphus_00013339 PE=4 SV=1 - [A0A212DHA7_CEREH]	41.0267	24.32	1	16	16	19	5.19893e+08	736	82.7254	7.07861
A0A212DFC4	RAP1B OS=Cervus elaphus hippelaphus OX=46360 GN=Celaphus_00011617 PE=4 SV=1 - [A0A212DFC4_CEREH]	39.1312	60.34	2	11	11	15	1908309839	232	26.1663	5.57959
A0A212DAM9	MYO1D OS=Cervus elaphus hippelaphus OX=46360 GN=Celaphus_00000719 PE=3 SV=1 - [A0A212DAM9_CEREH]	38.9602	29.03	2	12	12	15	1.55066e+08	527	59.8337	7.28369
A0A212D5I2	FLOT1 (Fragment) OS=Cervus elaphus hippelaphus OX=46360 GN=Celaphus_00014478 PE=4 SV=1 - [A0A212D5I2_CEREH]	38.0478	41.33	1	12	12	14	4.08515e+08	346	38.9331	7.45947
A0A212CYZ6	PCOLCE OS=Cervus elaphus hippelaphus OX=46360 GN=Celaphus_00007252 PE=4 SV=1 - [A0A212CYZ6_CEREH]	37.4177	34.84	1	12	12	15	4.95811e+08	686	72.5614	7.45947
A0A212DEG0	DIP2B OS=Cervus elaphus hippelaphus OX=46360 GN=Celaphus_00011497 PE=4 SV=1 - [A0A212DEG0_CEREH]	37.3903	16.54	2	18	18	19	1.42639e+08	1451	157.75	8.04541
A0A212C9S0	FLNB OS=Cervus elaphus hippelaphus OX=46360 GN=Celaphus_00010416 PE=4 SV=1 - [A0A212C9S0_CEREH]	35.9209	11.15	1	15	16	18	219527973	1865	199.811	5.73193
A0A212CPC1	MYOF OS=Cervus elaphus hippelaphus OX=46360 GN=Celaphus_00008484 PE=4 SV=1 - [A0A212CPC1_CEREH]	32.248	21.59	1	12	12	13	2.61677e+08	741	84.3127	7.1958
A0A212DCG6	ACTN4 (Fragment) OS=Cervus elaphus hippelaphus OX=46360 GN=Celaphus_00004441 PE=4 SV=1 - [A0A212DCG6_CEREH]	32.0171	36.45	1	5	10	13	2.34839e+08	310	34.6427	8.86572
A0A212CE39	SDCBP OS=Cervus elaphus hippelaphus OX=46360 GN=Celaphus_00016272 PE=4 SV=1 - [A0A212CE39_CEREH]	30.9479	32.54	1	8	8	11	1449639908	295	32.0698	8.80713
A0A212D0A9	EEF2 (Fragment) OS=Cervus elaphus hippelaphus OX=46360 GN=Celaphus_00003328 PE=4 SV=1 - [A0A212D0A9_CEREH]	30.2203	13.16	1	12	12	13	1.9603e+08	965	107.345	8.5874
A0A212CNT8	ANXA11 OS=Cervus elaphus hippelaphus OX=46360 GN=Celaphus_00008337 PE=4 SV=1 - [A0A212CNT8_CEREH]	30.1496	39.54	2	10	10	13	1000271789	263	28.5765	6.01123
A0A212DFV1	RAB1B OS=Cervus elaphus hippelaphus OX=46360 GN=Celaphus_00013242 PE=4 SV=1 - [A0A212DFV1_CEREH]	29.4699	39.22	6	4	9	12	1105346998	283	30.9888	8.48486
A0A212D9F7	COL1A1 OS=Cervus elaphus hippelaphus OX=46360 GN=Celaphus_00001147 PE=4 SV=1 - [A0A212D9F7_CEREH]	29.2933	7.5	3	9	9	13	9.15919e+08	1386	149.33	5.18604
A0A212C7M1	FA domain-containing protein (Fragment) OS=Cervus elaphus hippelaphus OX=46360 GN=Celaphus_00018991 PE=4 SV=1 - [A0A212C7M1_CEREH]	29.1905	26.18	1	10	10	12	3.67212e+08	592	63.6878	4.85596
A0A212C7V1	NT5E (Fragment) OS=Cervus elaphus hippelaphus OX=46360 GN=Celaphus_00018967 PE=4 SV=1 - [A0A212C7V1_CEREH]	28.6936	32.32	1	8	8	12	1327078095	263	28.5312	9.11475
A0A212D2Q7	STXBP2 OS=Cervus elaphus hippelaphus OX=46360 GN=Celaphus_00003231 PE=3 SV=1 - [A0A212D2Q7_CEREH]	28.6265	17.03	1	8	8	11	1.00819e+08	593	66.3155	6.87354
A0A212CNN8	HTRA1 OS=Cervus elaphus hippelaphus OX=46360 GN=Celaphus_00008754 PE=4 SV=1 - [A0A212CNN8_CEREH]	27.986	36.73	1	7	7	10	6.63607e+08	245	26.5902	8.76318
A0A212C3V6	ALCAM (Fragment) OS=Cervus elaphus hippelaphus OX=46360 GN=Celaphus_00019549 PE=4 SV=1 - [A0A212C3V6_CEREH]	27.1909	30.72	1	9	9	11	1.71012e+08	332	37.3228	6.59521
A0A212CAL0	ITGB1 (Fragment) OS=Cervus elaphus hippelaphus OX=46360 GN=Celaphus_00007482 PE=4 SV=1 - [A0A212CAL0_CEREH]	26.8715	20.66	1	8	8	11	7.96644e+08	455	49.7462	5.32568
A0A212CEH0	YWHAZ OS=Cervus elaphus hippelaphus OX=46360 GN=Celaphus_00016401 PE=3 SV=1 - [A0A212CEH0_CEREH]	25.2104	51.28	1	5	6	10	1002263977	117	13.3427	4.97021
A0A212DIZ6	ILK OS=Cervus elaphus hippelaphus OX=46360 GN=Celaphus_00009126 PE=4 SV=1 - [A0A212DIZ6_CEREH]	24.9805	18.81	1	7	7	10	3.33273e+08	452	51.3879	8.07471
A0A212D730	CLTC (Fragment) OS=Cervus elaphus hippelaphus OX=46360 GN=Celaphus_00000640 PE=4 SV=1 - [A0A212D730_CEREH]	24.7741	43.7	1	6	6	8	1987024057	135	15.0857	8.14795
A0A212CS86	CSPG4 OS=Cervus elaphus hippelaphus OX=46360 GN=Celaphus_00015339 PE=4 SV=1 - [A0A212CS86_CEREH]	24.409	14.6	1	8	8	10	7.0767e+07	870	92.937	6.31592
A0A212CJY0	TFRC OS=Cervus elaphus hippelaphus OX=46360 GN=Celaphus_00012654 PE=4 SV=1 - [A0A212CJY0_CEREH]	23.9567	15.6	1	13	13	14	8.23839e+08	769	85.5621	6.22705
A0A212CCD9	PLXNB2 (Fragment) OS=Cervus elaphus hippelaphus OX=46360 GN=Celaphus_00013673 PE=4 SV=1 - [A0A212CCD9_CEREH]	23.0794	7.54	1	12	12	12	1.4049e+08	1857	205.203	6.63916
A0A212DD58	EHD2 (Fragment) OS=Cervus elaphus hippelaphus OX=46360 GN=Celaphus_00004663 PE=3 SV=1 - [A0A212DD58_CEREH]	22.942	37.64	1	4	5	8	2.78596e+08	178	19.3529	5.33838
A0A212CAH5	Rab GDP dissociation inhibitor (Fragment) OS=Cervus elaphus hippelaphus OX=46360 GN=Celaphus_00007620 PE=3 SV=1 - [A0A212CAH5_CEREH]	21.9984	38.86	1	11	12	14	1.7802e+08	386	43.7243	6.7124
A0A212D8V0	FGG OS=Cervus elaphus hippelaphus OX=46360 GN=Celaphus_00000578 PE=4 SV=1 - [A0A212D8V0_CEREH]	21.9058	18.5	1	6	6	9	4.42206e+08	427	48.5524	6.17627
A0A212DHJ8	CAPN5 (Fragment) OS=Cervus elaphus hippelaphus OX=46360 GN=Celaphus_00009261 PE=3 SV=1 - [A0A212DHJ8_CEREH]	21.5899	18.8	1	6	6	8	1.25264e+08	415	47.986	8.06006
A0A212DG76	EHD1 (Fragment) OS=Cervus elaphus hippelaphus OX=46360 GN=Celaphus_00013307 PE=3 SV=1 - [A0A212DG76_CEREH]	21.4361	40.89	1	4	5	8	446836035	203	22.945	9.49561
A0A212C5J0	ACO1 (Fragment) OS=Cervus elaphus hippelaphus OX=46360 GN=Celaphus_00018227 PE=4 SV=1 - [A0A212C5J0_CEREH]	21.4131	20.73	1	8	8	10	1.07143e+08	545	59.5165	6.60986
A0A212C189	ITGAV (Fragment) OS=Cervus elaphus hippelaphus OX=46360 GN=Celaphus_00015684 PE=3 SV=1 - [A0A212C189_CEREH]	20.8083	15.33	1	7	7	8	3.78693e+08	613	68.1114	6.29053
A0A212CZY0	SLC44A2 OS=Cervus elaphus hippelaphus OX=46360 GN=Celaphus_00003176 PE=3 SV=1 - [A0A212CZY0_CEREH]	20.5466	12.75	2	8	8	11	1.84026e+08	706	80.0306	8.51416
A0A212D0G0	RAB8A OS=Cervus elaphus hippelaphus OX=46360 GN=Celaphus_00003037 PE=4 SV=1 - [A0A212D0G0_CEREH]	20.0706	34.78	8	4	8	9	8.71237e+08	207	23.6692	9.05615
A0A212D765	Myosin motor domain-containing protein OS=Cervus elaphus hippelaphus OX=46360 GN=Celaphus_00001014 PE=3 SV=1 - [A0A212D765_CEREH]	20.0558	4.52	1	1	5	7	133797839	1084	125.736	5.77002
A0A212D8M8	VAT1 OS=Cervus elaphus hippelaphus OX=46360 GN=Celaphus_00001382 PE=4 SV=1 - [A0A212D8M8_CEREH]	19.2805	19.9	1	6	6	8	4.71067e+08	402	42.782	6.44287
A0A212D154	CTNNA1 (Fragment) OS=Cervus elaphus hippelaphus OX=46360 GN=Celaphus_00003641 PE=4 SV=1 - [A0A212D154_CEREH]	19.1753	28.46	3	7	7	9	1.02699e+08	390	43.1589	5.71924
A0A212CSU3	DYNC1H1 OS=Cervus elaphus hippelaphus OX=46360 GN=Celaphus_00015550 PE=4 SV=1 - [A0A212CSU3_CEREH]	19.0522	6.25	1	8	8	8	8.09632e+07	1967	225.734	6.66846
A0A212CX28	EHD3 (Fragment) OS=Cervus elaphus hippelaphus OX=46360 GN=Celaphus_00005433 PE=3 SV=1 - [A0A212CX28_CEREH]	18.9045	38.84	1	5	8	9	249280043	224	25.8417	8.52881
A0A212CFU6	GNAI3 OS=Cervus elaphus hippelaphus OX=46360 GN=Celaphus_00002229 PE=4 SV=1 - [A0A212CFU6_CEREH]	18.6106	21.85	3	3	6	8	6.11528e+08	302	34.9553	5.49072
A0A212DH40	CFL1 OS=Cervus elaphus hippelaphus OX=46360 GN=Celaphus_00013263 PE=3 SV=1 - [A0A212DH40_CEREH]	18.0987	36.76	2	5	5	6	2.03231e+08	136	15.1297	5.46533
A0A212C5H6	CLU (Fragment) OS=Cervus elaphus hippelaphus OX=46360 GN=Celaphus_00018223 PE=4 SV=1 - [A0A212C5H6_CEREH]	17.9684	11.32	1	1	4	7	2.75335e+08	106	12.0791	8.54346
A0A212CDQ6	EFR3A OS=Cervus elaphus hippelaphus OX=46360 GN=Celaphus_00016193 PE=4 SV=1 - [A0A212CDQ6_CEREH]	17.8403	10.52	2	7	7	8	1.06931e+08	827	93.7518	6.80029
A0A212CDF2	MYH9 OS=Cervus elaphus hippelaphus OX=46360 GN=Celaphus_00014131 PE=3 SV=1 - [A0A212CDF2_CEREH]	17.6341	37.84	1	2	5	7	1.71519e+08	111	12.7747	8.19189
A0A212CU32	ADAM10 (Fragment) OS=Cervus elaphus hippelaphus OX=46360 GN=Celaphus_00006239 PE=4 SV=1 - [A0A212CU32_CEREH]	17.6142	24.03	1	8	8	9	2.50238e+08	462	50.9131	6.85889
A0A212DGE3	TSG101 (Fragment) OS=Cervus elaphus hippelaphus OX=46360 GN=Celaphus_00013542 PE=4 SV=1 - [A0A212DGE3_CEREH]	17.2548	39.77	1	5	5	7	8.72085e+07	176	20.3757	5.2749
A0A212CF28	IGSF8 OS=Cervus elaphus hippelaphus OX=46360 GN=Celaphus_00001822 PE=4 SV=1 - [A0A212CF28_CEREH]	17.016	15.97	1	7	7	8	2.69996e+08	601	63.2546	7.95752
A0A212DBK7	MMP2 OS=Cervus elaphus hippelaphus OX=46360 GN=Celaphus_00004127 PE=3 SV=1 - [A0A212DBK7_CEREH]	16.7387	20.72	1	9	9	10	1.22801e+08	584	65.6634	5.32568
A0A212CRE6	BROX OS=Cervus elaphus hippelaphus OX=46360 GN=Celaphus_00010832 PE=4 SV=1 - [A0A212CRE6_CEREH]	16.7102	14.43	1	5	5	6	7.1164e+07	395	44.3957	8.96826
A0A212DFQ2	ITGA5 OS=Cervus elaphus hippelaphus OX=46360 GN=Celaphus_00011396 PE=3 SV=1 - [A0A212DFQ2_CEREH]	16.4834	9.78	1	7	7	8	9.5353e+07	1104	119.652	6.23975
A0A212D6G4	ANXA3 (Fragment) OS=Cervus elaphus hippelaphus OX=46360 GN=Celaphus_00017354 PE=4 SV=1 - [A0A212D6G4_CEREH]	16.2882	38.46	1	6	6	6	4.34253e+08	143	16.3454	5.43994
A0A212C8Z8	RAB7A OS=Cervus elaphus hippelaphus OX=46360 GN=Celaphus_00010683 PE=4 SV=1 - [A0A212C8Z8_CEREH]	15.9336	45	1	5	5	7	210479934	140	16.0779	4.76709
A0A212D2U1	PDGFRB OS=Cervus elaphus hippelaphus OX=46360 GN=Celaphus_00003747 PE=3 SV=1 - [A0A212D2U1_CEREH]	15.739	7.23	7	5	6	7	8.77174e+07	982	110.535	5.12256
A0A212DD83	VASP OS=Cervus elaphus hippelaphus OX=46360 GN=Celaphus_00004619 PE=4 SV=1 - [A0A212DD83_CEREH]	15.6618	23.08	1	5	5	7	6.70667e+07	338	35.3737	9.71533
A0A212CCJ4	VWF OS=Cervus elaphus hippelaphus OX=46360 GN=Celaphus_00013895 PE=4 SV=1 - [A0A212CCJ4_CEREH]	15.6363	6.63	2	6	6	7	7.41267e+07	1131	122.461	6.04932
A0A212D1V5	C3 (Fragment) OS=Cervus elaphus hippelaphus OX=46360 GN=Celaphus_00003155 PE=4 SV=1 - [A0A212D1V5_CEREH]	15.6344	5.43	1	7	7	8	5.86605e+07	1216	136.276	6.37939
A0A212CMR4	RAB14 (Fragment) OS=Cervus elaphus hippelaphus OX=46360 GN=Celaphus_00016880 PE=4 SV=1 - [A0A212CMR4_CEREH]	15.5376	13.95	7	2	4	6	5.35083e+08	294	31.6634	8.36768
A0A212DBK0	CPNE2 OS=Cervus elaphus hippelaphus OX=46360 GN=Celaphus_00004152 PE=4 SV=1 - [A0A212DBK0_CEREH]	15.3926	17.16	1	8	8	9	2.63715e+08	542	60.1062	5.75732
A0A212CQE7	PGD OS=Cervus elaphus hippelaphus OX=46360 GN=Celaphus_00010966 PE=4 SV=1 - [A0A212CQE7_CEREH]	15.3459	19.06	1	7	7	7	1.26015e+08	425	46.8369	8.07471
A0A212C794	NT5E (Fragment) OS=Cervus elaphus hippelaphus OX=46360 GN=Celaphus_00018966 PE=4 SV=1 - [A0A212C794_CEREH]	15.0691	19.51	2	5	5	6	1347849456	246	26.6203	8.44092
A0A212DI06	THY1 OS=Cervus elaphus hippelaphus OX=46360 GN=Celaphus_00009008 PE=4 SV=1 - [A0A212DI06_CEREH]	15.0542	25.47	1	4	4	5	8.53051e+08	161	17.9666	9.15869
A0A212CYV7	ITGAL OS=Cervus elaphus hippelaphus OX=46360 GN=Celaphus_00007104 PE=3 SV=1 - [A0A212CYV7_CEREH]	14.8196	10.42	1	6	6	6	8.59393e+07	710	78.5287	5.38916
A0A212CU10	FERMT2 OS=Cervus elaphus hippelaphus OX=46360 GN=Celaphus_00006145 PE=4 SV=1 - [A0A212CU10_CEREH]	14.6643	33.08	1	6	6	6	7.50075e+07	260	30.0912	7.35693
A0A212D7K8	LGALS3BP OS=Cervus elaphus hippelaphus OX=46360 GN=Celaphus_00001567 PE=4 SV=1 - [A0A212D7K8_CEREH]	14.3941	11.18	1	2	2	5	2.99458e+08	170	18.3579	5.021
A0A212C2A8	RALB OS=Cervus elaphus hippelaphus OX=46360 GN=Celaphus_00015960 PE=4 SV=1 - [A0A212C2A8_CEREH]	14.0426	30.1	1	5	6	7	1.1877e+08	206	23.424	6.62451
A0A212CDN0	CPNE3 OS=Cervus elaphus hippelaphus OX=46360 GN=Celaphus_00016453 PE=4 SV=1 - [A0A212CDN0_CEREH]	13.553	12.76	1	5	6	7	2.07982e+08	533	59.5569	5.60498
A0A212D417	EPB41 (Fragment) OS=Cervus elaphus hippelaphus OX=46360 GN=Celaphus_00014873 PE=4 SV=1 - [A0A212D417_CEREH]	13.1792	26.86	2	7	7	10	204968899	242	27.7115	9.37842
A0A212CTE0	EHD4 (Fragment) OS=Cervus elaphus hippelaphus OX=46360 GN=Celaphus_00006341 PE=3 SV=1 - [A0A212CTE0_CEREH]	13.0549	15.41	1	2	5	6	9.66398e+07	370	42.1709	6.90283
A0A212CPT2	ENTPD1 (Fragment) OS=Cervus elaphus hippelaphus OX=46360 GN=Celaphus_00008531 PE=3 SV=1 - [A0A212CPT2_CEREH]	13.053	22.62	1	4	4	5	1.7319e+08	221	24.7211	7.94287
A0A212D505	SLC29A1 OS=Cervus elaphus hippelaphus OX=46360 GN=Celaphus_00014352 PE=4 SV=1 - [A0A212D505_CEREH]	12.9678	6.89	1	4	4	6	1.317e+08	639	69.1156	7.79639
A0A212CMU7	DPYSL2 OS=Cervus elaphus hippelaphus OX=46360 GN=Celaphus_00017111 PE=4 SV=1 - [A0A212CMU7_CEREH]	11.9241	12.64	2	3	4	5	9.92282e+07	435	46.2749	8.98291
A0A212BZH7	UBA1 OS=Cervus elaphus hippelaphus OX=46360 GN=Celaphus_00009899 PE=3 SV=1 - [A0A212BZH7_CEREH]	11.9053	7.07	1	6	6	6	9.21482e+07	1046	116.491	5.51611
A0A212CXE8	RAB10 (Fragment) OS=Cervus elaphus hippelaphus OX=46360 GN=Celaphus_00005369 PE=4 SV=1 - [A0A212CXE8_CEREH]	11.7571	17.52	1	3	3	4	1.78035e+08	137	15.3897	6.78564
A0A212CCU0	SLC2A3 OS=Cervus elaphus hippelaphus OX=46360 GN=Celaphus_00013963 PE=3 SV=1 - [A0A212CCU0_CEREH]	11.6936	13.92	1	7	7	8	3.86979e+08	467	51.1717	8.44092
A0A212CC29	GNAS (Fragment) OS=Cervus elaphus hippelaphus OX=46360 GN=Celaphus_00007790 PE=4 SV=1 - [A0A212CC29_CEREH]	11.4793	18.86	1	6	6	6	2.65794e+08	297	32.8975	8.104
A0A212CVB9	RAB2B OS=Cervus elaphus hippelaphus OX=46360 GN=Celaphus_00006481 PE=4 SV=1 - [A0A212CVB9_CEREH]	11.4419	34.26	1	6	6	7	1.33747e+08	216	24.1	7.07861
A0A212C1I6	DPP4 OS=Cervus elaphus hippelaphus OX=46360 GN=Celaphus_00015838 PE=3 SV=1 - [A0A212C1I6_CEREH]	11.2868	19.79	1	6	6	7	2.22003e+08	374	42.9249	7.40088
A0A212CAU1	CPNE1 OS=Cervus elaphus hippelaphus OX=46360 GN=Celaphus_00007937 PE=4 SV=1 - [A0A212CAU1_CEREH]	11.149	13.73	1	5	6	7	1.26585e+08	510	55.7308	5.61768
A0A212CEG4	TG OS=Cervus elaphus hippelaphus OX=46360 GN=Celaphus_00016185 PE=4 SV=1 - [A0A212CEG4_CEREH]	11.0823	35.94	1	4	4	4	1.80216e+08	128	14.7295	8.93896
A0A212CU54	TPM1 OS=Cervus elaphus hippelaphus OX=46360 GN=Celaphus_00006250 PE=3 SV=1 - [A0A212CU54_CEREH]	10.7641	16.13	7	1	4	6	4.86096e+07	248	28.7036	4.76709
A0A212CN58	PHB domain-containing protein OS=Cervus elaphus hippelaphus OX=46360 GN=Celaphus_00016877 PE=4 SV=1 - [A0A212CN58_CEREH]	10.7053	16.51	2	3	3	4	4.30522e+08	212	23.3444	8.27979
A0A212D994	RAB5C OS=Cervus elaphus hippelaphus OX=46360 GN=Celaphus_00001339 PE=4 SV=1 - [A0A212D994_CEREH]	10.5211	22.22	3	4	4	4	1.62622e+08	216	23.4678	8.41162
Q2TQS3	MHC class I antigen (Fragment) OS=Cervus nippon OX=9863 GN=Ceni-B PE=3 SV=1 - [Q2TQS3_CERNI]	10.3432	32	19	2	3	4	3.58925e+08	75	8.52911	6.06201
A0A212C7V8	VNN1 (Fragment) OS=Cervus elaphus hippelaphus OX=46360 GN=Celaphus_00019004 PE=4 SV=1 - [A0A212C7V8_CEREH]	10.3355	6.08	1	4	4	5	1.8405e+08	691	76.5111	5.43994
A0A212D346	CLIC4 (Fragment) OS=Cervus elaphus hippelaphus OX=46360 GN=Celaphus_00014791 PE=4 SV=1 - [A0A212D346_CEREH]	10.3054	50	1	2	2	3	2.42034e+08	76	8.53735	6.52197
A0A212CNC3	KCNMA1 OS=Cervus elaphus hippelaphus OX=46360 GN=Celaphus_00008323 PE=4 SV=1 - [A0A212CNC3_CEREH]	10.293	17.59	1	2	2	3	6.07496e+07	199	22.178	8.17725
A0A212C263	CYFIP1 (Fragment) OS=Cervus elaphus hippelaphus OX=46360 GN=Celaphus_00015615 PE=4 SV=1 - [A0A212C263_CEREH]	10.2723	16.33	1	1	5	5	8.8312e+07	300	34.8474	5.74463
A0A212CI97	NCSTN OS=Cervus elaphus hippelaphus OX=46360 GN=Celaphus_00001812 PE=4 SV=1 - [A0A212CI97_CEREH]	10.0802	5.09	1	4	4	4	3.8178e+07	786	86.0084	8.33838
A0A212D556	CLIC1 (Fragment) OS=Cervus elaphus hippelaphus OX=46360 GN=Celaphus_00014444 PE=4 SV=1 - [A0A212D556_CEREH]	10.0359	13.6	1	4	4	4	1.63497e+08	375	40.0575	6.01123
A0A212C8D1	ITGA2 (Fragment) OS=Cervus elaphus hippelaphus OX=46360 GN=Celaphus_00017998 PE=4 SV=1 - [A0A212C8D1_CEREH]	10.0322	27.32	1	4	4	4	279861887	183	20.1028	5.22412
A0A212DB85	ARHGDIA OS=Cervus elaphus hippelaphus OX=46360 GN=Celaphus_00001509 PE=4 SV=1 - [A0A212DB85_CEREH]	9.85729	30.57	1	4	4	4	1.80344e+08	157	17.8208	4.62744
A0A212DDI1	CDH11 OS=Cervus elaphus hippelaphus OX=46360 GN=Celaphus_00004198 PE=4 SV=1 - [A0A212DDI1_CEREH]	9.73107	4.17	1	3	3	4	4.13717e+07	576	64.1439	5.23682
A0A212CD85	FBLN1 (Fragment) OS=Cervus elaphus hippelaphus OX=46360 GN=Celaphus_00013693 PE=4 SV=1 - [A0A212CD85_CEREH]	9.6492	7.82	1	2	5	5	2.69622e+08	614	67.2672	5.12256
A0A212CHG9	SLC2A1 (Fragment) OS=Cervus elaphus hippelaphus OX=46360 GN=Celaphus_00002660 PE=3 SV=1 - [A0A212CHG9_CEREH]	9.60748	5.47	2	4	4	6	4.60886e+08	457	50.5237	8.5874
A0A212CVR5	PH domain-containing protein OS=Cervus elaphus hippelaphus OX=46360 GN=Celaphus_00005210 PE=4 SV=1 - [A0A212CVR5_CEREH]	9.49775	7.77	1	4	4	4	6.3503e+07	695	76.5618	6.12549
A0A212CIC7	SLC16A1 OS=Cervus elaphus hippelaphus OX=46360 GN=Celaphus_00002174 PE=4 SV=1 - [A0A212CIC7_CEREH]	9.45526	6.99	1	2	2	3	7.90216e+07	501	54.1319	8.20654
A0A212CKV1	RALA OS=Cervus elaphus hippelaphus OX=46360 GN=Celaphus_00012173 PE=4 SV=1 - [A0A212CKV1_CEREH]	9.41624	11.3	1	1	2	3	1.18388e+08	230	26.0162	7.18115
A0A212DAL6	FASN OS=Cervus elaphus hippelaphus OX=46360 GN=Celaphus_00001490 PE=4 SV=1 - [A0A212DAL6_CEREH]	9.39218	3.84	1	5	5	5	7.10861e+07	1899	207.447	6.48096
A0A212D4S2	F13A1 OS=Cervus elaphus hippelaphus OX=46360 GN=Celaphus_00014633 PE=4 SV=1 - [A0A212D4S2_CEREH]	9.32172	6.4	1	3	3	4	1.49705e+08	469	51.898	5.51611
A0A212D372	SERPINE2 OS=Cervus elaphus hippelaphus OX=46360 GN=Celaphus_00014984 PE=3 SV=1 - [A0A212D372_CEREH]	9.31878	16.14	1	6	6	6	7.25408e+07	415	45.7341	9.51025
A0A212D4S9	HSP90AB1 OS=Cervus elaphus hippelaphus OX=46360 GN=Celaphus_00014353 PE=4 SV=1 - [A0A212D4S9_CEREH]	8.74171	15.82	2	4	4	4	1.73815e+08	335	37.5918	4.98291
A0A212C669	COL12A1 OS=Cervus elaphus hippelaphus OX=46360 GN=Celaphus_00018750 PE=4 SV=1 - [A0A212C669_CEREH]	8.73372	5.61	1	4	4	4	8.06381e+07	1176	130.623	5.75732
A0A212DAQ5	TAOK3 (Fragment) OS=Cervus elaphus hippelaphus OX=46360 GN=Celaphus_00000306 PE=4 SV=1 - [A0A212DAQ5_CEREH]	8.57315	8.36	1	4	4	4	3.66066e+07	562	67.0892	7.35693
A0A212C6X4	RAB27B OS=Cervus elaphus hippelaphus OX=46360 GN=Celaphus_00017808 PE=4 SV=1 - [A0A212C6X4_CEREH]	8.50839	13.58	1	3	5	5	5.18819e+07	265	29.9349	5.43994
A0A212CU65	THSD4 OS=Cervus elaphus hippelaphus OX=46360 GN=Celaphus_00006567 PE=4 SV=1 - [A0A212CU65_CEREH]	8.48246	15.45	1	5	5	5	1.13557e+08	382	42.6277	6.37939
A0A212C9M1	DAG1 OS=Cervus elaphus hippelaphus OX=46360 GN=Celaphus_00010521 PE=4 SV=1 - [A0A212C9M1_CEREH]	8.23833	5.5	1	3	3	3	9.84057e+07	981	106.772	8.33838
A0A212DC53	CDH5 OS=Cervus elaphus hippelaphus OX=46360 GN=Celaphus_00004200 PE=4 SV=1 - [A0A212DC53_CEREH]	8.22333	6.45	1	5	5	5	7.69455e+07	760	84.8598	5.42725
A0A212CZG2	PRKCB OS=Cervus elaphus hippelaphus OX=46360 GN=Celaphus_00007020 PE=4 SV=1 - [A0A212CZG2_CEREH]	8.12405	35.82	4	4	4	4	9.4251e+07	134	15.3316	7.40088
A0A212CFF8	NRAS (Fragment) OS=Cervus elaphus hippelaphus OX=46360 GN=Celaphus_00002151 PE=4 SV=1 - [A0A212CFF8_CEREH]	8.05443	16.26	2	3	3	3	1.19763e+08	203	22.7691	5.07178
A0A212CNV8	ACTN2 (Fragment) OS=Cervus elaphus hippelaphus OX=46360 GN=Celaphus_00008161 PE=4 SV=1 - [A0A212CNV8_CEREH]	7.9705	13.56	1	2	4	4	221717202	295	33.7624	9.0415
A0A212DFY8	EEF1G OS=Cervus elaphus hippelaphus OX=46360 GN=Celaphus_00013388 PE=4 SV=1 - [A0A212DFY8_CEREH]	7.96659	7.5	1	3	3	3	6.7923e+07	440	50.3974	6.93213
A0A212C9P1	PLCD1 OS=Cervus elaphus hippelaphus OX=46360 GN=Celaphus_00010244 PE=4 SV=1 - [A0A212C9P1_CEREH]	7.9298	8.17	1	4	4	5	8.6752e+07	649	73.9237	8.5874
A0A212CKI7	AQP1 OS=Cervus elaphus hippelaphus OX=46360 GN=Celaphus_00012071 PE=3 SV=1 - [A0A212CKI7_CEREH]	7.88162	12.5	1	1	1	2	177736238	160	16.8036	5.21143
A0A212D850	EIF4A1 (Fragment) OS=Cervus elaphus hippelaphus OX=46360 GN=Celaphus_00000970 PE=4 SV=1 - [A0A212D850_CEREH]	7.82503	40.23	1	3	3	3	4.40383e+07	87	9.49775	5.2876
A0A212C112	F9 OS=Cervus elaphus hippelaphus OX=46360 GN=Celaphus_00009566 PE=3 SV=1 - [A0A212C112_CEREH]	7.78319	10.67	1	4	4	4	1.12656e+08	356	39.7422	6.93213
A0A212DA87	ITGA3 OS=Cervus elaphus hippelaphus OX=46360 GN=Celaphus_00001152 PE=4 SV=1 - [A0A212DA87_CEREH]	7.69858	9.66	1	4	4	4	3.4247e+08	507	56.8534	6.55127
A0A212CDD7	ST13 OS=Cervus elaphus hippelaphus OX=46360 GN=Celaphus_00013769 PE=4 SV=1 - [A0A212CDD7_CEREH]	7.628	11.44	1	3	3	3	6.21105e+07	271	30.1981	6.44287
A0A212D2L7	DPYSL3 (Fragment) OS=Cervus elaphus hippelaphus OX=46360 GN=Celaphus_00003721 PE=4 SV=1 - [A0A212D2L7_CEREH]	7.50271	15.95	2	2	3	3	1.00238e+08	232	25.0427	8.51416
A0A212DF99	CAND1 (Fragment) OS=Cervus elaphus hippelaphus OX=46360 GN=Celaphus_00011624 PE=4 SV=1 - [A0A212DF99_CEREH]	7.46624	6.05	2	4	4	4	2.71983e+07	826	91.2728	6.65381
A0A212CGY9	LMNA (Fragment) OS=Cervus elaphus hippelaphus OX=46360 GN=Celaphus_00001909 PE=3 SV=1 - [A0A212CGY9_CEREH]	7.45437	7.61	1	3	3	3	3.02042e+07	539	59.9673	7.38623
A0A212DEZ2	CCT2 OS=Cervus elaphus hippelaphus OX=46360 GN=Celaphus_00011603 PE=3 SV=1 - [A0A212DEZ2_CEREH]	7.40738	13.47	1	4	4	4	4.2906e+07	527	56.5187	6.44287
A0A212DF66	LUM OS=Cervus elaphus hippelaphus OX=46360 GN=Celaphus_00011367 PE=4 SV=1 - [A0A212DF66_CEREH]	7.28641	15.5	1	1	4	4	1.34655e+08	342	38.8289	6.45557
A0A212CWX8	RPS27A OS=Cervus elaphus hippelaphus OX=46360 GN=Celaphus_00005602 PE=4 SV=1 - [A0A212CWX8_CEREH]	7.28177	16.92	1	2	2	3	3917225180	130	14.97	9.74463
A0A212DFR3	PRPH OS=Cervus elaphus hippelaphus OX=46360 GN=Celaphus_00011526 PE=3 SV=1 - [A0A212DFR3_CEREH]	7.17597	4.31	1	2	3	3	1.69316e+08	511	57.9966	5.47803
A0A212DAX8	GALK1 (Fragment) OS=Cervus elaphus hippelaphus OX=46360 GN=Celaphus_00001623 PE=4 SV=1 - [A0A212DAX8_CEREH]	7.11496	10.29	1	3	3	3	1.27655e+08	350	37.675	6.37939
A0A212DC42	GPI (Fragment) OS=Cervus elaphus hippelaphus OX=46360 GN=Celaphus_00004349 PE=4 SV=1 - [A0A212DC42_CEREH]	7.10702	37.65	2	1	4	5	1.23989e+08	170	18.8078	8.66064
A0A212D5E3	APOM OS=Cervus elaphus hippelaphus OX=46360 GN=Celaphus_00014452 PE=4 SV=1 - [A0A212D5E3_CEREH]	7.10534	32.45	1	4	4	4	1.09834e+08	188	21.2635	6.52197
A0A212CA76	CTNNB1 (Fragment) OS=Cervus elaphus hippelaphus OX=46360 GN=Celaphus_00010279 PE=4 SV=1 - [A0A212CA76_CEREH]	7.08432	5.4	1	2	2	3	4.15297e+07	500	54.805	6.66846
A0A212CBZ2	YWHAB (Fragment) OS=Cervus elaphus hippelaphus OX=46360 GN=Celaphus_00008004 PE=4 SV=1 - [A0A212CBZ2_CEREH]	6.9239	36.19	1	2	3	4	3.50136e+08	105	11.897	8.85107
A0A212CE94	LYN OS=Cervus elaphus hippelaphus OX=46360 GN=Celaphus_00016260 PE=4 SV=1 - [A0A212CE94_CEREH]	6.85452	15.03	1	2	3	3	1.68647e+08	286	32.2405	7.38623
A0A212CAC6	GNAT1 OS=Cervus elaphus hippelaphus OX=46360 GN=Celaphus_00010548 PE=4 SV=1 - [A0A212CAC6_CEREH]	6.8441	5.43	3	1	2	4	1169268909	350	39.954	5.73193
A0A212CI17	CD5L OS=Cervus elaphus hippelaphus OX=46360 GN=Celaphus_00001862 PE=4 SV=1 - [A0A212CI17_CEREH]	6.80992	5.72	1	1	3	3	5.45932e+07	402	45.0868	6.7124
A0A212CT48	WARS OS=Cervus elaphus hippelaphus OX=46360 GN=Celaphus_00015539 PE=3 SV=1 - [A0A212CT48_CEREH]	6.61809	16.15	1	5	5	5	6.2659e+07	551	62.3615	6.771
A0A212DHH5	RAB6A (Fragment) OS=Cervus elaphus hippelaphus OX=46360 GN=Celaphus_00009216 PE=4 SV=1 - [A0A212DHH5_CEREH]	6.44885	44.36	5	3	4	5	501667922	133	15.202	8.41162
A0A212CSF5	AAA domain-containing protein OS=Cervus elaphus hippelaphus OX=46360 GN=Celaphus_00015551 PE=4 SV=1 - [A0A212CSF5_CEREH]	6.41839	4.8	1	3	3	3	4.55219e+07	771	88.618	8.79248
A0A212DGM9	AP2A2 (Fragment) OS=Cervus elaphus hippelaphus OX=46360 GN=Celaphus_00013110 PE=4 SV=1 - [A0A212DGM9_CEREH]	6.32574	5.34	1	4	4	4	4.7927e+07	843	93.3935	6.46826
A0A212D8Z5	PLD2 OS=Cervus elaphus hippelaphus OX=46360 GN=Celaphus_00000919 PE=4 SV=1 - [A0A212D8Z5_CEREH]	6.26536	4.16	1	2	2	2	3.2213e+07	745	84.3192	8.60205
A0A212CW71	ENG (Fragment) OS=Cervus elaphus hippelaphus OX=46360 GN=Celaphus_00005200 PE=4 SV=1 - [A0A212CW71_CEREH]	6.18883	7.05	1	3	3	3	5.79896e+07	567	61.2717	5.97314
A0A212CVM2	RAB27A OS=Cervus elaphus hippelaphus OX=46360 GN=Celaphus_00006219 PE=4 SV=1 - [A0A212CVM2_CEREH]	6.10812	29.49	1	2	4	4	4.03095e+07	156	17.7689	5.63037
A0A212C307	KLKB1 OS=Cervus elaphus hippelaphus OX=46360 GN=Celaphus_00019268 PE=3 SV=1 - [A0A212C307_CEREH]	6.05175	5.88	1	2	2	2	6.49588e+07	408	45.5803	7.43018
A0A212DG56	MRGPRF OS=Cervus elaphus hippelaphus OX=46360 GN=Celaphus_00013156 PE=3 SV=1 - [A0A212DG56_CEREH]	5.97682	18.35	1	4	4	4	3.07084e+08	327	36.2909	8.66064
A0A212D5R7	JCHAIN OS=Cervus elaphus hippelaphus OX=46360 GN=Celaphus_00017405 PE=4 SV=1 - [A0A212D5R7_CEREH]	5.89262	20.89	1	3	3	3	175597660	158	18.047	5.42725
A0A212CYY8	FSCN1 (Fragment) OS=Cervus elaphus hippelaphus OX=46360 GN=Celaphus_00007340 PE=4 SV=1 - [A0A212CYY8_CEREH]	5.84464	12.88	1	3	3	3	7.47759e+07	295	32.5453	7.25439
A0A212DH88	GSTP1 (Fragment) OS=Cervus elaphus hippelaphus OX=46360 GN=Celaphus_00013184 PE=4 SV=1 - [A0A212DH88_CEREH]	5.82655	15.71	2	2	2	3	1.05785e+08	210	23.6571	7.29834
A0A212D451	CAB39 OS=Cervus elaphus hippelaphus OX=46360 GN=Celaphus_00014958 PE=4 SV=1 - [A0A212D451_CEREH]	5.68364	16.22	1	5	5	6	3.7588e+07	333	38.9443	6.66846
A0A212DF84	SLC38A2 OS=Cervus elaphus hippelaphus OX=46360 GN=Celaphus_00011568 PE=4 SV=1 - [A0A212DF84_CEREH]	5.58051	6.8	1	2	2	2	4.96195e+07	559	62.1516	9.05615
A0A212C941	RPSA (Fragment) OS=Cervus elaphus hippelaphus OX=46360 GN=Celaphus_00010271 PE=4 SV=1 - [A0A212C941_CEREH]	5.49877	14.9	1	3	3	3	4.64244e+07	208	22.7839	10.0376
Q30351	MHC class I allele Ceel*02 (Fragment) OS=Cervus elaphus OX=9860 PE=2 SV=1 - [Q30351_CEREL]	5.41283	28.69	2	1	2	2	1.89708e+08	122	13.396	7.1958
A0A212DFV3	CAPN1 (Fragment) OS=Cervus elaphus hippelaphus OX=46360 GN=Celaphus_00013288 PE=3 SV=1 - [A0A212DFV3_CEREH]	5.3728	22.22	1	3	3	3	67810342	198	22.5371	5.2876
A0A212DHA4	SLC3A2 OS=Cervus elaphus hippelaphus OX=46360 GN=Celaphus_00013361 PE=4 SV=1 - [A0A212DHA4_CEREH]	5.33976	9.48	1	2	2	2	7.91846e+07	306	33.7771	5.03369
A0A212CVS3	PCBP1 (Fragment) OS=Cervus elaphus hippelaphus OX=46360 GN=Celaphus_00005440 PE=4 SV=1 - [A0A212CVS3_CEREH]	5.24343	10.22	1	1	2	2	7.6997e+07	323	34.0093	7.94287
A0A212CZC5	MYH11 OS=Cervus elaphus hippelaphus OX=46360 GN=Celaphus_00006948 PE=3 SV=1 - [A0A212CZC5_CEREH]	5.14667	2.24	1	1	3	3	126822704	713	83.1428	5.10986
A0A212CUK8	RAB8B OS=Cervus elaphus hippelaphus OX=46360 GN=Celaphus_00006253 PE=4 SV=1 - [A0A212CUK8_CEREH]	5.09223	15.87	1	1	2	2	8.79795e+07	126	14.4012	8.77783
A0A212CDR7	Syndecan OS=Cervus elaphus hippelaphus OX=46360 GN=Celaphus_00016422 PE=3 SV=1 - [A0A212CDR7_CEREH]	5.0603	11.17	1	2	2	2	1.25133e+08	206	22.5062	4.71631
A0A212D533	PTK7 OS=Cervus elaphus hippelaphus OX=46360 GN=Celaphus_00014326 PE=3 SV=1 - [A0A212D533_CEREH]	5.05232	4.48	1	2	2	2	4.88935e+07	580	63.4349	6.06201
A0A212C1P3	PROC OS=Cervus elaphus hippelaphus OX=46360 GN=Celaphus_00015660 PE=3 SV=1 - [A0A212C1P3_CEREH]	5.03114	10.1	1	2	2	2	36159032	208	23.4228	7.35693
A0A212C934	RHOA (Fragment) OS=Cervus elaphus hippelaphus OX=46360 GN=Celaphus_00010518 PE=4 SV=1 - [A0A212C934_CEREH]	4.99298	30.77	1	1	4	4	1.68011e+08	130	14.8864	5.23682
A0A212CZ15	IGFALS OS=Cervus elaphus hippelaphus OX=46360 GN=Celaphus_00006764 PE=4 SV=1 - [A0A212CZ15_CEREH]	4.98036	6.11	1	3	3	3	5.48881e+07	606	65.4778	7.26904
A0A212C6L5	EPB41L3 (Fragment) OS=Cervus elaphus hippelaphus OX=46360 GN=Celaphus_00017695 PE=4 SV=1 - [A0A212C6L5_CEREH]	4.85979	1.67	1	1	2	3	104479488	1315	146.124	5.89697
A0A212DFN1	ATP synthase subunit beta OS=Cervus elaphus hippelaphus OX=46360 GN=Celaphus_00011700 PE=3 SV=1 - [A0A212DFN1_CEREH]	4.84345	4.73	1	2	2	2	1.87136e+07	528	56.2225	5.2749
A0A212CM52	TXN (Fragment) OS=Cervus elaphus hippelaphus OX=46360 GN=Celaphus_00016942 PE=4 SV=1 - [A0A212CM52_CEREH]	4.82641	12.37	1	1	1	2	63559502	97	10.8753	5.0083
A0A212CYM8	ABCC1 OS=Cervus elaphus hippelaphus OX=46360 GN=Celaphus_00006953 PE=4 SV=1 - [A0A212CYM8_CEREH]	4.78102	11.48	1	2	2	2	4.46437e+07	366	40.5881	5.35107
A0A212DIV7	CTNND1 OS=Cervus elaphus hippelaphus OX=46360 GN=Celaphus_00009417 PE=4 SV=1 - [A0A212DIV7_CEREH]	4.76319	2.83	1	2	2	2	5.22373e+07	742	82.3714	6.01123
A0A212CK20	SRI OS=Cervus elaphus hippelaphus OX=46360 GN=Celaphus_00012121 PE=4 SV=1 - [A0A212CK20_CEREH]	4.70745	21.92	1	3	3	3	2.2593e+08	146	16.7734	8.76318
A0A212DB59	KPNB1 (Fragment) OS=Cervus elaphus hippelaphus OX=46360 GN=Celaphus_00001197 PE=4 SV=1 - [A0A212DB59_CEREH]	4.64682	3.32	1	2	2	2	37289937	844	93.528	4.77979
A0A212CKA0	AHCYL2 OS=Cervus elaphus hippelaphus OX=46360 GN=Celaphus_00012243 PE=4 SV=1 - [A0A212CKA0_CEREH]	4.60927	4.53	2	1	2	2	4.2064e+07	464	51.9625	7.94287
A0A212CMQ7	ASPN (Fragment) OS=Cervus elaphus hippelaphus OX=46360 GN=Celaphus_00017023 PE=4 SV=1 - [A0A212CMQ7_CEREH]	4.58742	13.54	1	2	2	2	2.27193e+07	229	25.9994	7.78174
A0A212C7I8	CNDP2 OS=Cervus elaphus hippelaphus OX=46360 GN=Celaphus_00017570 PE=4 SV=1 - [A0A212C7I8_CEREH]	4.54411	6.59	1	2	2	2	5.26118e+07	425	47.1617	6.30322
A0A212C005	FHL1 (Fragment) OS=Cervus elaphus hippelaphus OX=46360 GN=Celaphus_00009554 PE=4 SV=1 - [A0A212C005_CEREH]	4.53632	12.44	1	2	2	2	7.15166e+07	193	22.0893	8.39697
A0A212CB75	RSU1 (Fragment) OS=Cervus elaphus hippelaphus OX=46360 GN=Celaphus_00007524 PE=4 SV=1 - [A0A212CB75_CEREH]	4.52414	17.42	1	2	2	2	66379688	155	17.5712	5.52881
A0A212D5W1	WDR1 OS=Cervus elaphus hippelaphus OX=46360 GN=Celaphus_00017239 PE=4 SV=1 - [A0A212D5W1_CEREH]	4.48539	33.87	1	3	3	3	8.07253e+07	124	14.0021	8.79248
A0A212CN37	CPN1 OS=Cervus elaphus hippelaphus OX=46360 GN=Celaphus_00008581 PE=4 SV=1 - [A0A212CN37_CEREH]	4.473	6.51	2	2	2	2	3.80878e+07	430	49.5181	8.66064
A0A212D631	SEPT11 (Fragment) OS=Cervus elaphus hippelaphus OX=46360 GN=Celaphus_00017370 PE=3 SV=1 - [A0A212D631_CEREH]	4.4698	6.77	3	1	1	2	5.53897e+07	133	15.5129	6.68311
A0A212C4I9	IPO5 (Fragment) OS=Cervus elaphus hippelaphus OX=46360 GN=Celaphus_00016790 PE=4 SV=1 - [A0A212C4I9_CEREH]	4.40029	9.24	1	2	2	2	2.85532e+07	303	34.1061	4.77979
A0A212CVK6	EFEMP1 (Fragment) OS=Cervus elaphus hippelaphus OX=46360 GN=Celaphus_00005594 PE=4 SV=1 - [A0A212CVK6_CEREH]	4.36988	11.9	1	3	3	3	3.14037e+07	336	37.7993	4.89404
A0A212C4I5	F7 OS=Cervus elaphus hippelaphus OX=46360 GN=Celaphus_00016842 PE=3 SV=1 - [A0A212C4I5_CEREH]	4.26734	2.71	1	2	2	2	3.42396e+08	813	88.6461	6.63916
A0A212CIL1	MASP1 (Fragment) OS=Cervus elaphus hippelaphus OX=46360 GN=Celaphus_00012592 PE=3 SV=1 - [A0A212CIL1_CEREH]	4.25983	5.49	1	2	2	2	7.91662e+07	364	39.6969	6.44287
A0A212C899	TCP1 OS=Cervus elaphus hippelaphus OX=46360 GN=Celaphus_00019159 PE=3 SV=1 - [A0A212C899_CEREH]	4.19505	7.08	1	4	4	4	1.83164e+07	480	51.869	5.50342
A0A212DFC7	ESYT1 OS=Cervus elaphus hippelaphus OX=46360 GN=Celaphus_00011724 PE=4 SV=1 - [A0A212DFC7_CEREH]	4.16906	7.69	1	3	3	3	6.84236e+07	429	47.2099	6.66846
A0A212CU49	NPTN (Fragment) OS=Cervus elaphus hippelaphus OX=46360 GN=Celaphus_00006547 PE=4 SV=1 - [A0A212CU49_CEREH]	4.15402	13.59	1	2	2	2	5.82383e+07	206	23.4018	8.88037
A0A212C3F5	SLC5A3 OS=Cervus elaphus hippelaphus OX=46360 GN=Celaphus_00019407 PE=3 SV=1 - [A0A212C3F5_CEREH]	4.14592	3.48	1	2	2	3	4.68052e+07	718	79.5322	7.50342
A0A212D1W0	BSG OS=Cervus elaphus hippelaphus OX=46360 GN=Celaphus_00003526 PE=4 SV=1 - [A0A212D1W0_CEREH]	4.12672	8.44	1	2	2	3	2.0298e+08	237	26.2403	5.36377
A0A212CR39	PRDX6 OS=Cervus elaphus hippelaphus OX=46360 GN=Celaphus_00011126 PE=4 SV=1 - [A0A212CR39_CEREH]	4.09304	13.39	1	3	3	3	5.11391e+07	224	25.0511	6.37939
A0A212D7S4	NPEPPS (Fragment) OS=Cervus elaphus hippelaphus OX=46360 GN=Celaphus_00001198 PE=4 SV=1 - [A0A212D7S4_CEREH]	4.07218	6.43	1	4	4	4	4.97992e+07	653	73.6315	5.51611
A0A212D4B3	EPHA2 (Fragment) OS=Cervus elaphus hippelaphus OX=46360 GN=Celaphus_00014668 PE=4 SV=1 - [A0A212D4B3_CEREH]	3.99911	5.93	1	2	2	3	4.77608e+07	590	64.3698	5.37646
A0A212C801	DAB2 OS=Cervus elaphus hippelaphus OX=46360 GN=Celaphus_00018041 PE=4 SV=1 - [A0A212C801_CEREH]	3.99444	2.46	1	2	2	2	2.88797e+07	772	82.6339	8.73389
A0A212CRF8	FMOD OS=Cervus elaphus hippelaphus OX=46360 GN=Celaphus_00010710 PE=4 SV=1 - [A0A212CRF8_CEREH]	3.95073	4.97	2	2	2	2	2.03824e+08	362	41.3376	6.18896
A0A212D931	VTN OS=Cervus elaphus hippelaphus OX=46360 GN=Celaphus_00000755 PE=4 SV=1 - [A0A212D931_CEREH]	3.92834	3.54	1	1	2	2	748464642	480	54.4845	6.12549
A0A212CRT3	SELP (Fragment) OS=Cervus elaphus hippelaphus OX=46360 GN=Celaphus_00010908 PE=4 SV=1 - [A0A212CRT3_CEREH]	3.92704	7.67	1	2	2	2	1.05596e+08	287	32.5149	6.49365
A0A212D194	DNM2 OS=Cervus elaphus hippelaphus OX=46360 GN=Celaphus_00003179 PE=3 SV=1 - [A0A212D194_CEREH]	3.83351	4.75	3	3	3	3	3.61367e+07	610	68.6867	7.75244
A0A212CJF6	EPHB3 OS=Cervus elaphus hippelaphus OX=46360 GN=Celaphus_00012563 PE=3 SV=1 - [A0A212CJF6_CEREH]	3.81212	3.44	3	2	3	3	3.28214e+07	1046	114.722	6.45557
A0A212DEV2	HSP90B1 (Fragment) OS=Cervus elaphus hippelaphus OX=46360 GN=Celaphus_00011809 PE=4 SV=1 - [A0A212DEV2_CEREH]	3.79052	6.39	1	1	1	1	1.83667e+07	219	24.4672	4.77979
A0A212CGH1	UROD OS=Cervus elaphus hippelaphus OX=46360 GN=Celaphus_00002612 PE=4 SV=1 - [A0A212CGH1_CEREH]	3.78365	5.41	1	1	1	1	100478925	333	36.772	6.72705
A0A212CTD5	TEP1 OS=Cervus elaphus hippelaphus OX=46360 GN=Celaphus_00006384 PE=4 SV=1 - [A0A212CTD5_CEREH]	3.76624	3.03	1	3	3	3	2.87963e+07	1123	126.716	9.1001
A0A212CD10	C1S OS=Cervus elaphus hippelaphus OX=46360 GN=Celaphus_00013938 PE=3 SV=1 - [A0A212CD10_CEREH]	3.74881	3.48	1	2	2	2	1.79985e+07	517	57.3525	4.90674
A0A212CVP8	CCT4 (Fragment) OS=Cervus elaphus hippelaphus OX=46360 GN=Celaphus_00005485 PE=3 SV=1 - [A0A212CVP8_CEREH]	3.74151	8.26	1	2	2	2	9.75529e+06	327	34.7444	5.63037
A0A212D0R4	H2AFY (Fragment) OS=Cervus elaphus hippelaphus OX=46360 GN=Celaphus_00003607 PE=4 SV=1 - [A0A212D0R4_CEREH]	3.64161	15.49	1	2	2	2	4.29578e+07	213	22.6668	6.354
A0A212DDD7	VPS35 OS=Cervus elaphus hippelaphus OX=46360 GN=Celaphus_00004083 PE=4 SV=1 - [A0A212DDD7_CEREH]	3.54974	6.71	1	3	3	3	2.67267e+07	477	54.9688	4.98291
A0A212CSJ2	CRIP2 OS=Cervus elaphus hippelaphus OX=46360 GN=Celaphus_00015596 PE=4 SV=1 - [A0A212CSJ2_CEREH]	3.42736	20.78	1	1	1	1	6.18168e+07	154	16.2262	9.20264
A0A212D8Z9	PRKCA (Fragment) OS=Cervus elaphus hippelaphus OX=46360 GN=Celaphus_00001707 PE=4 SV=1 - [A0A212D8Z9_CEREH]	3.33529	10.91	1	1	1	1	1.64291e+08	110	12.3814	8.88037
A0A212CAX6	PLTP OS=Cervus elaphus hippelaphus OX=46360 GN=Celaphus_00008043 PE=4 SV=1 - [A0A212CAX6_CEREH]	3.28265	9.79	1	2	2	3	4.9154e+07	378	41.9897	6.55127
A0A212DHB3	ESAM OS=Cervus elaphus hippelaphus OX=46360 GN=Celaphus_00013519 PE=4 SV=1 - [A0A212DHB3_CEREH]	3.27612	4.31	1	1	1	1	82490210	394	41.6387	9.59814
A0A212C2J7	ADAM9 (Fragment) OS=Cervus elaphus hippelaphus OX=46360 GN=Celaphus_00019354 PE=4 SV=1 - [A0A212C2J7_CEREH]	3.24494	4.01	1	1	1	1	39978518	399	44.7876	6.46826
A0A212CWU9	C8G OS=Cervus elaphus hippelaphus OX=46360 GN=Celaphus_00005010 PE=4 SV=1 - [A0A212CWU9_CEREH]	3.21427	10.4	1	2	2	2	1.24064e+08	202	22.5008	9.83252
A0A212CGK0	GSTM1 OS=Cervus elaphus hippelaphus OX=46360 GN=Celaphus_00002224 PE=3 SV=1 - [A0A212CGK0_CEREH]	3.19692	11.51	1	1	1	1	3.04688e+07	443	51.7134	7.29834
A0A212C130	CLIC2 OS=Cervus elaphus hippelaphus OX=46360 GN=Celaphus_00009634 PE=4 SV=1 - [A0A212C130_CEREH]	3.11444	6.48	1	1	1	1	6.98717e+07	247	28.2894	5.59229
A0A212DDY2	CHMP2A OS=Cervus elaphus hippelaphus OX=46360 GN=Celaphus_00004951 PE=4 SV=1 - [A0A212DDY2_CEREH]	3.10219	4.05	1	2	2	2	2.60536e+07	222	25.1159	5.97314
A0A212C5Q8	SERINC1 OS=Cervus elaphus hippelaphus OX=46360 GN=Celaphus_00018802 PE=4 SV=1 - [A0A212C5Q8_CEREH]	3.09968	5.42	1	2	2	2	6.00664e+07	406	45.927	5.08447
A0A212CNB8	RAB4A (Fragment) OS=Cervus elaphus hippelaphus OX=46360 GN=Celaphus_00008098 PE=4 SV=1 - [A0A212CNB8_CEREH]	3.09292	4.22	1	1	1	1	3.87885e+07	332	36.0112	8.104
A0A212CQJ5	FAM129A OS=Cervus elaphus hippelaphus OX=46360 GN=Celaphus_00011202 PE=4 SV=1 - [A0A212CQJ5_CEREH]	3.0818	3.94	1	2	2	2	2.57168e+07	609	66.9945	4.43701
A0A212C778	DSG1 OS=Cervus elaphus hippelaphus OX=46360 GN=Celaphus_00017628 PE=4 SV=1 - [A0A212C778_CEREH]	3.06708	1.36	1	1	1	1	5.93861e+07	1028	110.403	4.90674
A0A212CI00	PGM1 OS=Cervus elaphus hippelaphus OX=46360 GN=Celaphus_00002465 PE=4 SV=1 - [A0A212CI00_CEREH]	3.01603	8.12	1	1	1	1	9.42753e+07	197	22.1583	5.49072
A0A212CA91	PFKP OS=Cervus elaphus hippelaphus OX=46360 GN=Celaphus_00007651 PE=4 SV=1 - [A0A212CA91_CEREH]	2.98424	4.13	1	2	2	2	3.57036e+07	702	76.1561	5.69385
A0A212D7P1	ACLY OS=Cervus elaphus hippelaphus OX=46360 GN=Celaphus_00001332 PE=4 SV=1 - [A0A212D7P1_CEREH]	2.98001	4.73	1	4	4	4	4.53295e+07	1056	115.922	6.85889
A0A212DI14	PAFAH1B2 OS=Cervus elaphus hippelaphus OX=46360 GN=Celaphus_00008949 PE=4 SV=1 - [A0A212DI14_CEREH]	2.9751	3.93	1	1	1	1	2.14605e+07	229	25.5531	5.92236
A0A212CVW3	MAPRE3 OS=Cervus elaphus hippelaphus OX=46360 GN=Celaphus_00005381 PE=4 SV=1 - [A0A212CVW3_CEREH]	2.92374	2.89	1	1	1	1	7.63221e+07	346	38.6942	5.92236
A0A212CBE3	CHMP4B OS=Cervus elaphus hippelaphus OX=46360 GN=Celaphus_00007903 PE=4 SV=1 - [A0A212CBE3_CEREH]	2.92302	9.09	1	1	1	1	211280749	154	17.3035	4.4624
A0A212D303	TMBIM1 OS=Cervus elaphus hippelaphus OX=46360 GN=Celaphus_00015049 PE=3 SV=1 - [A0A212D303_CEREH]	2.9147	10.22	1	1	1	1	1.03817e+08	137	14.7533	7.62061
A0A212DHP2	PACSIN3 OS=Cervus elaphus hippelaphus OX=46360 GN=Celaphus_00009371 PE=4 SV=1 - [A0A212DHP2_CEREH]	2.87556	2.34	1	1	1	1	NA	470	53.3094	6.50732
A0A212CZB9	ASL (Fragment) OS=Cervus elaphus hippelaphus OX=46360 GN=Celaphus_00007154 PE=4 SV=1 - [A0A212CZB9_CEREH]	2.86787	8.13	1	1	1	1	59116665	246	27.3401	8.17725
A0A212C5F4	NANS OS=Cervus elaphus hippelaphus OX=46360 GN=Celaphus_00018460 PE=4 SV=1 - [A0A212C5F4_CEREH]	2.86598	5.03	1	1	1	1	1.83682e+07	199	22.6156	6.94678
A0A212CFU7	SPP2 OS=Cervus elaphus hippelaphus OX=46360 GN=Celaphus_00002797 PE=4 SV=1 - [A0A212CFU7_CEREH]	2.86478	13.79	1	2	2	2	2.28468e+07	203	23.1063	8.33838
A0A212CGD7	F3 (Fragment) OS=Cervus elaphus hippelaphus OX=46360 GN=Celaphus_00002302 PE=4 SV=1 - [A0A212CGD7_CEREH]	2.86003	3.59	1	1	1	1	3.7327e+07	362	40.0932	9.84717
A0A212D257	SPARC OS=Cervus elaphus hippelaphus OX=46360 GN=Celaphus_00003773 PE=4 SV=1 - [A0A212D257_CEREH]	2.85791	4.43	1	1	1	1	6.84875e+07	316	35.9445	4.88135
A0A212CQY0	AIDA (Fragment) OS=Cervus elaphus hippelaphus OX=46360 GN=Celaphus_00010830 PE=4 SV=1 - [A0A212CQY0_CEREH]	2.8435	25.71	1	1	1	1	2.85177e+07	70	7.90421	5.85889
A0A212DH37	ATL3 OS=Cervus elaphus hippelaphus OX=46360 GN=Celaphus_00013350 PE=4 SV=1 - [A0A212DH37_CEREH]	2.82621	7.63	1	2	2	2	9.98377e+07	485	54.1283	5.61768
A0A212DDK1	PLD3 OS=Cervus elaphus hippelaphus OX=46360 GN=Celaphus_00004400 PE=4 SV=1 - [A0A212DDK1_CEREH]	2.8232	2.45	1	1	1	1	55894807	490	54.6555	6.65381
A0A212C0L6	PLP2 OS=Cervus elaphus hippelaphus OX=46360 GN=Celaphus_00009937 PE=4 SV=1 - [A0A212C0L6_CEREH]	2.77199	8.61	1	1	1	1	2.89819e+08	151	16.6396	7.66455
A0A212DCW5	PAFAH1B3 OS=Cervus elaphus hippelaphus OX=46360 GN=Celaphus_00004537 PE=4 SV=1 - [A0A212DCW5_CEREH]	2.76429	3.88	1	1	1	1	12960513	232	25.8493	6.96143
A0A212D8A0	SLC9A3R1 OS=Cervus elaphus hippelaphus OX=46360 GN=Celaphus_00001662 PE=4 SV=1 - [A0A212D8A0_CEREH]	2.74908	13.73	1	2	2	2	5.86428e+07	204	22.007	5.35107
A0A212CW78	ASS1 OS=Cervus elaphus hippelaphus OX=46360 GN=Celaphus_00005135 PE=4 SV=1 - [A0A212CW78_CEREH]	2.72456	2.9	1	1	1	1	72189362	345	38.8428	6.37939
A0A212CL42	CD36 OS=Cervus elaphus hippelaphus OX=46360 GN=Celaphus_00011951 PE=3 SV=1 - [A0A212CL42_CEREH]	2.68816	2.54	1	1	1	1	71311752	472	52.7874	8.35303
A0A212CKS5	KRIT1 (Fragment) OS=Cervus elaphus hippelaphus OX=46360 GN=Celaphus_00011854 PE=4 SV=1 - [A0A212CKS5_CEREH]	2.67468	3.05	1	1	1	1	4.02718e+07	394	45.2948	7.31299
A0A212CAE3	DSTN OS=Cervus elaphus hippelaphus OX=46360 GN=Celaphus_00007571 PE=3 SV=1 - [A0A212CAE3_CEREH]	2.65876	8.61	1	2	2	3	2.45454e+07	209	22.9819	7.98682
A0A212CHY4	CPN2 OS=Cervus elaphus hippelaphus OX=46360 GN=Celaphus_00012616 PE=4 SV=1 - [A0A212CHY4_CEREH]	2.65585	2.01	1	1	1	1	181600046	547	59.9978	5.96045
A0A212C556	GLIPR2 OS=Cervus elaphus hippelaphus OX=46360 GN=Celaphus_00018432 PE=3 SV=1 - [A0A212C556_CEREH]	2.65108	41.67	1	2	2	2	311652874	84	9.26354	9.39307
A0A212C0D2	S4 RNA-binding domain-containing protein (Fragment) OS=Cervus elaphus hippelaphus OX=46360 GN=Celaphus_00009848 PE=3 SV=1 - [A0A212C0D2_CEREH]	2.61014	3.02	1	1	1	1	1.71381e+07	298	33.1269	10.3159
A0A212CFD5	PRDX1 OS=Cervus elaphus hippelaphus OX=46360 GN=Celaphus_00002663 PE=4 SV=1 - [A0A212CFD5_CEREH]	2.60649	5.33	1	1	1	1	6.15458e+07	150	16.5324	6.55127
A0A212D091	PRKACA OS=Cervus elaphus hippelaphus OX=46360 GN=Celaphus_00003085 PE=3 SV=1 - [A0A212D091_CEREH]	2.57471	5.29	1	1	1	1	4.98403e+07	227	26.3118	9.23193
A0A212C8U2	UBA7 OS=Cervus elaphus hippelaphus OX=46360 GN=Celaphus_00010559 PE=4 SV=1 - [A0A212C8U2_CEREH]	2.56347	1.62	1	1	1	1	1.60985e+07	926	101.101	5.85889
A0A212D487	EPHA4 OS=Cervus elaphus hippelaphus OX=46360 GN=Celaphus_00015000 PE=4 SV=1 - [A0A212D487_CEREH]	2.55945	4.47	1	1	1	1	7.0435e+07	291	32.8575	7.44482
A0A212CD99	DNM1L OS=Cervus elaphus hippelaphus OX=46360 GN=Celaphus_00014103 PE=3 SV=1 - [A0A212CD99_CEREH]	2.55843	2.98	1	2	2	2	1.33435e+07	638	71.3022	6.69775
A0A212CXH4	LRRC8A OS=Cervus elaphus hippelaphus OX=46360 GN=Celaphus_00005168 PE=4 SV=1 - [A0A212CXH4_CEREH]	2.54893	1.42	1	1	1	1	1.52592e+07	703	81.0663	7.79639
A0A212CCR3	CLEC1B (Fragment) OS=Cervus elaphus hippelaphus OX=46360 GN=Celaphus_00013990 PE=4 SV=1 - [A0A212CCR3_CEREH]	2.54045	11.82	1	1	1	1	108991490	110	12.5632	7.7085
A0A212CN21	XPNPEP1 OS=Cervus elaphus hippelaphus OX=46360 GN=Celaphus_00008676 PE=3 SV=1 - [A0A212CN21_CEREH]	2.52138	1.81	1	1	1	1	4.15735e+07	607	68.0695	5.96045
A0A212CMK7	PSMD5 OS=Cervus elaphus hippelaphus OX=46360 GN=Celaphus_00016885 PE=4 SV=1 - [A0A212CMK7_CEREH]	2.51467	4.45	1	1	1	1	31287723	427	47.4277	4.94482
A0A212CK98	H2AFV (Fragment) OS=Cervus elaphus hippelaphus OX=46360 GN=Celaphus_00012145 PE=4 SV=1 - [A0A212CK98_CEREH]	2.50337	8.33	1	1	1	1	46305948	120	13.4702	11.0923
A0A212CJD3	PSMD2 (Fragment) OS=Cervus elaphus hippelaphus OX=46360 GN=Celaphus_00012555 PE=4 SV=1 - [A0A212CJD3_CEREH]	2.49556	4.29	1	2	2	2	2.68356e+07	676	74.7432	4.89404
A0A212C7N9	EZR (Fragment) OS=Cervus elaphus hippelaphus OX=46360 GN=Celaphus_00019145 PE=4 SV=1 - [A0A212C7N9_CEREH]	2.48278	18.29	1	3	3	3	9.21427e+07	82	9.71621	8.99756
A0A212DGZ8	CTSD OS=Cervus elaphus hippelaphus OX=46360 GN=Celaphus_00013113 PE=3 SV=1 - [A0A212DGZ8_CEREH]	2.47899	5.76	1	1	1	1	6.14101e+06	139	14.8335	4.67822
A0A212CZG4	SERPINE1 OS=Cervus elaphus hippelaphus OX=46360 GN=Celaphus_00007233 PE=3 SV=1 - [A0A212CZG4_CEREH]	2.4715	2.74	1	1	1	1	179442442	365	41.1447	6.23975
A0A212CU97	PLEKHO2 OS=Cervus elaphus hippelaphus OX=46360 GN=Celaphus_00006278 PE=4 SV=1 - [A0A212CU97_CEREH]	2.4683	9.58	1	1	1	1	2.67658e+07	261	28.7629	8.88037
A0A212C161	PRDX4 OS=Cervus elaphus hippelaphus OX=46360 GN=Celaphus_00010070 PE=4 SV=1 - [A0A212C161_CEREH]	2.45887	3.62	1	1	1	1	2.99272e+08	304	34.3417	6.32861
A0A212BZD0	PLS3 (Fragment) OS=Cervus elaphus hippelaphus OX=46360 GN=Celaphus_00009806 PE=4 SV=1 - [A0A212BZD0_CEREH]	2.4494	6.07	1	1	1	1	5.04207e+07	214	23.8775	6.91748
A0A212CXN8	MDH1 (Fragment) OS=Cervus elaphus hippelaphus OX=46360 GN=Celaphus_00005476 PE=4 SV=1 - [A0A212CXN8_CEREH]	2.442	5.95	1	1	1	1	42323942	168	18.5285	5.41455
A0A212DFU4	GLYCAM1 OS=Cervus elaphus hippelaphus OX=46360 GN=Celaphus_00011391 PE=4 SV=1 - [A0A212DFU4_CEREH]	2.43784	4.55	1	1	1	1	2.16371e+08	154	17.206	5.5542
A0A212D3H2	GALE OS=Cervus elaphus hippelaphus OX=46360 GN=Celaphus_00014778 PE=3 SV=1 - [A0A212D3H2_CEREH]	2.43209	2.01	1	1	1	1	1.27728e+07	697	75.1748	8.38232
A0A212C7N0	PSMB1 OS=Cervus elaphus hippelaphus OX=46360 GN=Celaphus_00019197 PE=4 SV=1 - [A0A212C7N0_CEREH]	2.42048	6.83	1	1	1	1	3.45476e+07	205	22.4333	8.25049
A0A212CWM0	ANGPTL2 (Fragment) OS=Cervus elaphus hippelaphus OX=46360 GN=Celaphus_00005222 PE=4 SV=1 - [A0A212CWM0_CEREH]	2.40954	3.63	1	1	1	1	9.83757e+06	248	28.9317	7.48877
A0A212D9W3	DCXR OS=Cervus elaphus hippelaphus OX=46360 GN=Celaphus_00001494 PE=4 SV=1 - [A0A212D9W3_CEREH]	2.38302	3.71	1	1	1	2	NA	593	62.9108	8.95361
A0A212D8F7	GPRC5C OS=Cervus elaphus hippelaphus OX=46360 GN=Celaphus_00001668 PE=4 SV=1 - [A0A212D8F7_CEREH]	2.38198	3.66	1	1	1	1	1.48656e+08	410	44.7803	8.29443
A0A212D767	ARPC3 OS=Cervus elaphus hippelaphus OX=46360 GN=Celaphus_00000333 PE=4 SV=1 - [A0A212D767_CEREH]	2.37674	10.58	1	1	1	1	5.19784e+07	104	12.1542	9.01221
A0A212C204	CYBRD1 OS=Cervus elaphus hippelaphus OX=46360 GN=Celaphus_00015772 PE=4 SV=1 - [A0A212C204_CEREH]	2.36854	12.31	1	2	2	2	5.25297e+07	130	14.1454	7.25439
A0A212D4V6	GPLD1 OS=Cervus elaphus hippelaphus OX=46360 GN=Celaphus_00014558 PE=4 SV=1 - [A0A212D4V6_CEREH]	2.36758	4.62	1	1	1	1	47551477	325	34.3602	5.31299
A0A212CH36	PHGDH OS=Cervus elaphus hippelaphus OX=46360 GN=Celaphus_00002117 PE=4 SV=1 - [A0A212CH36_CEREH]	2.36026	6.28	1	2	2	2	8.65665e+07	382	40.3286	5.19873
A0A212D400	IDH1 (Fragment) OS=Cervus elaphus hippelaphus OX=46360 GN=Celaphus_00015103 PE=4 SV=1 - [A0A212D400_CEREH]	2.34506	8.63	1	1	1	1	1.98238e+07	197	21.9257	6.53662
A0A212CHM9	AKR1A1 OS=Cervus elaphus hippelaphus OX=46360 GN=Celaphus_00002602 PE=4 SV=1 - [A0A212CHM9_CEREH]	2.34277	5.54	3	2	2	2	3.37427e+07	325	36.533	7.26904
A0A212CGV1	DDAH1 OS=Cervus elaphus hippelaphus OX=46360 GN=Celaphus_00002375 PE=4 SV=1 - [A0A212CGV1_CEREH]	2.31775	11.76	1	1	1	1	4.86403e+07	85	9.63586	6.13818
A0A212DI01	IPO7 OS=Cervus elaphus hippelaphus OX=46360 GN=Celaphus_00009087 PE=4 SV=1 - [A0A212DI01_CEREH]	2.30953	1.31	1	1	1	1	3.14402e+07	919	105.75	4.729
A0A212D3R6	ARID1A OS=Cervus elaphus hippelaphus OX=46360 GN=Celaphus_00014831 PE=4 SV=1 - [A0A212D3R6_CEREH]	2.30523	0.49	1	1	1	1	1.10986e+08	1424	155.241	6.27783
A0A212CIM7	HRG OS=Cervus elaphus hippelaphus OX=46360 GN=Celaphus_00012584 PE=4 SV=1 - [A0A212CIM7_CEREH]	2.30446	2.43	1	1	1	1	8.67671e+06	412	46.5794	7.86963
A0A212DH63	VIT domain-containing protein OS=Cervus elaphus hippelaphus OX=46360 GN=Celaphus_00013532 PE=4 SV=1 - [A0A212DH63_CEREH]	2.29413	2.32	1	1	1	1	2.03128e+07	431	47.2188	5.05908
A0A212DIE8	RPS3 OS=Cervus elaphus hippelaphus OX=46360 GN=Celaphus_00009241 PE=3 SV=1 - [A0A212DIE8_CEREH]	2.29189	3.85	2	1	1	1	24675897	234	25.8137	9.40771
A0A212DHE9	CD82 OS=Cervus elaphus hippelaphus OX=46360 GN=Celaphus_00009339 PE=3 SV=1 - [A0A212DHE9_CEREH]	2.28604	5.56	1	1	1	1	98185829	162	18.2778	4.80518
A0A212DAI1	LLGL1 OS=Cervus elaphus hippelaphus OX=46360 GN=Celaphus_00001096 PE=4 SV=1 - [A0A212DAI1_CEREH]	2.27605	2.69	1	2	2	2	1.78455e+07	893	96.5166	6.62451
A0A212CXU5	CAPG (Fragment) OS=Cervus elaphus hippelaphus OX=46360 GN=Celaphus_00005506 PE=4 SV=1 - [A0A212CXU5_CEREH]	2.26784	2.7	1	1	1	1	3.01474e+07	296	32.6326	7.25439
A0A212C4N7	ITM2B (Fragment) OS=Cervus elaphus hippelaphus OX=46360 GN=Celaphus_00016536 PE=4 SV=1 - [A0A212C4N7_CEREH]	2.26647	22.82	1	2	2	2	3.59561e+07	149	16.9045	4.52588
A0A212CRD9	MASP2 OS=Cervus elaphus hippelaphus OX=46360 GN=Celaphus_00010960 PE=3 SV=1 - [A0A212CRD9_CEREH]	2.25295	2.4	1	2	2	2	2.01287e+07	708	78.224	6.17627
A0A212CA71	CSNK2A1 OS=Cervus elaphus hippelaphus OX=46360 GN=Celaphus_00007839 PE=4 SV=1 - [A0A212CA71_CEREH]	2.22871	11.37	1	2	2	2	8.20025e+08	387	45.2034	7.76709
A0A212DD65	ALDH16A1 OS=Cervus elaphus hippelaphus OX=46360 GN=Celaphus_00004732 PE=4 SV=1 - [A0A212DD65_CEREH]	2.22157	1.42	1	1	1	1	1.0591e+07	843	89.437	6.26514
A0A212CUV5	BHMT OS=Cervus elaphus hippelaphus OX=46360 GN=Celaphus_00006638 PE=4 SV=1 - [A0A212CUV5_CEREH]	2.20512	9.77	1	1	1	1	19403507	174	19.5549	9.31982
A0A212C051	LAMP2 (Fragment) OS=Cervus elaphus hippelaphus OX=46360 GN=Celaphus_00009486 PE=3 SV=1 - [A0A212C051_CEREH]	2.19029	3.88	1	1	1	1	158653607	206	22.6376	5.47803
A0A212C7J0	STX7 (Fragment) OS=Cervus elaphus hippelaphus OX=46360 GN=Celaphus_00019001 PE=3 SV=1 - [A0A212C7J0_CEREH]	2.19024	6.02	1	1	1	1	148558636	249	28.4389	5.41455
A0A212C9G3	TKT OS=Cervus elaphus hippelaphus OX=46360 GN=Celaphus_00010446 PE=4 SV=1 - [A0A212C9G3_CEREH]	2.18668	4.38	1	2	2	2	2.20249e+07	480	52.5743	7.51807
A0A212D7P7	Helicase C-terminal domain-containing protein (Fragment) OS=Cervus elaphus hippelaphus OX=46360 GN=Celaphus_00001543 PE=4 SV=1 - [A0A212D7P7_CEREH]	2.18442	3.05	1	1	1	1	NA	262	29.6869	6.87354
A0A212D0J6	HNRNPH1 OS=Cervus elaphus hippelaphus OX=46360 GN=Celaphus_00002882 PE=4 SV=1 - [A0A212D0J6_CEREH]	2.1842	3.82	1	1	1	1	2.5829e+07	445	48.1249	7.09326
A0A212C2H5	FMNL2 OS=Cervus elaphus hippelaphus OX=46360 GN=Celaphus_00015874 PE=4 SV=1 - [A0A212C2H5_CEREH]	2.18084	3.7	2	2	2	2	4.44935e+07	730	83.6596	6.66846
A0A212DAT1	BAIAP2 OS=Cervus elaphus hippelaphus OX=46360 GN=Celaphus_00001536 PE=4 SV=1 - [A0A212DAT1_CEREH]	2.18002	2.8	1	1	1	1	9.21945e+06	465	51.146	9.0415
A0A212DB49	MRC2 OS=Cervus elaphus hippelaphus OX=46360 GN=Celaphus_00001426 PE=4 SV=1 - [A0A212DB49_CEREH]	2.1714	1.65	1	1	1	1	4.40209e+07	849	95.622	6.43018
A0A212CGS2	ECM1 OS=Cervus elaphus hippelaphus OX=46360 GN=Celaphus_00002058 PE=4 SV=1 - [A0A212CGS2_CEREH]	2.17138	1.78	1	1	1	1	84235224	562	62.1704	6.81494
A0A212C462	ZDHHC20 OS=Cervus elaphus hippelaphus OX=46360 GN=Celaphus_00016653 PE=4 SV=1 - [A0A212C462_CEREH]	2.15445	3.94	1	1	1	1	1.54154e+07	279	31.3814	7.62061
A0A212C433	ABC transporter domain-containing protein (Fragment) OS=Cervus elaphus hippelaphus OX=46360 GN=Celaphus_00016749 PE=4 SV=1 - [A0A212C433_CEREH]	2.14973	9.68	8	1	1	1	21042273	93	10.3457	8.93896
A0A212CZN9	CCT6A OS=Cervus elaphus hippelaphus OX=46360 GN=Celaphus_00007147 PE=4 SV=1 - [A0A212CZN9_CEREH]	2.14693	4.38	2	1	1	1	3.27867e+07	274	30.4909	5.90967
A0A0B4V0A9	MHC class II antigen OS=Muntiacus reevesi OX=9886 GN=Mure-DRB1 PE=2 SV=1 - [A0A0B4V0A9_MUNRE]	2.14477	4.51	2	1	1	1	26569647	266	30.6102	8.08936
A0A212DEF6	NAP1L1 (Fragment) OS=Cervus elaphus hippelaphus OX=46360 GN=Celaphus_00011315 PE=3 SV=1 - [A0A212DEF6_CEREH]	2.14459	4.57	2	1	1	1	71609948	219	25.88	4.94482
A0A212CE83	NAPRT OS=Cervus elaphus hippelaphus OX=46360 GN=Celaphus_00016135 PE=4 SV=1 - [A0A212CE83_CEREH]	2.13713	6.32	1	1	1	1	20193079	174	18.2063	6.78564
A0A212CW19	CHMP3 OS=Cervus elaphus hippelaphus OX=46360 GN=Celaphus_00005527 PE=4 SV=1 - [A0A212CW19_CEREH]	2.137	6.19	1	1	1	1	NA	194	21.4328	4.89404
A0A212D9Z9	MYH10 (Fragment) OS=Cervus elaphus hippelaphus OX=46360 GN=Celaphus_00001015 PE=3 SV=1 - [A0A212D9Z9_CEREH]	2.13246	16.79	1	1	2	2	6.2029e+07	131	15.3666	4.80518
A0A212CLH3	PIK3CG OS=Cervus elaphus hippelaphus OX=46360 GN=Celaphus_00011991 PE=3 SV=1 - [A0A212CLH3_CEREH]	2.12588	3.02	1	2	2	2	1.53038e+07	995	114.284	7.21045
A0A212CET4	F11R OS=Cervus elaphus hippelaphus OX=46360 GN=Celaphus_00001798 PE=4 SV=1 - [A0A212CET4_CEREH]	2.10962	3.45	1	1	1	1	4.12174e+07	232	25.0613	6.01123
A0A212CMM5	CHMP5 OS=Cervus elaphus hippelaphus OX=46360 GN=Celaphus_00017097 PE=4 SV=1 - [A0A212CMM5_CEREH]	2.09607	13.04	1	1	1	1	2.7538e+07	207	23.8581	8.26514
A0A212CU24	NID2 OS=Cervus elaphus hippelaphus OX=46360 GN=Celaphus_00006281 PE=4 SV=1 - [A0A212CU24_CEREH]	2.09448	1.85	1	1	1	1	1.17174e+07	540	60.2241	6.55127
A0A212CWW6	KLHL29 (Fragment) OS=Cervus elaphus hippelaphus OX=46360 GN=Celaphus_00005339 PE=4 SV=1 - [A0A212CWW6_CEREH]	2.08489	4.49	1	1	1	1	254518152	356	40.2766	6.32861
A0A212D781	ABR OS=Cervus elaphus hippelaphus OX=46360 GN=Celaphus_00000810 PE=4 SV=1 - [A0A212D781_CEREH]	2.07014	3.76	1	1	1	1	2.4741e+07	266	30.1468	7.18115
A0A212CKA7	PLXNA4 OS=Cervus elaphus hippelaphus OX=46360 GN=Celaphus_00012263 PE=4 SV=1 - [A0A212CKA7_CEREH]	2.06396	7.89	2	1	1	1	6.49324e+06	190	21.868	8.27979
A0A212DGW9	EFEMP2 OS=Cervus elaphus hippelaphus OX=46360 GN=Celaphus_00013261 PE=4 SV=1 - [A0A212DGW9_CEREH]	2.05834	13.32	1	4	4	4	4.08947e+07	443	49.4264	4.94482
A0A212CX07	UGP2 OS=Cervus elaphus hippelaphus OX=46360 GN=Celaphus_00005474 PE=4 SV=1 - [A0A212CX07_CEREH]	2.0555	4.64	1	2	2	2	19856276	388	43.2875	7.21045
A0A212D8T9	SLC6A4 OS=Cervus elaphus hippelaphus OX=46360 GN=Celaphus_00000799 PE=4 SV=1 - [A0A212D8T9_CEREH]	2.05432	1.66	1	1	1	1	6.02019e+07	543	60.2942	5.04639
A0A212CC33	CCNY (Fragment) OS=Cervus elaphus hippelaphus OX=46360 GN=Celaphus_00007473 PE=4 SV=1 - [A0A212CC33_CEREH]	2.0542	4.72	1	1	1	1	2.25376e+07	233	26.6838	6.771
A0A212CJY2	PTX3 OS=Cervus elaphus hippelaphus OX=46360 GN=Celaphus_00013069 PE=4 SV=1 - [A0A212CJY2_CEREH]	2.0324	2.36	1	1	1	1	57444600	382	42.014	5.37646
A0A212CBP0	PIP4K2A OS=Cervus elaphus hippelaphus OX=46360 GN=Celaphus_00007491 PE=4 SV=1 - [A0A212CBP0_CEREH]	2.03213	14.29	2	1	1	1	1.80313e+07	70	8.54851	9.23193
A0A212C325	FAT1 (Fragment) OS=Cervus elaphus hippelaphus OX=46360 GN=Celaphus_00019270 PE=4 SV=1 - [A0A212C325_CEREH]	2.03178	0.55	1	1	1	1	2.61857e+07	3247	357.043	5.021
A0A212DH87	UEVLD (Fragment) OS=Cervus elaphus hippelaphus OX=46360 GN=Celaphus_00013545 PE=4 SV=1 - [A0A212DH87_CEREH]	2.02486	2.33	1	1	1	1	2.01685e+07	430	46.9596	7.23975
A0A212CVZ1	ACTR1B OS=Cervus elaphus hippelaphus OX=46360 GN=Celaphus_00005835 PE=3 SV=1 - [A0A212CVZ1_CEREH]	2.02143	1.96	1	1	1	1	1.03681e+07	409	45.6085	6.91748
A0A212CJC9	PLA1A (Fragment) OS=Cervus elaphus hippelaphus OX=46360 GN=Celaphus_00012733 PE=3 SV=1 - [A0A212CJC9_CEREH]	2.01624	6.01	1	1	1	1	2.44214e+07	366	39.9914	7.21045
A0A212CH24	ALDH9A1 OS=Cervus elaphus hippelaphus OX=46360 GN=Celaphus_00001741 PE=3 SV=1 - [A0A212CH24_CEREH]	2.01616	5.94	1	2	2	2	1.69103e+07	320	34.2867	8.86572
A0A212CAJ2	CSE1L OS=Cervus elaphus hippelaphus OX=46360 GN=Celaphus_00008068 PE=4 SV=1 - [A0A212CAJ2_CEREH]	2.01505	1.75	1	1	1	1	2.20872e+07	973	110.583	5.8208
A0A212DAS2	MAPK1 OS=Cervus elaphus hippelaphus OX=46360 GN=Celaphus_00000064 PE=4 SV=1 - [A0A212DAS2_CEREH]	2.01004	7.11	9	1	2	2	4.28932e+07	253	29.371	6.59521
A0A212D3J1	MATN1 (Fragment) OS=Cervus elaphus hippelaphus OX=46360 GN=Celaphus_00014881 PE=4 SV=1 - [A0A212D3J1_CEREH]	1.98838	2.15	1	1	1	1	9.80328e+07	419	45.5533	7.78174
A0A212DHJ5	LRRC32 OS=Cervus elaphus hippelaphus OX=46360 GN=Celaphus_00009257 PE=4 SV=1 - [A0A212DHJ5_CEREH]	1.98747	2.89	1	2	2	2	1.7904e+07	727	78.837	6.65381
A0A212CTV3	PSME1 OS=Cervus elaphus hippelaphus OX=46360 GN=Celaphus_00006521 PE=4 SV=1 - [A0A212CTV3_CEREH]	1.98446	5.11	1	1	1	1	3.55475e+06	235	26.8061	5.99854
A0A212D2H5	MVB12A (Fragment) OS=Cervus elaphus hippelaphus OX=46360 GN=Celaphus_00002993 PE=4 SV=1 - [A0A212D2H5_CEREH]	1.97105	5.13	1	1	1	1	3.18976e+07	234	24.7037	9.49561
A0A212C1S6	OLA1 OS=Cervus elaphus hippelaphus OX=46360 GN=Celaphus_00015757 PE=4 SV=1 - [A0A212C1S6_CEREH]	1.96773	5.61	1	1	1	1	1.63018e+07	196	21.8811	5.51611
A0A212CCG8	GOLT1B OS=Cervus elaphus hippelaphus OX=46360 GN=Celaphus_00014045 PE=4 SV=1 - [A0A212CCG8_CEREH]	1.93867	10.14	1	1	1	1	8.71471e+06	138	15.4154	10.3599
A0A212CTZ4	DAAM1 OS=Cervus elaphus hippelaphus OX=46360 GN=Celaphus_00006112 PE=4 SV=1 - [A0A212CTZ4_CEREH]	1.92941	1.52	1	1	1	1	3.11308e+07	923	105.398	7.63525
A0A212DGJ0	DDB1 OS=Cervus elaphus hippelaphus OX=46360 GN=Celaphus_00013416 PE=4 SV=1 - [A0A212DGJ0_CEREH]	1.88246	0.82	1	1	1	1	52945513	1103	122.777	5.19873
A0A212D5H8	SERPINB6 OS=Cervus elaphus hippelaphus OX=46360 GN=Celaphus_00014649 PE=3 SV=1 - [A0A212D5H8_CEREH]	1.88025	3.61	2	1	1	1	2.95007e+07	277	30.9496	5.68115
A0A212C7P8	UTRN OS=Cervus elaphus hippelaphus OX=46360 GN=Celaphus_00019057 PE=4 SV=1 - [A0A212C7P8_CEREH]	1.86912	2.72	1	1	1	1	NA	441	50.9424	4.53857
A0A212DCQ0	PSMC4 OS=Cervus elaphus hippelaphus OX=46360 GN=Celaphus_00004406 PE=3 SV=1 - [A0A212DCQ0_CEREH]	1.86571	2.52	1	1	1	1	NA	437	48.9594	5.24951
A0A212CG02	VCAM1 (Fragment) OS=Cervus elaphus hippelaphus OX=46360 GN=Celaphus_00002278 PE=4 SV=1 - [A0A212CG02_CEREH]	1.86043	2.89	2	1	1	1	NA	484	52.9745	4.98291
A0A212C9W2	SLC4A7 OS=Cervus elaphus hippelaphus OX=46360 GN=Celaphus_00010191 PE=4 SV=1 - [A0A212C9W2_CEREH]	1.85755	2.2	1	1	1	1	1.1245e+07	817	90.4833	7.59131
A0A212DFH9	PTPRB OS=Cervus elaphus hippelaphus OX=46360 GN=Celaphus_00011599 PE=4 SV=1 - [A0A212DFH9_CEREH]	1.83965	3.17	1	2	2	2	45321197	1071	119.722	7.94287
A0A212C5I0	GNA14 OS=Cervus elaphus hippelaphus OX=46360 GN=Celaphus_00018388 PE=4 SV=1 - [A0A212C5I0_CEREH]	1.83738	8.8	1	1	2	2	2.60287e+07	250	29.309	5.21143
A0A212DBP5	SLC7A5 (Fragment) OS=Cervus elaphus hippelaphus OX=46360 GN=Celaphus_00004030 PE=4 SV=1 - [A0A212DBP5_CEREH]	1.80989	2.34	1	1	1	1	1.65973e+07	299	32.477	7.88428
A0A212DE01	TBC1D17 OS=Cervus elaphus hippelaphus OX=46360 GN=Celaphus_00004753 PE=4 SV=1 - [A0A212DE01_CEREH]	1.79684	2.92	1	1	1	1	2.06068e+06	686	76.5907	5.60498
A0A212C270	TH1 domain-containing protein OS=Cervus elaphus hippelaphus OX=46360 GN=Celaphus_00015980 PE=4 SV=1 - [A0A212C270_CEREH]	1.7937	6	1	1	1	1	4.41847e+07	150	16.9529	8.86572
A0A212DHE5	PSMC3 OS=Cervus elaphus hippelaphus OX=46360 GN=Celaphus_00009380 PE=3 SV=1 - [A0A212DHE5_CEREH]	1.78427	3.58	1	1	1	1	1.47416e+07	419	46.8844	5.5415
A0A212CGD6	NDUFS2 OS=Cervus elaphus hippelaphus OX=46360 GN=Celaphus_00001784 PE=3 SV=1 - [A0A212CGD6_CEREH]	1.77938	1.72	1	1	1	1	3.32475e+07	522	58.6652	7.56201
A0A212C4D5	TPT1 (Fragment) OS=Cervus elaphus hippelaphus OX=46360 GN=Celaphus_00016518 PE=3 SV=1 - [A0A212C4D5_CEREH]	1.77553	10.74	1	1	1	1	5.30617e+07	121	13.5546	5.13525
A0A212D1Q0	OBSCN OS=Cervus elaphus hippelaphus OX=46360 GN=Celaphus_00002895 PE=4 SV=1 - [A0A212D1Q0_CEREH]	1.77497	0.51	1	1	1	1	9.67987e+06	1174	124.533	6.0874
A0A212C394	ATP6V1A (Fragment) OS=Cervus elaphus hippelaphus OX=46360 GN=Celaphus_00019594 PE=4 SV=1 - [A0A212C394_CEREH]	1.77388	2.12	1	1	1	1	1.91027e+07	472	52.6177	6.7417
A0A212D1B1	PRDX2 OS=Cervus elaphus hippelaphus OX=46360 GN=Celaphus_00003121 PE=4 SV=1 - [A0A212D1B1_CEREH]	1.7734	5.56	1	1	1	1	65635126	198	21.791	5.60498
A0A212C3P1	LHFP OS=Cervus elaphus hippelaphus OX=46360 GN=Celaphus_00016565 PE=4 SV=1 - [A0A212C3P1_CEREH]	1.76372	6.15	1	1	1	1	3.1686e+07	130	14.0099	8.07471
A0A212CGS9	SELENBP1 OS=Cervus elaphus hippelaphus OX=46360 GN=Celaphus_00002029 PE=4 SV=1 - [A0A212CGS9_CEREH]	1.74993	3.75	1	1	1	1	1.46958e+07	427	47.372	6.78564
A0A212DEI5	MYO1A OS=Cervus elaphus hippelaphus OX=46360 GN=Celaphus_00011685 PE=3 SV=1 - [A0A212DEI5_CEREH]	1.73607	0.86	1	1	1	1	6.33936e+07	1043	118.007	9.30518
A0A212CW17	PCYOX1 (Fragment) OS=Cervus elaphus hippelaphus OX=46360 GN=Celaphus_00005434 PE=4 SV=1 - [A0A212CW17_CEREH]	1.72022	3.24	1	1	1	1	3.38864e+07	340	38.2162	5.89697
A0A212CM83	OGN OS=Cervus elaphus hippelaphus OX=46360 GN=Celaphus_00017025 PE=4 SV=1 - [A0A212CM83_CEREH]	1.70484	3.36	1	1	1	1	1.34345e+07	298	33.9698	5.63037
A0A212C8H4	TNPO1 (Fragment) OS=Cervus elaphus hippelaphus OX=46360 GN=Celaphus_00017911 PE=4 SV=1 - [A0A212C8H4_CEREH]	1.70291	1.13	2	1	1	1	1.0815e+07	793	88.4644	5.8208
A0A212CQ03	SAR1A OS=Cervus elaphus hippelaphus OX=46360 GN=Celaphus_00008243 PE=3 SV=1 - [A0A212CQ03_CEREH]	1.6913	22.73	2	3	3	3	4.51223e+07	198	22.3945	6.68311
A0A212CG69	CRABP2 OS=Cervus elaphus hippelaphus OX=46360 GN=Celaphus_00001888 PE=3 SV=1 - [A0A212CG69_CEREH]	1.6879	5.07	2	1	1	1	9.57407e+06	138	15.725	5.40186
A0A212D0C5	PLVAP (Fragment) OS=Cervus elaphus hippelaphus OX=46360 GN=Celaphus_00002998 PE=4 SV=1 - [A0A212D0C5_CEREH]	1.68656	2.49	1	1	1	1	3.32655e+07	321	36.2733	8.39697
A0A212D2R0	GIPC1 OS=Cervus elaphus hippelaphus OX=46360 GN=Celaphus_00003077 PE=4 SV=1 - [A0A212D2R0_CEREH]	1.68304	4.27	1	1	1	1	16216051	328	35.4115	6.354
A0A212CGK2	SEPT2 OS=Cervus elaphus hippelaphus OX=46360 GN=Celaphus_00002852 PE=3 SV=1 - [A0A212CGK2_CEREH]	1.68196	3.36	1	1	1	1	1.67377e+07	298	31.9778	9.5835
A0A212C2F9	LIMS2 OS=Cervus elaphus hippelaphus OX=46360 GN=Celaphus_00015665 PE=4 SV=1 - [A0A212C2F9_CEREH]	1.67515	4.4	1	1	1	1	4.25823e+07	250	28.4941	8.86572
A0A212DIE7	ZDHHC5 OS=Cervus elaphus hippelaphus OX=46360 GN=Celaphus_00009412 PE=4 SV=1 - [A0A212DIE7_CEREH]	1.6739	2.26	1	1	1	1	1.73066e+07	530	55.6441	9.39307
A0A212CGX0	CTP synthase OS=Cervus elaphus hippelaphus OX=46360 GN=Celaphus_00002684 PE=3 SV=1 - [A0A212CGX0_CEREH]	1.67024	1.39	1	1	1	1	10914399	577	64.9063	6.75635
A0A212C8V9	OXSR1 (Fragment) OS=Cervus elaphus hippelaphus OX=46360 GN=Celaphus_00010250 PE=4 SV=1 - [A0A212C8V9_CEREH]	1.65961	7.27	1	1	1	1	2.03735e+07	165	18.4248	8.42627
A0A212CLQ4	CAMK2D (Fragment) OS=Cervus elaphus hippelaphus OX=46360 GN=Celaphus_00018500 PE=4 SV=1 - [A0A212CLQ4_CEREH]	1.64182	9.09	1	1	1	1	2.65242e+07	132	15.0715	6.63916
A0A212DCB9	BCAM OS=Cervus elaphus hippelaphus OX=46360 GN=Celaphus_00004589 PE=4 SV=1 - [A0A212DCB9_CEREH]	1.6327	2.06	1	1	1	1	1.54497e+07	485	52.9512	5.0083
A0A212CBL1	SVIL OS=Cervus elaphus hippelaphus OX=46360 GN=Celaphus_00007543 PE=4 SV=1 - [A0A212CBL1_CEREH]	1.62375	0.62	1	1	1	1	1.42313e+07	969	109.403	6.0874
A0A212CL19	ASNS OS=Cervus elaphus hippelaphus OX=46360 GN=Celaphus_00011887 PE=4 SV=1 - [A0A212CL19_CEREH]	1.61972	1.6	1	1	1	1	3.15276e+06	561	64.3105	6.69775
A0A212CAG1	DIP2C (Fragment) OS=Cervus elaphus hippelaphus OX=46360 GN=Celaphus_00007658 PE=4 SV=1 - [A0A212CAG1_CEREH]	1.61692	5.71	1	1	1	1	1.99381e+07	140	15.6421	9.59814
A0A212DBL3	AARS OS=Cervus elaphus hippelaphus OX=46360 GN=Celaphus_00003924 PE=4 SV=1 - [A0A212DBL3_CEREH]	0	1.94	1	1	1	1	5.36595e+06	568	62.7376	5.42725
A0A212CY32	ARPC1B OS=Cervus elaphus hippelaphus OX=46360 GN=Celaphus_00007298 PE=4 SV=1 - [A0A212CY32_CEREH]	0	3.31	1	1	1	1	24788459	302	33.6648	8.06006
A0A212CRR7	ATP1B1 (Fragment) OS=Cervus elaphus hippelaphus OX=46360 GN=Celaphus_00010898 PE=4 SV=1 - [A0A212CRR7_CEREH]	0	10.67	1	1	1	1	1.03927e+07	75	8.63457	9.59814
A0A212CEU4	C8B (Fragment) OS=Cervus elaphus hippelaphus OX=46360 GN=Celaphus_00002492 PE=4 SV=1 - [A0A212CEU4_CEREH]	0	1.02	1	1	1	1	NA	685	77.0942	7.04932
A0A212DCG9	CHMP1A OS=Cervus elaphus hippelaphus OX=46360 GN=Celaphus_00004063 PE=4 SV=1 - [A0A212DCG9_CEREH]	0	4.35	1	1	1	1	NA	207	22.7508	9.31982
A0A212DI68	CKAP5 OS=Cervus elaphus hippelaphus OX=46360 GN=Celaphus_00009366 PE=4 SV=1 - [A0A212DI68_CEREH]	0	0.51	1	1	1	1	4.89105e+06	1962	217.331	7.85498
A0A212D029	DBN1 OS=Cervus elaphus hippelaphus OX=46360 GN=Celaphus_00003483 PE=4 SV=1 - [A0A212D029_CEREH]	0	2.68	1	1	1	1	NA	597	65.2417	4.44971
A0A212C5R1	DNAJA1 (Fragment) OS=Cervus elaphus hippelaphus OX=46360 GN=Celaphus_00018248 PE=4 SV=1 - [A0A212C5R1_CEREH]	0	5.24	1	1	1	1	4.82935e+06	267	30.5138	5.04639
A0A212CBC6	DNAJC5 OS=Cervus elaphus hippelaphus OX=46360 GN=Celaphus_00007728 PE=4 SV=1 - [A0A212CBC6_CEREH]	0	7.58	1	1	1	1	3.8351e+07	198	22.1183	5.07178
A0A212D3B1	DNPEP OS=Cervus elaphus hippelaphus OX=46360 GN=Celaphus_00015013 PE=3 SV=1 - [A0A212D3B1_CEREH]	0	2.32	1	1	1	1	1.31477e+07	475	52.3058	6.91748
A0A212C0C3	EFNB1 OS=Cervus elaphus hippelaphus OX=46360 GN=Celaphus_00009886 PE=3 SV=1 - [A0A212C0C3_CEREH]	0	3.76	1	1	1	1	9.38367e+07	346	37.9865	8.93896
A0A212CRS4	EPRS (Fragment) OS=Cervus elaphus hippelaphus OX=46360 GN=Celaphus_00010815 PE=4 SV=1 - [A0A212CRS4_CEREH]	0	1.52	1	1	1	1	2.19936e+07	1056	119.237	7.34229
A0A212C310	ERLIN2 OS=Cervus elaphus hippelaphus OX=46360 GN=Celaphus_00019322 PE=4 SV=1 - [A0A212C310_CEREH]	0	3.72	1	1	1	1	42177656	188	21.1139	5.52881
A0A212CNV9	EXOC8 OS=Cervus elaphus hippelaphus OX=46360 GN=Celaphus_00008117 PE=4 SV=1 - [A0A212CNV9_CEREH]	0	2.22	1	1	1	1	6033437	721	81.3783	5.49072
A0A212CDN3	FAM49B (Fragment) OS=Cervus elaphus hippelaphus OX=46360 GN=Celaphus_00016197 PE=4 SV=1 - [A0A212CDN3_CEREH]	0	4.23	1	1	1	1	7.26514e+06	260	29.5041	8.38232
A0A212C494	FARP1 OS=Cervus elaphus hippelaphus OX=46360 GN=Celaphus_00016792 PE=4 SV=1 - [A0A212C494_CEREH]	0	3.64	1	1	1	1	2.35521e+07	302	34.1013	8.27979
A0A212CS90	FBLN5 (Fragment) OS=Cervus elaphus hippelaphus OX=46360 GN=Celaphus_00015482 PE=4 SV=1 - [A0A212CS90_CEREH]	0	3.86	1	1	1	1	9.90207e+06	233	26.4193	4.44971
A0A212CTW7	FBN1 OS=Cervus elaphus hippelaphus OX=46360 GN=Celaphus_00006169 PE=4 SV=1 - [A0A212CTW7_CEREH]	0	0.39	1	1	1	1	2.6342e+07	2308	251.01	4.94482
A0A212CJL2	FSTL1 (Fragment) OS=Cervus elaphus hippelaphus OX=46360 GN=Celaphus_00012724 PE=4 SV=1 - [A0A212CJL2_CEREH]	0	2.29	1	1	1	1	4.83822e+06	349	39.453	7.35693
A0A212CKV3	GARS (Fragment) OS=Cervus elaphus hippelaphus OX=46360 GN=Celaphus_00012079 PE=4 SV=1 - [A0A212CKV3_CEREH]	0	1.85	1	1	1	1	3.84813e+06	379	43.189	7.73779
A0A212D901	GSTT1 OS=Cervus elaphus hippelaphus OX=46360 GN=Celaphus_00000087 PE=3 SV=1 - [A0A212D901_CEREH]	0	5.02	1	1	1	1	NA	219	24.5507	7.02002
A0A212CJ60	IGF2BP2 (Fragment) OS=Cervus elaphus hippelaphus OX=46360 GN=Celaphus_00012570 PE=4 SV=1 - [A0A212CJ60_CEREH]	0	3.6	1	1	1	1	6.87088e+06	389	43.3943	6.55127
A0A212CID3	IL1RAP (Fragment) OS=Cervus elaphus hippelaphus OX=46360 GN=Celaphus_00012604 PE=4 SV=1 - [A0A212CID3_CEREH]	0	12.93	1	2	2	2	2.59945e+07	147	17.5098	8.06006
A0A212CJ64	ITGB5 (Fragment) OS=Cervus elaphus hippelaphus OX=46360 GN=Celaphus_00012675 PE=4 SV=1 - [A0A212CJ64_CEREH]	0	7.98	1	1	1	1	2.5571e+07	188	20.4171	5.21143
A0A212CIJ4	KALRN OS=Cervus elaphus hippelaphus OX=46360 GN=Celaphus_00012679 PE=4 SV=1 - [A0A212CIJ4_CEREH]	0	2.65	1	1	1	1	2.67348e+07	490	55.8044	6.26514
A0A212D5S4	MFSD10 OS=Cervus elaphus hippelaphus OX=46360 GN=Celaphus_00017281 PE=4 SV=1 - [A0A212D5S4_CEREH]	0	2.85	1	1	1	1	3.82616e+06	456	47.9819	9.87646
A0A212C724	MSP domain-containing protein OS=Cervus elaphus hippelaphus OX=46360 GN=Celaphus_00017722 PE=4 SV=1 - [A0A212C724_CEREH]	0	7.44	1	1	1	1	8.87417e+06	215	23.8232	8.36768
A0A212CMA7	NFX1 (Fragment) OS=Cervus elaphus hippelaphus OX=46360 GN=Celaphus_00017095 PE=4 SV=1 - [A0A212CMA7_CEREH]	0	4.05	1	1	1	1	7747632966	617	68.32	7.84033
A0A212DIT6	PARVA (Fragment) OS=Cervus elaphus hippelaphus OX=46360 GN=Celaphus_00009068 PE=4 SV=1 - [A0A212DIT6_CEREH]	0	6.16	1	1	1	1	2.72216e+07	292	32.6593	6.60986
A0A212D8J3	PECAM1 (Fragment) OS=Cervus elaphus hippelaphus OX=46360 GN=Celaphus_00001453 PE=4 SV=1 - [A0A212D8J3_CEREH]	0	2.79	1	1	1	1	1.30788e+07	215	24.5686	8.30908
A0A212C491	RASA3 (Fragment) OS=Cervus elaphus hippelaphus OX=46360 GN=Celaphus_00016859 PE=4 SV=1 - [A0A212C491_CEREH]	0	7.23	1	1	1	1	64660998	166	19.2357	9.21729
A0A212CIQ2	RNF168 OS=Cervus elaphus hippelaphus OX=46360 GN=Celaphus_00012645 PE=4 SV=1 - [A0A212CIQ2_CEREH]	0	3.63	1	1	1	1	4.52291e+07	193	22.7673	5.16064
A0A212CBA9	SERINC3 OS=Cervus elaphus hippelaphus OX=46360 GN=Celaphus_00007999 PE=4 SV=1 - [A0A212CBA9_CEREH]	0	2.61	1	1	1	1	4.0269e+07	460	50.8847	7.66455
A0A212CTL4	SLC12A6 (Fragment) OS=Cervus elaphus hippelaphus OX=46360 GN=Celaphus_00006396 PE=4 SV=1 - [A0A212CTL4_CEREH]	0	1.13	2	1	1	1	1.28367e+07	793	87.8094	7.00537
A0A212CNA6	SLK OS=Cervus elaphus hippelaphus OX=46360 GN=Celaphus_00008653 PE=4 SV=1 - [A0A212CNA6_CEREH]	0	1.36	1	1	1	1	2.24452e+07	956	110.268	5.10986
A0A212D3F9	SPEG OS=Cervus elaphus hippelaphus OX=46360 GN=Celaphus_00015010 PE=4 SV=1 - [A0A212D3F9_CEREH]	0	0.55	1	1	1	1	7.53447e+06	2908	315.991	8.07471
A0A212CWP3	STAMBP (Fragment) OS=Cervus elaphus hippelaphus OX=46360 GN=Celaphus_00005765 PE=4 SV=1 - [A0A212CWP3_CEREH]	0	4.35	1	1	1	1	8.16722e+06	437	49.5933	5.84619
A0A212D7X7	SUZ12 OS=Cervus elaphus hippelaphus OX=46360 GN=Celaphus_00000733 PE=4 SV=1 - [A0A212D7X7_CEREH]	0	0.9	1	1	1	1	101433734	664	76.8656	8.52881
A0A212D9L6	TBCD OS=Cervus elaphus hippelaphus OX=46360 GN=Celaphus_00001471 PE=4 SV=1 - [A0A212D9L6_CEREH]	0	4.66	1	1	1	1	2.19912e+07	515	57.1864	7.06396
A0A212D5K3	TCP11 (Fragment) OS=Cervus elaphus hippelaphus OX=46360 GN=Celaphus_00014222 PE=4 SV=1 - [A0A212D5K3_CEREH]	0	7.04	1	1	1	4	267041819	341	37.3445	5.42725
A0A212CM09	UGDH (Fragment) OS=Cervus elaphus hippelaphus OX=46360 GN=Celaphus_00018694 PE=4 SV=1 - [A0A212CM09_CEREH]	0	7.51	1	2	2	2	32458529	346	38.5578	7.15186
A0A212CQ76	VPS13D (Fragment) OS=Cervus elaphus hippelaphus OX=46360 GN=Celaphus_00010935 PE=4 SV=1 - [A0A212CQ76_CEREH]	0	0.54	1	1	1	1	112268831	3720	416.216	6.88818
A0A212DA86	V-type proton ATPase subunit a OS=Cervus elaphus hippelaphus OX=46360 GN=Celaphus_00001347 PE=3 SV=1 - [A0A212DA86_CEREH]	0	1.61	1	1	1	1	6.4602e+06	559	64.204	6.43018
A0A212CG97	WDR3 OS=Cervus elaphus hippelaphus OX=46360 GN=Celaphus_00002125 PE=4 SV=1 - [A0A212CG97_CEREH]	0	2.27	1	1	1	1	2.31418e+08	924	104.042	6.66846
A0A212CNL3	ZFYVE27 (Fragment) OS=Cervus elaphus hippelaphus OX=46360 GN=Celaphus_00008560 PE=4 SV=1 - [A0A212CNL3_CEREH]	0	1.78	2	1	1	1	165611810	338	37.4678	6.31592
