# Supplementary material for: Exosomes from antler stem cells alleviate mesenchymal stem cell senescence and osteoarthritis
Source: Protein Cell. 2021 Aug 3;13(3):220–6. doi: 10.1007/s13238-021-00860-9 (PMC8901817; doi:10.1007/s13238-021-00860-9)
Supplement: Supplementary file 3 — Supplementary material 3 (XLS 740 kb) [file 13238_2021_860_MOESM3_ESM.xls]

## Sheet: Exo VS Veh (hPMSC)
Gene_ID	Symbol	log2FoldChange	padj
ENSG00000000971	CFH	-0.885798	1.43973e-11
ENSG00000001617	SEMA3F	-1.02174	4.35971e-06
ENSG00000001630	CYP51A1	-1.24409	0.000720654
ENSG00000002745	WNT16	-1.63173	0.0114202
ENSG00000003096	KLHL13	-1.06906	2.67705e-10
ENSG00000003137	CYP26B1	-1.22497	1.3409e-05
ENSG00000003249	DBNDD1	0.992999	0.00653753
ENSG00000003393	ALS2	0.601997	0.00103792
ENSG00000003402	CFLAR	-0.693007	1.47412e-05
ENSG00000003436	TFPI	0.720679	3.202e-07
ENSG00000004777	ARHGAP33	0.6905	0.0166824
ENSG00000005243	COPZ2	-0.985675	3.15289e-09
ENSG00000005379	BZRAP1	1.91434	1.64213e-07
ENSG00000005448	WDR54	0.783568	0.00156005
ENSG00000005469	CROT	-0.916476	9.5494e-07
ENSG00000005471	ABCB4	-1.19386	0.0294101
ENSG00000005801	ZNF195	0.895524	0.00589384
ENSG00000005884	ITGA3	2.79641	2.15894e-103
ENSG00000006282	SPATA20	-0.654915	3.24584e-06
ENSG00000006432	MAP3K9	3.67596	0.00303671
ENSG00000006534	ALDH3B1	-1.28491	1.93763e-19
ENSG00000006634	DBF4	0.963396	0.0200623
ENSG00000006756	ARSD	-0.656612	0.00088319
ENSG00000007933	FMO3	-1.68949	3.02567e-06
ENSG00000007944	MYLIP	-0.872819	0.000213739
ENSG00000008118	CAMK1G	9.40796	1.37507e-08
ENSG00000008196	TFAP2B	-1.58063	0.0472161
ENSG00000008256	CYTH3	-0.718993	3.74697e-07
ENSG00000008283	CYB561	-1.08345	5.40428e-11
ENSG00000008300	CELSR3	1.19649	0.0253629
ENSG00000008394	MGST1	-0.737137	2.13606e-06
ENSG00000008441	NFIX	-0.778937	1.18396e-08
ENSG00000008516	MMP25	4.07411	0.00202357
ENSG00000008735	MAPK8IP2	3.81025	1.529e-05
ENSG00000009790	TRAF3IP3	3.02193	0.0464348
ENSG00000009830	POMT2	0.71658	0.000819292
ENSG00000010278	CD9	-0.770464	5.28451e-09
ENSG00000010438	PRSS3	-2.46718	0.00211091
ENSG00000010610	CD4	-1.24599	0.0122129
ENSG00000010704	HFE	-0.613648	0.0334586
ENSG00000011201	KAL1	3.91969	0.000134179
ENSG00000011422	PLAUR	1.11887	1.0735e-16
ENSG00000011426	ANLN	1.23249	1.2057e-11
ENSG00000011465	DCN	-1.31064	3.07835e-39
ENSG00000011638	TMEM159	-0.825353	0.00123791
ENSG00000011677	GABRA3	6.79794	0.000210465
ENSG00000012048	BRCA1	0.880703	0.0390484
ENSG00000012171	SEMA3B	-1.20224	1.2531e-15
ENSG00000012211	PRICKLE3	-0.718592	0.0440152
ENSG00000013293	SLC7A14	1.07983	0.000391126
ENSG00000013563	DNASE1L1	0.893748	0.0126061
ENSG00000013588	GPRC5A	1.0963	0.00084799
ENSG00000013810	TACC3	0.813518	0.00208618
ENSG00000014138	POLA2	0.857735	0.00175163
ENSG00000017427	IGF1	-1.0589	0.032184
ENSG00000017483	SLC38A5	-1.38693	3.47599e-10
ENSG00000019582	CD74	-1.28605	4.61351e-10
ENSG00000019991	HGF	-0.949413	2.36165e-08
ENSG00000020181	GPR124	-0.672952	2.09864e-05
ENSG00000020633	RUNX3	-0.826519	0.0011443
ENSG00000021355	SERPINB1	-1.25006	1.67176e-10
ENSG00000022556	NLRP2	8.39147	2.09557e-06
ENSG00000023191	RNH1	-0.62568	1.11214e-07
ENSG00000024526	DEPDC1	1.64064	1.32939e-05
ENSG00000025434	NR1H3	-0.878061	0.00423174
ENSG00000025708	TYMP	-1.33055	2.44445e-08
ENSG00000026025	VIM	-0.874783	1.4965e-12
ENSG00000026103	FAS	-0.622423	0.00695905
ENSG00000026559	KCNG1	5.03816	2.64588e-80
ENSG00000027644	INSRR	-1.13904	3.14408e-05
ENSG00000027697	IFNGR1	-0.837667	5.82436e-07
ENSG00000028137	TNFRSF1B	-1.18582	2.07414e-05
ENSG00000028277	POU2F2	3.19232	2.90773e-23
ENSG00000033170	FUT8	0.96495	1.7051e-13
ENSG00000033627	ATP6V0A1	0.832651	6.36088e-05
ENSG00000034053	APBA2	0.754918	0.000736797
ENSG00000034063	UHRF1	1.05706	9.5739e-10
ENSG00000035499	DEPDC1B	2.24774	0.0210395
ENSG00000035664	DAPK2	-1.08783	0.00682042
ENSG00000038002	AGA	-0.610267	0.0233472
ENSG00000040275	SPDL1	1.32885	3.30644e-10
ENSG00000040731	CDH10	0.902235	0.0492458
ENSG00000041880	PARP3	-0.880609	1.79787e-07
ENSG00000041982	TNC	1.85084	1.9582e-33
ENSG00000041988	THAP3	-0.66437	0.0298752
ENSG00000042062	FAM65C	-1.0979	8.41696e-11
ENSG00000042088	TDP1	0.798097	0.00500563
ENSG00000042286	AIFM2	-1.00984	5.44837e-08
ENSG00000043355	ZIC2	4.18596	1.12552e-15
ENSG00000044524	EPHA3	-1.2592	3.52648e-09
ENSG00000046604	DSG2	6.36621	6.83774e-37
ENSG00000046647	GEMIN8	-0.646697	0.00868593
ENSG00000047230	CTPS2	0.952081	1.4333e-05
ENSG00000047648	ARHGAP6	-0.68497	0.0183331
ENSG00000048052	HDAC9	-0.736399	0.00185272
ENSG00000048740	CELF2	3.08932	4.70174e-13
ENSG00000049192	ADAMTS6	1.55173	3.61891e-12
ENSG00000049246	PER3	-0.803421	0.00111246
ENSG00000049540	ELN	-1.28503	1.00834e-12
ENSG00000050327	ARHGEF5	-1.0988	0.0163782
ENSG00000050344	NFE2L3	3.54858	1.84968e-74
ENSG00000050628	PTGER3	-1.23488	0.00505842
ENSG00000051341	POLQ	1.62646	0.00857538
ENSG00000053438	NNAT	-1.33168	3.43529e-10
ENSG00000053747	LAMA3	-1.04973	2.15773e-08
ENSG00000054356	PTPRN	1.47997	4.06625e-06
ENSG00000054392	HHAT	1.08416	0.00489619
ENSG00000054967	RELT	1.82164	1.82556e-05
ENSG00000055163	CYFIP2	1.38237	2.52222e-13
ENSG00000056558	TRAF1	-0.689655	0.0489452
ENSG00000056972	TRAF3IP2	-0.839104	4.89947e-05
ENSG00000056998	GYG2	-1.14423	1.04952e-07
ENSG00000057019	DCBLD2	1.761	4.80352e-55
ENSG00000057294	PKP2	6.57928	0.00466858
ENSG00000057704	TMCC3	1.59372	8.30769e-08
ENSG00000058085	LAMC2	7.13221	7.77412e-148
ENSG00000058804	NDC1	0.704475	0.00987219
ENSG00000058866	DGKG	6.03768	4.01908e-16
ENSG00000059588	TARBP1	0.806074	0.000130046
ENSG00000059758	CDK17	1.41438	2.585e-20
ENSG00000059915	PSD	-1.11414	0.000259384
ENSG00000060982	BCAT1	1.42232	1.04113e-31
ENSG00000061337	LZTS1	3.01969	4.72668e-28
ENSG00000061455	PRDM6	-3.5702	0.00815332
ENSG00000061918	GUCY1B3	-1.20824	2.67493e-10
ENSG00000062282	DGAT2	1.25562	0.0152421
ENSG00000062822	POLD1	0.643904	0.0123206
ENSG00000063180	CA11	1.22908	0.00748302
ENSG00000064205	WISP2	-1.32079	1.249e-25
ENSG00000064225	ST3GAL6	4.47507	0.00148832
ENSG00000064601	CTSA	-0.639079	1.46137e-07
ENSG00000064655	EYA2	-1.47476	5.6071e-05
ENSG00000064687	ABCA7	-0.586354	0.00394547
ENSG00000064692	SNCAIP	-1.20904	1.45897e-07
ENSG00000064886	CHI3L2	-1.35874	0.00592101
ENSG00000065308	TRAM2	0.832029	6.55156e-11
ENSG00000065320	NTN1	-1.02253	0.00603303
ENSG00000065328	MCM10	1.96299	0.0012453
ENSG00000065413	ANKRD44	1.58212	1.92141e-05
ENSG00000065534	MYLK	-0.851564	6.20053e-08
ENSG00000065600	TMEM206	0.877052	0.023423
ENSG00000065618	COL17A1	3.24055	0.00672286
ENSG00000065665	SEC61A2	0.789092	0.0193684
ENSG00000065809	FAM107B	-0.997263	5.51458e-10
ENSG00000065833	ME1	-0.773998	2.91526e-07
ENSG00000066056	TIE1	9.06161	7.63896e-08
ENSG00000066084	DIP2B	0.688871	0.000749494
ENSG00000066279	ASPM	1.98175	1.43358e-14
ENSG00000066382	MPPED2	-1.34479	0.0151179
ENSG00000066735	KIF26A	7.67637	6.7617e-05
ENSG00000067057	PFKP	1.19996	7.74499e-24
ENSG00000067113	PPAP2A	-1.0576	7.3247e-11
ENSG00000067167	TRAM1	-0.722804	2.73806e-09
ENSG00000067177	PHKA1	1.36496	7.67057e-06
ENSG00000067221	STOML1	-0.619146	0.0061027
ENSG00000067445	TRO	0.787571	1.39256e-07
ENSG00000067715	SYT1	3.05238	3.54483e-13
ENSG00000068024	HDAC4	-0.740927	6.37543e-05
ENSG00000068079	IFI35	-1.13026	9.91929e-06
ENSG00000068366	ACSL4	-0.852822	1.04593e-15
ENSG00000068489	PRR11	1.35583	6.26464e-07
ENSG00000069011	PITX1	-1.27084	1.63843e-09
ENSG00000069020	MAST4	1.2546	9.78936e-10
ENSG00000069399	BCL3	-0.712694	6.81474e-07
ENSG00000069702	TGFBR3	-0.74898	2.64241e-07
ENSG00000070087	PFN2	0.775784	1.8229e-10
ENSG00000070159	PTPN3	1.15038	0.00120249
ENSG00000070214	SLC44A1	-0.743075	5.97455e-09
ENSG00000070540	WIPI1	-0.721953	3.74809e-07
ENSG00000070961	ATP2B1	-0.651513	5.12343e-05
ENSG00000071246	VASH1	1.3724	5.2362e-08
ENSG00000071539	TRIP13	1.07939	0.000911701
ENSG00000071967	CYBRD1	-0.939449	7.34686e-20
ENSG00000072041	SLC6A15	1.49605	5.64073e-24
ENSG00000072071	LPHN1	1.02701	5.41803e-06
ENSG00000072134	EPN2	0.652882	0.000968758
ENSG00000072210	ALDH3A2	-0.822843	7.75851e-12
ENSG00000072310	SREBF1	-0.848507	1.57079e-12
ENSG00000072571	HMMR	2.21494	1.26061e-07
ENSG00000072657	TRHDE	2.7576	7.54392e-30
ENSG00000072786	STK10	0.685755	3.2646e-05
ENSG00000072952	MRVI1	-1.22572	5.32929e-10
ENSG00000073008	PVR	0.880632	4.83313e-06
ENSG00000073060	SCARB1	0.856809	0.000524288
ENSG00000073111	MCM2	1.28564	1.20235e-07
ENSG00000073331	ALPK1	-0.700884	0.00731024
ENSG00000073910	FRY	-1.23088	0.00115601
ENSG00000074047	GLI2	1.54197	6.34491e-15
ENSG00000074416	MGLL	0.662891	1.61048e-06
ENSG00000074527	NTN4	1.29932	2.93751e-14
ENSG00000074590	NUAK1	0.70311	0.0361695
ENSG00000074800	ENO1	0.792929	2.42455e-13
ENSG00000075218	GTSE1	1.07153	0.00243762
ENSG00000075426	FOSL2	-0.605922	2.55479e-06
ENSG00000075539	FRYL	0.944063	2.2495e-06
ENSG00000075643	MOCOS	-0.651386	0.0012631
ENSG00000075702	WDR62	1.3974	0.00183287
ENSG00000075711	DLG1	1.7056	3.18014e-37
ENSG00000075826	SEC31B	0.646354	0.00386028
ENSG00000076356	PLXNA2	1.05113	1.93201e-05
ENSG00000076382	SPAG5	1.02227	0.00201508
ENSG00000076641	PAG1	0.975687	0.013957
ENSG00000076706	MCAM	1.74132	1.39458e-08
ENSG00000076716	GPC4	-1.51839	5.0812e-10
ENSG00000076944	STXBP2	2.09613	0.0105265
ENSG00000077092	RARB	2.1087	2.43243e-09
ENSG00000077264	PAK3	1.55502	0.00239298
ENSG00000077420	APBB1IP	-1.33862	2.11539e-11
ENSG00000077684	JADE1	-0.829473	1.29403e-08
ENSG00000077713	SLC25A43	-0.621349	0.000724194
ENSG00000077782	FGFR1	-0.892574	2.88679e-15
ENSG00000077942	FBLN1	-1.27972	3.2471e-40
ENSG00000077943	ITGA8	-1.12861	7.76874e-20
ENSG00000078053	AMPH	-1.10478	1.89759e-07
ENSG00000078269	SYNJ2	1.37514	4.52054e-18
ENSG00000078401	EDN1	3.90536	1.99413e-09
ENSG00000078804	TP53INP2	-0.624656	0.00296318
ENSG00000079102	RUNX1T1	-1.26322	5.78536e-08
ENSG00000079156	OSBPL6	1.3193	0.00263644
ENSG00000079215	SLC1A3	-1.08166	4.23429e-09
ENSG00000079257	LXN	1.19329	7.05654e-09
ENSG00000079263	SP140	6.38343	0.000906508
ENSG00000079337	RAPGEF3	2.48629	1.1803e-06
ENSG00000079616	KIF22	0.816461	0.00110019
ENSG00000079931	MOXD1	-0.72427	4.04576e-06
ENSG00000080166	DCT	-1.60419	0.0171215
ENSG00000080493	SLC4A4	-0.89998	8.71011e-06
ENSG00000080573	COL5A3	1.36741	1.54319e-13
ENSG00000080823	MOK	0.863639	6.66084e-05
ENSG00000080986	NDC80	1.57015	0.00119155
ENSG00000081052	COL4A4	-1.49545	0.0128631
ENSG00000081320	STK17B	-0.897758	1.43778e-11
ENSG00000081377	CDC14B	-0.771679	4.92437e-07
ENSG00000081803	CADPS2	-1.36651	0.00058788
ENSG00000081818	PCDHB4	4.14648	0.0365105
ENSG00000081853	PCDHGA2	-1.17795	0.0278201
ENSG00000082126	MPP4	3.97114	8.52636e-48
ENSG00000082397	EPB41L3	3.71451	2.03267e-92
ENSG00000082482	KCNK2	-0.94299	5.68401e-09
ENSG00000082497	SERTAD4	3.09376	1.49117e-25
ENSG00000083444	PLOD1	0.966894	7.77688e-21
ENSG00000084636	COL16A1	-0.940639	6.02393e-17
ENSG00000084731	KIF3C	0.724775	3.4438e-05
ENSG00000085840	ORC1	1.80053	0.0140647
ENSG00000085999	RAD54L	1.40131	0.00625451
ENSG00000086062	B4GALT1	-0.641265	1.32445e-08
ENSG00000086289	EPDR1	-1.37294	4.48128e-25
ENSG00000086991	NOX4	2.75185	0.0109763
ENSG00000087085	ACHE	2.98319	0.00105976
ENSG00000087086	FTL	-0.980113	7.49802e-18
ENSG00000087095	NLK	1.08869	7.00855e-06
ENSG00000087116	ADAMTS2	-1.16701	8.60864e-22
ENSG00000087245	MMP2	-0.725921	1.75617e-13
ENSG00000087510	TFAP2C	-0.700955	0.000509455
ENSG00000087586	AURKA	0.871393	0.00472665
ENSG00000087842	PIR	-1.165	1.98537e-06
ENSG00000088280	ASAP3	-0.729905	6.33894e-06
ENSG00000088325	TPX2	0.952728	2.64829e-06
ENSG00000088367	EPB41L1	0.637898	9.96396e-05
ENSG00000088543	C3orf18	-0.588375	0.00728288
ENSG00000088808	PPP1R13B	1.42629	0.0315348
ENSG00000088882	CPXM1	1.44946	1.3124e-11
ENSG00000089060	SLC8B1	-0.933752	1.43241e-06
ENSG00000089159	PXN	1.21999	5.62551e-19
ENSG00000089177	KIF16B	-0.680249	0.0021652
ENSG00000089685	BIRC5	1.56843	0.0024061
ENSG00000090006	LTBP4	-0.750111	9.42736e-13
ENSG00000090013	BLVRB	-0.783589	1.17809e-05
ENSG00000090339	ICAM1	3.18433	2.8062e-07
ENSG00000090376	IRAK3	-1.07203	0.00163294
ENSG00000090530	LEPREL1	3.47933	2.08649e-68
ENSG00000090539	CHRD	-0.637734	0.0443307
ENSG00000090661	CERS4	5.3244	1.28246e-14
ENSG00000090889	KIF4A	1.36856	0.000724194
ENSG00000091129	NRCAM	-1.30449	0.0015011
ENSG00000091136	LAMB1	0.658389	6.29177e-10
ENSG00000091409	ITGA6	2.55632	2.11416e-69
ENSG00000091490	SEL1L3	1.82688	6.88384e-11
ENSG00000091651	ORC6	1.19841	0.00451303
ENSG00000092010	PSME1	-0.829648	1.03141e-06
ENSG00000092068	SLC7A8	-1.22861	8.76896e-13
ENSG00000092607	TBX15	3.9317	5.86909e-08
ENSG00000092758	COL9A3	3.95835	0.0200711
ENSG00000092853	CLSPN	2.57539	5.33453e-08
ENSG00000093009	CDC45	2.06626	3.18332e-06
ENSG00000093010	COMT	-1.40139	1.03201e-19
ENSG00000093072	CECR1	5.26996	5.22425e-45
ENSG00000094804	CDC6	0.826052	0.0152421
ENSG00000095002	MSH2	1.03032	7.66335e-05
ENSG00000095203	EPB41L4B	2.41303	2.86524e-06
ENSG00000095370	SH2D3C	3.94827	0.000304603
ENSG00000095383	TBC1D2	1.04785	3.45652e-06
ENSG00000095397	DFNB31	1.2464	8.59355e-06
ENSG00000095752	IL11	1.65983	6.58203e-16
ENSG00000096696	DSP	0.982151	1.33202e-05
ENSG00000097021	ACOT7	0.762826	5.03614e-05
ENSG00000097096	SYDE2	-1.30578	4.0877e-05
ENSG00000099204	ABLIM1	1.1462	7.6177e-05
ENSG00000099256	PRTFDC1	-1.03958	0.000146794
ENSG00000099337	KCNK6	1.07319	0.0423343
ENSG00000099364	FBXL19	0.688878	2.55858e-05
ENSG00000099365	STX1B	1.80144	3.19051e-21
ENSG00000099377	HSD3B7	-0.780966	0.00137774
ENSG00000099822	HCN2	1.31998	0.000445444
ENSG00000099849	RASSF7	2.82107	9.51356e-08
ENSG00000099864	PALM	2.39442	4.00131e-39
ENSG00000099953	MMP11	-0.74504	0.0147922
ENSG00000099957	P2RX6	-1.21445	1.36588e-08
ENSG00000099991	CABIN1	0.762173	2.35204e-07
ENSG00000099998	GGT5	-0.835946	0.000242938
ENSG00000100003	SEC14L2	0.957013	0.000557419
ENSG00000100162	CENPM	1.47932	0.0497991
ENSG00000100181	TPTEP1	-1.2345	0.000344904
ENSG00000100285	NEFH	1.51923	0.00361953
ENSG00000100292	HMOX1	-0.93034	1.89601e-13
ENSG00000100297	MCM5	1.02877	1.5483e-06
ENSG00000100299	ARSA	-0.979586	1.16739e-11
ENSG00000100342	APOL1	-1.18069	1.90545e-06
ENSG00000100360	IFT27	0.678559	0.000665995
ENSG00000100364	KIAA0930	-0.694814	7.98146e-08
ENSG00000100376	FAM118A	1.46308	2.76365e-14
ENSG00000100426	ZBED4	0.967439	1.54237e-07
ENSG00000100580	TMED8	0.611413	0.0224099
ENSG00000100612	DHRS7	-0.625181	0.000363595
ENSG00000100626	GALNT16	-0.977877	0.0479318
ENSG00000100644	HIF1A	0.657078	1.70193e-09
ENSG00000100749	VRK1	1.04003	0.0154926
ENSG00000100767	PAPLN	-0.973729	0.0161071
ENSG00000100968	NFATC4	-0.850967	3.20601e-15
ENSG00000100994	PYGB	1.62317	9.9255e-52
ENSG00000101003	GINS1	1.84994	2.07805e-05
ENSG00000101040	ZMYND8	1.5606	2.59145e-19
ENSG00000101057	MYBL2	1.75837	9.77477e-08
ENSG00000101096	NFATC2	7.16705	2.59805e-09
ENSG00000101160	CTSZ	-1.2905	2.52819e-26
ENSG00000101188	NTSR1	4.47703	2.35865e-25
ENSG00000101194	SLC17A9	-1.37796	3.4547e-15
ENSG00000101197	BIRC7	-5.03299	0.0431721
ENSG00000101210	EEF1A2	5.25244	4.61626e-19
ENSG00000101224	CDC25B	-0.800108	2.69677e-12
ENSG00000101230	ISM1	-1.25422	1.05762e-06
ENSG00000101265	RASSF2	-1.09807	6.29755e-05
ENSG00000101311	FERMT1	1.44613	0.00353078
ENSG00000101333	PLCB4	-0.615934	0.0107676
ENSG00000101347	SAMHD1	-0.922275	4.83317e-13
ENSG00000101384	JAG1	1.27355	7.19571e-18
ENSG00000101405	OXT	-3.51322	0.0293246
ENSG00000101412	E2F1	1.94435	2.87495e-09
ENSG00000101439	CST3	-0.68271	8.39717e-07
ENSG00000101460	MAP1LC3A	-0.642515	0.00113094
ENSG00000101670	LIPG	6.66797	0.00312996
ENSG00000101680	LAMA1	-1.67719	0.0106842
ENSG00000101695	RNF125	5.87285	0.0343049
ENSG00000101856	PGRMC1	-0.775463	8.32572e-12
ENSG00000101868	POLA1	1.33861	9.30658e-06
ENSG00000101938	CHRDL1	-0.748284	0.000157199
ENSG00000102024	PLS3	1.14457	1.2931e-25
ENSG00000102109	PCSK1N	4.12689	1.09601e-59
ENSG00000102144	PGK1	0.744952	2.97146e-10
ENSG00000102172	SMS	0.92594	2.97076e-09
ENSG00000102225	CDK16	0.600725	1.82747e-06
ENSG00000102226	USP11	0.729552	1.4053e-07
ENSG00000102230	PCYT1B	3.88776	0.0194546
ENSG00000102265	TIMP1	-1.13514	1.71314e-20
ENSG00000102271	KLHL4	11.0559	1.95327e-12
ENSG00000102287	GABRE	0.906808	6.95042e-08
ENSG00000102359	SRPX2	0.722264	2.59865e-05
ENSG00000102362	SYTL4	0.882292	0.0015894
ENSG00000102385	DRP2	1.49249	8.05054e-11
ENSG00000102409	BEX4	1.18795	1.37202e-05
ENSG00000102452	NALCN	1.65931	1.31026e-05
ENSG00000102466	FGF14	-1.2161	6.46453e-07
ENSG00000102471	NDFIP2	0.864891	3.82542e-05
ENSG00000102554	KLF5	2.23335	3.80087e-07
ENSG00000102760	RGCC	-1.44805	8.05731e-09
ENSG00000102781	KATNAL1	0.84942	1.97028e-05
ENSG00000102802	MEDAG	-1.08288	0.00623943
ENSG00000102878	HSF4	-0.730665	0.0235788
ENSG00000102931	ARL2BP	-0.634247	0.000278283
ENSG00000103034	NDRG4	0.72931	0.00121157
ENSG00000103044	HAS3	-1.02236	0.035593
ENSG00000103187	COTL1	0.782233	5.17408e-11
ENSG00000103196	CRISPLD2	-1.13993	7.17448e-15
ENSG00000103241	FOXF1	-0.957396	4.12955e-13
ENSG00000103449	SALL1	0.968036	0.0202174
ENSG00000103485	QPRT	1.10573	0.000407237
ENSG00000103489	XYLT1	-0.704582	0.00022542
ENSG00000103490	PYCARD	-1.22443	2.39585e-05
ENSG00000103710	RASL12	-1.25335	1.23202e-07
ENSG00000103888	KIAA1199	-1.26028	4.93843e-20
ENSG00000104043	ATP8B4	-1.23366	0.00365119
ENSG00000104081	BMF	-0.827196	0.000123328
ENSG00000104093	DMXL2	0.84131	0.000773306
ENSG00000104177	MYEF2	1.03382	0.00383812
ENSG00000104290	FZD3	1.0638	0.0131732
ENSG00000104313	EYA1	-1.11574	2.5044e-12
ENSG00000104321	TRPA1	-1.20772	2.87495e-09
ENSG00000104324	CPQ	-0.920376	3.15289e-09
ENSG00000104341	LAPTM4B	0.924492	5.37388e-11
ENSG00000104361	NIPAL2	-0.729026	0.00690977
ENSG00000104368	PLAT	2.74559	3.64809e-119
ENSG00000104415	WISP1	-0.739585	0.00516493
ENSG00000104419	NDRG1	0.731873	7.49937e-09
ENSG00000104432	IL7	-1.2514	1.62841e-06
ENSG00000104435	STMN2	3.06963	4.76043e-127
ENSG00000104518	GSDMD	-1.34511	8.12064e-19
ENSG00000104611	SH2D4A	-1.24248	1.26932e-17
ENSG00000104687	GSR	-0.80169	9.55689e-10
ENSG00000104725	NEFL	-1.45072	0.0482335
ENSG00000104738	MCM4	1.08973	1.05994e-10
ENSG00000104783	KCNN4	2.88555	8.82462e-26
ENSG00000104870	FCGRT	-0.711546	7.81476e-08
ENSG00000104889	RNASEH2A	0.933106	0.00823349
ENSG00000104894	CD37	1.54926	5.01589e-05
ENSG00000104899	AMH	3.72432	3.04046e-23
ENSG00000104901	DKKL1	3.38222	0.0296726
ENSG00000104936	DMPK	-0.679364	5.505e-08
ENSG00000104953	TLE6	2.24321	0.0414938
ENSG00000104976	SNAPC2	-0.645309	0.00351229
ENSG00000104998	IL27RA	1.41388	0.0150552
ENSG00000105011	ASF1B	1.75427	2.43668e-05
ENSG00000105048	TNNT1	5.7743	1.08862e-41
ENSG00000105088	OLFM2	1.80604	1.563e-06
ENSG00000105246	EBI3	7.12416	0.000651578
ENSG00000105255	FSD1	1.5085	6.53218e-11
ENSG00000105281	SLC1A5	-0.838054	1.63146e-15
ENSG00000105290	APLP1	2.04059	1.21579e-28
ENSG00000105339	DENND3	1.39789	5.04298e-11
ENSG00000105373	GLTSCR2	-0.60631	1.7689e-06
ENSG00000105376	ICAM5	2.31966	4.65109e-07
ENSG00000105419	MEIS3	-0.836538	4.23231e-09
ENSG00000105464	GRIN2D	-0.825518	0.00103434
ENSG00000105472	CLEC11A	-0.930203	1.95097e-10
ENSG00000105483	CARD8	0.718917	0.0080253
ENSG00000105486	LIG1	1.01551	0.000149585
ENSG00000105514	RAB3D	-1.05234	4.27893e-05
ENSG00000105559	PLEKHA4	-0.669247	0.000885885
ENSG00000105605	CACNG7	2.77489	3.40224e-38
ENSG00000105639	JAK3	-0.994028	0.00204084
ENSG00000105655	ISYNA1	1.20642	6.43145e-12
ENSG00000105696	TMEM59L	0.923328	0.00245029
ENSG00000105737	GRIK5	-1.55441	0.00148599
ENSG00000105738	SIPA1L3	2.10148	6.06341e-23
ENSG00000105767	CADM4	3.4002	1.42371e-35
ENSG00000105810	CDK6	1.07726	6.13393e-14
ENSG00000105854	PON2	-0.667172	4.60322e-06
ENSG00000105855	ITGB8	-0.843112	3.29087e-05
ENSG00000105880	DLX5	-1.05553	0.00530986
ENSG00000105889	STEAP1B	-1.45032	3.72419e-07
ENSG00000105894	PTN	-0.945029	3.75653e-09
ENSG00000105971	CAV2	0.748327	3.82007e-07
ENSG00000105974	CAV1	0.887394	1.4265e-16
ENSG00000105976	MET	1.70835	1.86876e-20
ENSG00000106049	HIBADH	-0.680046	0.000100099
ENSG00000106066	CPVL	6.28099	0.0116714
ENSG00000106089	STX1A	1.27733	7.77454e-13
ENSG00000106123	EPHB6	-1.06355	0.0115689
ENSG00000106153	CHCHD2	-0.634935	1.34349e-05
ENSG00000106211	HSPB1	-0.731314	9.40647e-09
ENSG00000106333	PCOLCE	-0.823722	7.28609e-12
ENSG00000106366	SERPINE1	0.690939	2.49686e-11
ENSG00000106462	EZH2	0.892965	0.00640704
ENSG00000106483	SFRP4	-1.4914	5.64921e-30
ENSG00000106484	MEST	3.4688	3.3508e-125
ENSG00000106537	TSPAN13	3.01065	3.00056e-17
ENSG00000106546	AHR	-0.793312	5.7335e-12
ENSG00000106571	GLI3	-0.617699	0.00358329
ENSG00000106624	AEBP1	-0.615932	2.94033e-08
ENSG00000106714	CNTNAP3	6.12753	0.00209017
ENSG00000106733	NMRK1	-0.868965	3.70276e-06
ENSG00000106772	PRUNE2	-0.769568	0.00176283
ENSG00000106780	MEGF9	-0.657269	0.000444548
ENSG00000106789	CORO2A	5.49315	0.000193782
ENSG00000106809	OGN	-2.10191	0.0235473
ENSG00000106823	ECM2	-1.47919	1.16049e-05
ENSG00000106852	LHX6	5.74668	0.0489452
ENSG00000106853	PTGR1	-0.803336	1.65147e-07
ENSG00000107104	KANK1	0.685177	0.0226046
ENSG00000107105	ELAVL2	6.12489	0.0187725
ENSG00000107262	BAG1	-0.74971	0.000325634
ENSG00000107282	APBA1	0.963056	0.00811036
ENSG00000107338	SHB	1.32865	7.28398e-06
ENSG00000107438	PDLIM1	-1.14481	6.10326e-17
ENSG00000107485	GATA3	4.89201	1.12961e-05
ENSG00000107551	RASSF4	-0.748225	0.000565972
ENSG00000107554	DNMBP	1.2111	4.34632e-15
ENSG00000107562	CXCL12	-1.1552	1.86276e-33
ENSG00000107611	CUBN	-0.800408	0.0343319
ENSG00000107679	PLEKHA1	1.19358	3.07037e-12
ENSG00000107738	C10orf54	-1.27407	3.64373e-08
ENSG00000107796	ACTA2	-1.09683	1.19283e-11
ENSG00000107798	LIPA	-0.74964	6.27555e-05
ENSG00000107821	KAZALD1	-0.593354	0.00719393
ENSG00000107829	FBXW4	-0.747914	0.000870737
ENSG00000108001	EBF3	-0.962539	1.61253e-05
ENSG00000108179	PPIF	-0.752616	3.12285e-08
ENSG00000108219	TSPAN14	1.50992	1.10146e-31
ENSG00000108352	RAPGEFL1	1.00585	0.005337
ENSG00000108448	TRIM16L	-1.17403	8.30052e-13
ENSG00000108474	PIGL	0.929813	0.0235473
ENSG00000108551	RASD1	-1.58945	2.66051e-19
ENSG00000108556	CHRNE	-2.14283	0.0333602
ENSG00000108602	ALDH3A1	-1.39308	8.36841e-10
ENSG00000108771	DHX58	-1.42953	2.18145e-07
ENSG00000108798	ABI3	7.05927	0.000724194
ENSG00000108830	RND2	1.76551	0.0259152
ENSG00000108840	HDAC5	-0.816065	9.07207e-08
ENSG00000108846	ABCC3	-1.25664	3.20237e-12
ENSG00000108852	MPP2	1.01009	0.00287569
ENSG00000108854	SMURF2	0.636753	3.45261e-07
ENSG00000108932	SLC16A6	-1.2146	0.0294725
ENSG00000108947	EFNB3	2.40221	2.58869e-12
ENSG00000108950	FAM20A	-1.33351	5.37188e-25
ENSG00000108960	MMD	-0.798579	8.72637e-05
ENSG00000109099	PMP22	-0.82602	5.64453e-07
ENSG00000109265	KIAA1211	4.37658	6.34367e-06
ENSG00000109452	INPP4B	2.29113	4.09771e-10
ENSG00000109586	GALNT7	0.617124	0.000227893
ENSG00000109610	SOD3	-1.04303	1.03411e-12
ENSG00000109680	TBC1D19	0.749544	0.00982213
ENSG00000109685	WHSC1	0.639034	2.6997e-05
ENSG00000109689	STIM2	0.756673	0.0110031
ENSG00000109705	NKX3-2	6.02404	8.40215e-06
ENSG00000109743	BST1	-1.32541	0.000588268
ENSG00000109762	SNX25	0.804623	0.000774141
ENSG00000109805	NCAPG	1.57727	2.59571e-07
ENSG00000109819	PPARGC1A	-1.03572	0.0250292
ENSG00000109846	CRYAB	-1.45395	2.38194e-09
ENSG00000109854	HTATIP2	-0.901992	9.76177e-06
ENSG00000110002	VWA5A	-1.04667	4.05088e-16
ENSG00000110013	SIAE	-0.706035	1.04571e-06
ENSG00000110076	NRXN2	-1.02593	0.000996784
ENSG00000110092	CCND1	1.54402	1.36589e-55
ENSG00000110104	CCDC86	0.838858	0.000304603
ENSG00000110328	GALNT18	-1.16837	0.00546618
ENSG00000110427	KIAA1549L	3.72761	4.18178e-99
ENSG00000110446	SLC15A3	-1.33057	1.74905e-06
ENSG00000110455	ACCS	-0.716427	0.00500563
ENSG00000110492	MDK	-1.03309	2.93833e-14
ENSG00000110651	CD81	-0.663278	1.64213e-07
ENSG00000110660	SLC35F2	0.909444	0.000143919
ENSG00000110697	PITPNM1	0.586556	0.000182163
ENSG00000110881	ASIC1	2.22204	6.66654e-25
ENSG00000110900	TSPAN11	-0.835277	3.72621e-07
ENSG00000110987	BCL7A	0.957053	0.00688147
ENSG00000111052	LIN7A	-0.877005	0.000335906
ENSG00000111057	KRT18	8.01505	1.63896e-35
ENSG00000111058	ACSS3	-0.688236	0.0192193
ENSG00000111077	TENC1	-0.641642	5.05144e-06
ENSG00000111087	GLI1	5.81243	1.70483e-07
ENSG00000111186	WNT5B	-0.914945	1.03423e-12
ENSG00000111199	TRPV4	-0.623762	0.0492296
ENSG00000111206	FOXM1	1.29073	2.10598e-07
ENSG00000111247	RAD51AP1	2.08774	0.000884515
ENSG00000111252	SH2B3	1.04192	5.37727e-14
ENSG00000111262	KCNA1	6.22571	0.0129544
ENSG00000111275	ALDH2	0.603608	0.0114823
ENSG00000111321	LTBR	-1.3509	3.15957e-24
ENSG00000111331	OAS3	-1.12175	0.00332422
ENSG00000111335	OAS2	-1.59882	1.60166e-07
ENSG00000111341	MGP	-1.31722	9.13497e-07
ENSG00000111348	ARHGDIB	4.87634	0.000809524
ENSG00000111445	RFC5	1.01676	0.00606267
ENSG00000111602	TIMELESS	1.17777	7.06475e-06
ENSG00000111671	SPSB2	-0.904159	0.0152427
ENSG00000111674	ENO2	1.17017	7.4992e-17
ENSG00000111696	NT5DC3	1.20874	1.16049e-05
ENSG00000111728	ST8SIA1	-0.669217	0.00336003
ENSG00000111788	RP11-22B23.1	1.63894	6.13809e-05
ENSG00000111799	COL12A1	-1.08562	2.21242e-13
ENSG00000111846	GCNT2	3.64436	0.000101053
ENSG00000111863	ADTRP	3.80766	6.92489e-07
ENSG00000112096	SOD2	-1.10385	7.48474e-24
ENSG00000112118	MCM3	0.825039	8.40567e-06
ENSG00000112139	MDGA1	-0.821175	4.67292e-05
ENSG00000112208	BAG2	-0.758234	3.87322e-07
ENSG00000112210	RAB23	-0.6016	0.00190058
ENSG00000112276	BVES	-0.618253	0.00324323
ENSG00000112294	ALDH5A1	1.42738	0.048934
ENSG00000112319	EYA4	-0.959681	4.25417e-05
ENSG00000112343	TRIM38	-0.717051	0.000553039
ENSG00000112379	KIAA1244	2.9853	0.000196322
ENSG00000112514	CUTA	-3.30608	4.9487e-18
ENSG00000112559	MDFI	10.1723	7.77897e-11
ENSG00000112619	PRPH2	-0.95111	0.0388556
ENSG00000112699	GMDS	-0.890226	8.54396e-07
ENSG00000112742	TTK	1.37879	0.005651
ENSG00000112773	FAM46A	-0.827813	1.92824e-07
ENSG00000112852	PCDHB2	4.23299	1.97011e-41
ENSG00000112877	CEP72	1.68123	0.0204401
ENSG00000112984	KIF20A	1.2037	0.0002645
ENSG00000113070	HBEGF	1.22615	0.00156844
ENSG00000113161	HMGCR	0.719147	3.03191e-05
ENSG00000113205	PCDHB3	6.60833	0.000425607
ENSG00000113209	PCDHB5	5.06891	8.90557e-32
ENSG00000113248	PCDHB15	3.87131	2.42654e-06
ENSG00000113319	RASGRF2	-1.0179	1.62171e-05
ENSG00000113368	LMNB1	1.27652	1.16055e-08
ENSG00000113448	PDE4D	-0.745852	5.16782e-05
ENSG00000113456	RAD1	-0.641259	0.00210404
ENSG00000113532	ST8SIA4	-1.1449	0.000593306
ENSG00000113569	NUP155	0.724323	0.000607371
ENSG00000113594	LIFR	1.05511	2.23488e-08
ENSG00000113645	WWC1	-0.776158	0.000148842
ENSG00000113739	STC2	2.03646	5.63448e-67
ENSG00000113810	SMC4	0.935685	3.77673e-07
ENSG00000113811	SELK	-0.608455	0.0298356
ENSG00000114200	BCHE	5.49862	2.17559e-06
ENSG00000114251	WNT5A	-0.607501	2.70899e-07
ENSG00000114268	PFKFB4	1.19679	4.71713e-05
ENSG00000114270	COL7A1	-0.58907	4.5704e-05
ENSG00000114315	HES1	2.50264	6.88231e-11
ENSG00000114316	USP4	-0.622115	0.000322412
ENSG00000114346	ECT2	0.667643	0.000990347
ENSG00000114423	CBLB	-0.604596	0.00162435
ENSG00000114529	C3orf52	2.84487	0.0314581
ENSG00000114541	FRMD4B	3.3293	0.00191493
ENSG00000114573	ATP6V1A	-0.652535	6.57299e-07
ENSG00000114631	PODXL2	1.85202	7.08089e-05
ENSG00000114698	PLSCR4	-0.775992	4.87047e-05
ENSG00000114737	CISH	-1.15612	0.0257872
ENSG00000114757	PEX5L	3.02496	1.57079e-12
ENSG00000114850	SSR3	0.687195	2.36918e-08
ENSG00000114853	ZBTB47	-0.672273	2.40415e-07
ENSG00000114923	SLC4A3	1.53901	7.0649e-12
ENSG00000114948	ADAM23	1.03599	1.38097e-05
ENSG00000114999	TTL	0.636183	8.68551e-05
ENSG00000115041	KCNIP3	-1.33144	1.22642e-05
ENSG00000115170	ACVR1	-0.601043	0.000149423
ENSG00000115255	REEP6	1.43375	0.0340745
ENSG00000115306	SPTBN1	0.63455	0.000186536
ENSG00000115380	EFEMP1	-1.06768	4.22943e-19
ENSG00000115414	FN1	1.07077	4.54152e-13
ENSG00000115415	STAT1	-0.629757	3.81396e-07
ENSG00000115457	IGFBP2	2.75568	1.28776e-91
ENSG00000115461	IGFBP5	-0.956435	1.35797e-14
ENSG00000115526	CHST10	1.33288	1.83171e-05
ENSG00000115594	IL1R1	-0.943441	2.07023e-15
ENSG00000115604	IL18R1	-1.39096	0.0246675
ENSG00000115641	FHL2	-0.893266	1.06977e-16
ENSG00000115648	MLPH	2.74345	4.79247e-62
ENSG00000115738	ID2	-0.671872	0.00176519
ENSG00000115828	QPCT	-1.30701	0.00403879
ENSG00000115884	SDC1	3.17078	2.1204e-181
ENSG00000115919	KYNU	-1.39253	6.24387e-16
ENSG00000115963	RND3	-0.890691	1.79315e-13
ENSG00000116016	EPAS1	-0.604571	2.57789e-06
ENSG00000116044	NFE2L2	-0.944023	5.38013e-15
ENSG00000116106	EPHA4	-1.32296	5.33726e-09
ENSG00000116117	PARD3B	-0.967173	0.000130744
ENSG00000116127	ALMS1	0.796933	0.036117
ENSG00000116132	PRRX1	-0.866537	2.05438e-17
ENSG00000116133	DHCR24	-0.845034	1.31459e-11
ENSG00000116157	GPX7	-1.25628	0.000990347
ENSG00000116260	QSOX1	-1.01349	1.16595e-25
ENSG00000116285	ERRFI1	1.94342	1.26783e-54
ENSG00000116525	TRIM62	1.20764	8.67429e-06
ENSG00000116661	FBXO2	1.12287	0.000369165
ENSG00000116663	FBXO6	-0.939357	0.0168772
ENSG00000116667	C1orf21	-0.640738	4.88541e-05
ENSG00000116678	LEPR	-1.10444	2.96312e-24
ENSG00000116711	PLA2G4A	-0.707367	0.0152304
ENSG00000116774	OLFML3	-1.21876	5.64198e-24
ENSG00000116791	CRYZ	-1.21066	3.75948e-11
ENSG00000116833	NR5A2	-1.0448	0.0282601
ENSG00000116852	KIF21B	9.21455	8.09408e-09
ENSG00000116883	RP11-268J15.5	1.29569	0.00295889
ENSG00000116991	SIPA1L2	-1.06781	2.10343e-11
ENSG00000117069	ST6GALNAC5	-1.32576	0.0310159
ENSG00000117152	RGS4	4.86032	0
ENSG00000117228	GBP1	-0.586032	0.00353698
ENSG00000117266	CDK18	4.18267	0.00010269
ENSG00000117289	TXNIP	-1.32275	3.34703e-35
ENSG00000117394	SLC2A1	2.3222	6.02827e-73
ENSG00000117399	CDC20	1.01152	0.000300292
ENSG00000117461	PIK3R3	0.999252	1.06836e-07
ENSG00000117501	MROH9	-2.50502	0.040581
ENSG00000117525	F3	4.2914	1.42109e-85
ENSG00000117593	DARS2	0.692874	0.010235
ENSG00000117595	IRF6	6.38857	0.000909661
ENSG00000117597	DIEXF	1.06052	3.4438e-05
ENSG00000117602	RCAN3	0.893182	0.00834828
ENSG00000117632	STMN1	0.852979	1.08673e-07
ENSG00000117643	MAN1C1	-1.08473	6.10229e-11
ENSG00000117650	NEK2	1.86182	0.00354607
ENSG00000117676	RPS6KA1	1.76257	0.000746631
ENSG00000117724	CENPF	1.77416	3.35284e-20
ENSG00000117859	OSBPL9	0.8009	1.19262e-05
ENSG00000118193	KIF14	2.13226	9.33218e-06
ENSG00000118257	NRP2	0.699115	4.37658e-05
ENSG00000118263	KLF7	1.09134	2.05063e-06
ENSG00000118276	B4GALT6	2.73571	1.65053e-17
ENSG00000118515	SGK1	1.85407	5.01984e-25
ENSG00000118655	DCLRE1B	0.929797	0.0239641
ENSG00000118785	SPP1	9.65615	3.66794e-09
ENSG00000118849	RARRES1	-1.01364	0.0234404
ENSG00000118855	MFSD1	0.629026	1.56763e-05
ENSG00000118898	PPL	-0.720509	0.00347235
ENSG00000118971	CCND2	3.9533	1.48586e-13
ENSG00000119042	SATB2	-0.822424	1.06836e-07
ENSG00000119138	KLF9	-0.931325	5.28532e-08
ENSG00000119139	TJP2	-0.643845	0.000310135
ENSG00000119280	C1orf198	-0.74595	1.47075e-05
ENSG00000119630	PGF	-1.36818	5.82713e-32
ENSG00000119632	IFI27L2	-0.696584	0.00161238
ENSG00000119638	NEK9	-0.731672	3.38627e-09
ENSG00000119640	ACYP1	-0.875276	0.00142847
ENSG00000119673	ACOT2	-1.4287	5.9633e-09
ENSG00000119685	TTLL5	1.01863	0.00106483
ENSG00000119689	DLST	-0.660434	2.47031e-08
ENSG00000119862	LGALSL	1.88522	0.00215842
ENSG00000119938	PPP1R3C	-0.955313	4.43758e-06
ENSG00000119969	HELLS	1.25403	9.54297e-05
ENSG00000119986	AVPI1	-0.975888	9.93073e-06
ENSG00000120093	HOXB3	7.94605	1.9198e-05
ENSG00000120217	CD274	1.65706	9.72306e-05
ENSG00000120322	PCDHB8	3.53157	0.00531939
ENSG00000120324	PCDHB10	1.84252	0.0103399
ENSG00000120327	PCDHB14	1.63624	0.00125759
ENSG00000120328	PCDHB12	3.53583	0.0245312
ENSG00000120549	KIAA1217	-0.808562	8.60064e-08
ENSG00000120594	PLXDC2	-0.923151	0.022749
ENSG00000120658	ENOX1	-1.16213	6.87839e-09
ENSG00000120675	DNAJC15	-0.989269	1.04616e-06
ENSG00000120688	WBP4	-0.687367	0.0170864
ENSG00000120694	HSPH1	0.68824	1.6256e-06
ENSG00000120708	TGFBI	1.37992	4.33027e-46
ENSG00000120738	EGR1	1.41625	1.96338e-22
ENSG00000120802	TMPO	0.791922	3.26711e-05
ENSG00000120820	GLT8D2	-0.609914	0.000140637
ENSG00000120860	CCDC53	-0.596746	0.038976
ENSG00000120875	DUSP4	6.57387	8.91544e-207
ENSG00000120885	CLU	-1.26834	4.40139e-30
ENSG00000120889	TNFRSF10B	0.724859	3.16775e-10
ENSG00000120899	PTK2B	-1.04752	0.00426585
ENSG00000120992	LYPLA1	0.697086	0.000273372
ENSG00000121039	RDH10	-1.03834	6.65387e-16
ENSG00000121060	TRIM25	-0.701085	1.0556e-05
ENSG00000121068	TBX2	-0.702292	2.46144e-09
ENSG00000121152	NCAPH	1.43652	0.000780315
ENSG00000121207	LRAT	6.35779	0.0118885
ENSG00000121310	ECHDC2	-0.666094	2.50351e-05
ENSG00000121440	PDZRN3	-0.650775	2.33881e-05
ENSG00000121570	DPPA4	9.6224	4.36458e-09
ENSG00000121690	DEPDC7	-0.884643	0.03311
ENSG00000121691	CAT	-1.2588	2.01946e-16
ENSG00000121753	BAI2	0.670084	5.72934e-05
ENSG00000121895	TMEM156	6.22154	0.0131868
ENSG00000121898	CPXM2	-1.35016	7.13334e-39
ENSG00000121904	CSMD2	1.64471	6.39164e-07
ENSG00000121989	ACVR2A	-0.797108	0.00409287
ENSG00000122035	RASL11A	-1.25458	3.99017e-05
ENSG00000122121	XPNPEP2	-1.26556	1.43771e-05
ENSG00000122176	FMOD	-1.40026	3.44311e-11
ENSG00000122420	PTGFR	-1.14086	2.0079e-19
ENSG00000122507	BBS9	-0.703512	7.54597e-05
ENSG00000122547	EEPD1	-1.04217	0.0295245
ENSG00000122591	FAM126A	-0.738015	1.16998e-08
ENSG00000122641	INHBA	1.14649	1.81135e-13
ENSG00000122674	CCZ1	0.896145	0.0214548
ENSG00000122707	RECK	-0.902861	2.2807e-13
ENSG00000122861	PLAU	0.823948	7.07358e-12
ENSG00000122862	SRGN	2.08894	5.07172e-36
ENSG00000122870	BICC1	-0.977612	8.19773e-16
ENSG00000122952	ZWINT	1.74903	1.05329e-08
ENSG00000122971	ACADS	-0.988959	0.00104921
ENSG00000123094	RASSF8	0.919627	3.15649e-11
ENSG00000123095	BHLHE41	4.94345	2.68919e-31
ENSG00000123146	CD97	-1.22297	2.47741e-11
ENSG00000123191	ATP7B	1.51007	0.00107284
ENSG00000123219	CENPK	1.23576	0.00370431
ENSG00000123342	MMP19	-0.608784	0.0031881
ENSG00000123352	SPATS2	0.904092	9.48338e-09
ENSG00000123358	NR4A1	0.755681	0.0043408
ENSG00000123374	CDK2	0.716819	0.0199024
ENSG00000123384	LRP1	-0.710815	1.14243e-05
ENSG00000123405	NFE2	-1.93718	0.016137
ENSG00000123473	STIL	1.30126	0.00359516
ENSG00000123485	HJURP	1.14099	0.00362581
ENSG00000123500	COL10A1	-1.24675	0.000106191
ENSG00000123560	PLP1	3.06969	0.0421217
ENSG00000123562	MORF4L2	1.03631	7.51416e-22
ENSG00000123572	NRK	3.19321	3.54677e-21
ENSG00000123595	RAB9A	-0.829381	6.92047e-05
ENSG00000123610	TNFAIP6	-1.29218	7.37057e-09
ENSG00000123975	CKS2	0.803199	0.0149886
ENSG00000123989	CHPF	0.750199	1.57756e-11
ENSG00000124074	ENKD1	-0.728749	0.00402606
ENSG00000124104	SNX21	-0.707741	1.26141e-05
ENSG00000124107	SLPI	-1.64894	1.68619e-09
ENSG00000124126	PREX1	0.755816	1.22523e-05
ENSG00000124145	SDC4	-0.972303	3.97621e-15
ENSG00000124151	NCOA3	0.737606	4.71713e-05
ENSG00000124191	TOX2	-1.02454	4.31345e-10
ENSG00000124212	PTGIS	-0.971426	1.39274e-15
ENSG00000124249	KCNK15	-1.55988	8.12349e-07
ENSG00000124313	IQSEC2	-0.606129	0.00242282
ENSG00000124343	XG	-1.15668	0.000228927
ENSG00000124440	HIF3A	7.50214	0.000117325
ENSG00000124571	XPO5	0.596571	0.00543593
ENSG00000124588	NQO2	-0.654403	0.0351928
ENSG00000124593	PRICKLE4	1.33713	0.000122668
ENSG00000124613	ZNF391	2.03812	0.00426924
ENSG00000124749	COL21A1	-0.801713	0.0160006
ENSG00000124766	SOX4	-0.790655	9.35419e-12
ENSG00000124785	NRN1	9.67073	3.42422e-09
ENSG00000124813	RUNX2	-0.643271	1.60686e-05
ENSG00000124882	EREG	2.85891	2.6863e-12
ENSG00000124920	MYRF	3.27877	1.10549e-08
ENSG00000125089	SH3TC1	3.81409	5.15052e-09
ENSG00000125148	MT2A	2.19108	1.88966e-62
ENSG00000125247	TMTC4	-0.681554	3.4438e-05
ENSG00000125257	ABCC4	-0.639408	3.3539e-05
ENSG00000125285	SOX21	5.8764	0.033585
ENSG00000125354	2021-09-06	1.00108	4.40536e-05
ENSG00000125378	BMP4	-1.33097	2.28946e-19
ENSG00000125384	PTGER2	-1.02083	2.57262e-06
ENSG00000125398	SOX9	1.00308	4.46221e-12
ENSG00000125430	HS3ST3B1	0.72841	0.0013099
ENSG00000125538	IL1B	8.2589	4.02928e-06
ENSG00000125637	PSD4	2.36618	1.02009e-10
ENSG00000125648	SLC25A23	0.870468	0.000154114
ENSG00000125652	ALKBH7	-0.721916	0.000308683
ENSG00000125657	TNFSF9	4.13618	1.74783e-06
ENSG00000125675	GRIA3	-0.589538	0.0067607
ENSG00000125726	CD70	8.5946	7.73275e-07
ENSG00000125730	C3	-1.29734	7.12759e-09
ENSG00000125731	SH2D3A	-1.46716	0.0147092
ENSG00000125740	FOSB	3.50774	2.40653e-18
ENSG00000125772	GPCPD1	-0.764003	0.000226995
ENSG00000125848	FLRT3	-1.03091	5.10918e-07
ENSG00000125869	LAMP5	-1.36201	0.000212108
ENSG00000125871	MGME1	0.926388	0.00150391
ENSG00000125885	MCM8	1.66235	0.000172116
ENSG00000125965	GDF5	1.85538	1.20344e-17
ENSG00000125968	ID1	1.28544	3.14307e-07
ENSG00000126001	CEP250	1.00917	2.27903e-09
ENSG00000126016	AMOT	-0.781304	7.20482e-07
ENSG00000126218	F10	-1.29633	0.00537949
ENSG00000126549	STATH	-6.23541	0.0140394
ENSG00000126561	STAT5A	-1.27791	6.69651e-08
ENSG00000126562	WNK4	3.10889	3.9436e-06
ENSG00000126603	GLIS2	-0.7075	5.13878e-05
ENSG00000126709	IFI6	-1.07794	7.73236e-06
ENSG00000126785	RHOJ	6.85183	8.49269e-31
ENSG00000126787	DLGAP5	1.87983	3.12715e-09
ENSG00000126803	HSPA2	-1.41785	5.00182e-07
ENSG00000126970	ZC4H2	0.786309	0.0273594
ENSG00000127083	OMD	-1.58446	0.00240194
ENSG00000127124	HIVEP3	2.25073	4.45401e-09
ENSG00000127241	MASP1	-1.33807	9.86073e-21
ENSG00000127252	HRASLS	6.61955	0.00398186
ENSG00000127329	PTPRB	6.12878	6.29324e-09
ENSG00000127472	PLA2G5	-1.3067	0.0122193
ENSG00000127528	KLF2	0.628406	0.0376991
ENSG00000127564	PKMYT1	1.20157	0.00299354
ENSG00000127585	FBXL16	1.96063	0.00012625
ENSG00000127586	CHTF18	1.53661	3.89144e-09
ENSG00000127824	TUBA4A	-0.936947	8.72637e-05
ENSG00000127863	TNFRSF19	-1.02392	1.51645e-20
ENSG00000127914	AKAP9	0.597662	0.00666103
ENSG00000127948	POR	-0.768326	1.77636e-08
ENSG00000127954	STEAP4	-1.47608	1.26315e-11
ENSG00000127990	SGCE	-0.877681	4.30575e-12
ENSG00000128050	PAICS	0.645324	5.48692e-07
ENSG00000128059	PPAT	0.843326	0.00202833
ENSG00000128262	POM121L9P	-1.084	1.4053e-07
ENSG00000128266	GNAZ	1.30991	0.0451038
ENSG00000128268	MGAT3	10.1549	2.65177e-10
ENSG00000128274	A4GALT	-1.32286	2.05101e-13
ENSG00000128342	LIF	2.0626	1.82001e-64
ENSG00000128482	RNF112	-1.4513	7.07597e-09
ENSG00000128487	SPECC1	0.980829	0.00276921
ENSG00000128510	CPA4	5.54365	4.17405e-213
ENSG00000128512	DOCK4	1.06444	1.06698e-10
ENSG00000128564	VGF	5.46169	0.000201727
ENSG00000128567	PODXL	6.83281	2.09702e-23
ENSG00000128602	SMO	0.981597	8.45865e-08
ENSG00000128606	LRRC17	1.58247	1.48017e-22
ENSG00000128656	CHN1	-0.962185	2.45587e-08
ENSG00000128739	SNRPN	1.77642	0.00259257
ENSG00000128944	KNSTRN	1.30496	2.28499e-06
ENSG00000129009	ISLR	-1.42698	9.76548e-29
ENSG00000129158	SERGEF	-1.10715	0.0456147
ENSG00000129173	E2F8	2.16306	0.0175284
ENSG00000129465	RIPK3	-0.852235	0.0282572
ENSG00000129467	ADCY4	-1.14093	1.33892e-07
ENSG00000129538	RNASE1	7.23129	0.000431137
ENSG00000129646	QRICH2	1.16502	0.020377
ENSG00000129667	RHBDF2	4.48308	1.92343e-36
ENSG00000129682	FGF13	-2.3803	1.83192e-05
ENSG00000129757	CDKN1C	-1.13413	5.33917e-07
ENSG00000129810	SGOL1	2.54462	0.0161071
ENSG00000129946	SHC2	2.19103	2.01721e-16
ENSG00000129951	LPPR3	1.31129	0.000230836
ENSG00000129988	LBP	-1.19954	0.0439618
ENSG00000130038	EFCAB4B	-1.22979	0.00011552
ENSG00000130052	STARD8	1.39906	0.000132192
ENSG00000130066	SAT1	1.09667	7.32145e-17
ENSG00000130164	LDLR	-0.742767	2.19638e-08
ENSG00000130176	CNN1	0.639759	0.0468196
ENSG00000130203	APOE	-0.784435	0.000769899
ENSG00000130299	GTPBP3	0.737943	0.00281411
ENSG00000130305	NSUN5	-0.668733	0.0357844
ENSG00000130402	ACTN4	0.591064	3.23492e-05
ENSG00000130413	STK33	2.32073	0.00341601
ENSG00000130429	ARPC1B	-0.659667	8.47063e-06
ENSG00000130477	UNC13A	6.37807	0.00887648
ENSG00000130508	PXDN	0.989308	9.94487e-13
ENSG00000130513	GDF15	3.17903	7.59254e-48
ENSG00000130520	LSM4	0.666052	3.23492e-05
ENSG00000130540	SULT4A1	5.96508	1.62736e-10
ENSG00000130559	CAMSAP1	0.756894	6.64304e-06
ENSG00000130584	ZBTB46	1.88007	8.08932e-05
ENSG00000130592	LSP1	-1.73779	0.0132159
ENSG00000130635	COL5A1	0.698576	4.44211e-09
ENSG00000130643	CALY	4.01823	0.00470296
ENSG00000130653	PNPLA7	1.9354	2.02281e-06
ENSG00000130707	ASS1	-1.06443	4.73548e-12
ENSG00000130720	FIBCD1	4.81247	0.00408995
ENSG00000130748	TMEM160	0.760371	0.0347547
ENSG00000130751	NPAS1	2.40247	0.0065119
ENSG00000130775	THEMIS2	-1.01723	0.000135232
ENSG00000130816	DNMT1	0.75992	4.92746e-08
ENSG00000130988	RGN	-1.24215	0.0137035
ENSG00000131016	AKAP12	1.8764	9.13978e-55
ENSG00000131153	GINS2	1.70811	0.000829277
ENSG00000131242	RAB11FIP4	2.29737	0.033428
ENSG00000131323	TRAF3	0.586109	0.000835094
ENSG00000131370	SH3BP5	-0.834912	0.000448186
ENSG00000131386	GALNT15	-0.96261	9.92161e-09
ENSG00000131398	KCNC3	4.99542	0.001709
ENSG00000131437	KIF3A	0.643049	0.00297463
ENSG00000131446	MGAT1	-0.640668	1.60166e-07
ENSG00000131459	GFPT2	1.63144	2.08204e-27
ENSG00000131634	TMEM204	-1.06219	7.67e-06
ENSG00000131668	BARX1	-1.45464	1.37626e-27
ENSG00000131669	NINJ1	-0.880027	1.92439e-08
ENSG00000131724	IL13RA1	-0.623738	2.38991e-07
ENSG00000131747	TOP2A	1.23468	4.10522e-15
ENSG00000131981	LGALS3	-0.779312	3.344e-09
ENSG00000132000	PODNL1	-1.30309	8.75813e-16
ENSG00000132031	MATN3	3.23372	3.37817e-08
ENSG00000132109	TRIM21	0.697702	0.00275765
ENSG00000132329	RAMP1	-0.800457	0.0490526
ENSG00000132334	PTPRE	2.56137	0.0121011
ENSG00000132357	CARD6	-1.15223	0.000755138
ENSG00000132359	RAP1GAP2	2.43626	1.92932e-15
ENSG00000132386	SERPINF1	-1.0885	7.00255e-26
ENSG00000132481	TRIM47	-0.901094	0.00606109
ENSG00000132530	XAF1	-1.20804	6.09723e-06
ENSG00000132561	MATN2	-1.10817	3.18776e-10
ENSG00000132613	MTSS1L	-0.769739	1.1304e-05
ENSG00000132639	SNAP25	-1.43264	0.00569878
ENSG00000132669	RIN2	0.917218	1.78756e-12
ENSG00000132718	SYT11	-0.973177	1.81844e-13
ENSG00000132780	NASP	0.68613	9.83613e-05
ENSG00000132793	LPIN3	-0.961339	1.97028e-05
ENSG00000132821	VSTM2L	2.31967	3.04759e-09
ENSG00000132837	DMGDH	-1.75076	0.0415082
ENSG00000132840	BHMT2	-1.30955	8.02102e-06
ENSG00000132849	INADL	-0.924892	0.00653263
ENSG00000132952	USPL1	0.861806	0.000508487
ENSG00000133048	CHI3L1	-1.41723	1.7958e-06
ENSG00000133083	DCLK1	-1.30654	9.20355e-08
ENSG00000133106	EPSTI1	-1.28381	1.99626e-11
ENSG00000133110	POSTN	-0.972315	4.88904e-20
ENSG00000133112	TPT1	-0.632786	3.06342e-07
ENSG00000133321	RARRES3	-1.63496	2.02044e-06
ENSG00000133636	NTS	8.49307	1.23303e-06
ENSG00000133687	TMTC1	-1.1163	1.82327e-12
ENSG00000133710	SPINK5	7.48277	0.000125542
ENSG00000133800	LYVE1	6.57597	0.0053848
ENSG00000133937	GSC	-1.49766	0.0464547
ENSG00000133943	C14orf159	-0.951853	7.39634e-07
ENSG00000134013	LOXL2	1.67111	1.06046e-55
ENSG00000134057	CCNB1	1.14773	4.92437e-07
ENSG00000134070	IRAK2	1.2757	8.8045e-06
ENSG00000134077	THUMPD3	-1.30741	9.85657e-08
ENSG00000134121	CHL1	-1.51925	0.0139567
ENSG00000134138	MEIS2	2.35713	3.70933e-33
ENSG00000134184	GSTM1	-0.801476	0.0131862
ENSG00000134201	GSTM5	-1.32711	1.92439e-08
ENSG00000134242	PTPN22	3.18799	2.39084e-05
ENSG00000134245	WNT2B	-0.89152	3.79425e-07
ENSG00000134248	LAMTOR5	-0.973866	2.98135e-06
ENSG00000134259	NGF	-0.882967	0.0382046
ENSG00000134352	IL6ST	-0.587618	2.08852e-06
ENSG00000134363	FST	-0.678434	7.12333e-08
ENSG00000134369	NAV1	2.48468	1.57111e-11
ENSG00000134470	IL15RA	-1.30413	0.0394419
ENSG00000134569	LRP4	2.01315	3.35671e-12
ENSG00000134574	DDB2	-0.657374	9.35355e-05
ENSG00000134575	ACP2	-0.605381	0.0160521
ENSG00000134602	MST4	1.17159	0.00247788
ENSG00000134690	CDCA8	1.07018	0.00757925
ENSG00000134762	DSC3	5.21001	0.0288917
ENSG00000134775	FHOD3	-1.01143	1.304e-10
ENSG00000134780	DAGLA	1.34679	0.000299302
ENSG00000134853	PDGFRA	-0.825863	7.45207e-13
ENSG00000134871	COL4A2	2.0637	2.63761e-78
ENSG00000134955	SLC37A2	3.90158	9.2219e-06
ENSG00000134986	NREP	1.84508	1.12684e-41
ENSG00000134996	OSTF1	-0.813827	3.89382e-05
ENSG00000135049	AGTPBP1	0.702922	0.0412947
ENSG00000135074	ADAM19	2.89955	1.10401e-109
ENSG00000135083	CCNJL	1.83991	3.53949e-06
ENSG00000135111	TBX3	-0.799616	2.67568e-09
ENSG00000135119	RNFT2	5.75324	0.00652477
ENSG00000135124	P2RX4	-1.15133	1.40427e-05
ENSG00000135333	EPHA7	2.36619	0.000334992
ENSG00000135362	PRR5L	1.16612	3.97131e-05
ENSG00000135404	CD63	-0.626862	1.68531e-06
ENSG00000135451	TROAP	2.0583	1.9087e-05
ENSG00000135472	FAIM2	1.94828	4.12914e-09
ENSG00000135476	ESPL1	0.797594	0.0367694
ENSG00000135549	PKIB	6.30236	1.77119e-43
ENSG00000135636	DYSF	6.59073	0.000439433
ENSG00000135750	KCNK1	-0.882407	0.00242236
ENSG00000135778	NTPCR	-0.608942	0.000771038
ENSG00000135821	GLUL	-0.909674	3.23528e-17
ENSG00000135835	KIAA1614	-1.031	6.84261e-05
ENSG00000135842	FAM129A	-0.662411	0.00018831
ENSG00000135903	PAX3	5.93629	0.0292907
ENSG00000135924	DNAJB2	-0.681301	1.88593e-05
ENSG00000135926	TMBIM1	-0.679948	7.04281e-09
ENSG00000135929	CYP27A1	-1.42791	3.07854e-14
ENSG00000135931	ARMC9	0.690378	0.0105265
ENSG00000135976	ANKRD36	1.18813	0.0177324
ENSG00000136040	PLXNC1	-1.12696	0.000904949
ENSG00000136059	VILL	-0.789102	0.022816
ENSG00000136068	FLNB	0.679978	1.17341e-06
ENSG00000136108	CKAP2	0.635731	0.0105862
ENSG00000136111	TBC1D4	0.654854	0.010019
ENSG00000136147	PHF11	-0.626099	0.0119012
ENSG00000136158	SPRY2	0.690787	0.000213981
ENSG00000136160	EDNRB	-1.02817	0.00100672
ENSG00000136161	RCBTB2	-0.737361	0.00901759
ENSG00000136231	IGF2BP3	2.37381	3.18014e-37
ENSG00000136235	GPNMB	-1.27641	4.92998e-24
ENSG00000136261	BZW2	0.761426	9.79732e-05
ENSG00000136275	C7orf69	6.05062	0.0242044
ENSG00000136492	BRIP1	1.45539	7.93965e-05
ENSG00000136531	SCN2A	2.79508	4.58216e-15
ENSG00000136560	TANK	-0.634825	9.12983e-05
ENSG00000136573	BLK	6.80371	0.00202041
ENSG00000136603	SKIL	1.00073	1.67658e-08
ENSG00000136720	HS6ST1	-0.839757	1.30705e-09
ENSG00000136824	SMC2	0.799671	0.000263312
ENSG00000136826	KLF4	-0.585234	0.00443658
ENSG00000136859	ANGPTL2	-0.733227	4.54134e-07
ENSG00000136869	TLR4	2.10719	2.17558e-09
ENSG00000136997	MYC	0.75018	1.62841e-06
ENSG00000137038	TMEM261	0.732212	0.00434978
ENSG00000137054	POLR1E	-0.592214	0.00509485
ENSG00000137070	IL11RA	-1.01677	9.41601e-09
ENSG00000137203	TFAP2A	3.58736	2.43343e-11
ENSG00000137273	FOXF2	-1.32498	2.5254e-27
ENSG00000137285	TUBB2B	1.86888	2.18307e-07
ENSG00000137309	HMGA1	1.44137	6.081e-48
ENSG00000137449	CPEB2	0.757069	3.02727e-08
ENSG00000137486	ARRB1	2.91872	9.67719e-15
ENSG00000137501	SYTL2	-0.866181	5.72435e-08
ENSG00000137502	RAB30	-0.763327	1.12961e-05
ENSG00000137507	LRRC32	-0.771032	0.000114637
ENSG00000137547	MRPL15	0.617422	0.00221787
ENSG00000137563	GGH	1.35461	2.4138e-05
ENSG00000137573	SULF1	-0.811811	2.64643e-08
ENSG00000137642	SORL1	4.68931	2.4336e-06
ENSG00000137714	FDX1	-0.650617	0.0054872
ENSG00000137726	FXYD6	6.17834	0.0157642
ENSG00000137745	MMP13	-1.5932	5.88598e-05
ENSG00000137752	CASP1	-1.60406	2.74121e-06
ENSG00000137767	SQRDL	-1.0254	0.000184508
ENSG00000137801	THBS1	-0.958954	1.41847e-17
ENSG00000137804	NUSAP1	1.2303	5.09243e-05
ENSG00000137807	KIF23	1.05342	0.000287618
ENSG00000137812	CASC5	2.03904	5.58962e-08
ENSG00000137831	UACA	2.35596	2.7044e-88
ENSG00000137868	STRA6	7.07992	2.05438e-17
ENSG00000137869	CYP19A1	-1.85826	0.0191942
ENSG00000137871	ZNF280D	-0.98245	2.62558e-06
ENSG00000137872	SEMA6D	-0.91979	0.00111911
ENSG00000137877	SPTBN5	1.9698	0.0124435
ENSG00000137942	FNBP1L	1.66753	4.73309e-14
ENSG00000137962	ARHGAP29	1.44948	7.30266e-31
ENSG00000137975	CLCA2	-0.965063	8.61501e-10
ENSG00000138061	CYP1B1	-1.19464	2.67257e-29
ENSG00000138083	SIX3	-1.39798	0.00169261
ENSG00000138085	ATRAID	-0.650081	7.54927e-05
ENSG00000138092	CENPO	0.939985	0.00686817
ENSG00000138131	LOXL4	2.48784	1.95508e-73
ENSG00000138135	CH25H	-2.50672	0.00251453
ENSG00000138160	KIF11	1.27271	6.791e-06
ENSG00000138162	TACC2	1.97226	3.17424e-24
ENSG00000138172	CALHM2	-0.864504	5.02091e-06
ENSG00000138180	CEP55	1.29425	0.000128167
ENSG00000138182	KIF20B	1.29212	1.77087e-05
ENSG00000138297	TIMM23	-0.842903	6.54472e-06
ENSG00000138311	ZNF365	2.49048	3.87885e-06
ENSG00000138316	ADAMTS14	2.56502	3.04666e-40
ENSG00000138356	AOX1	-0.70121	0.00402313
ENSG00000138400	MDH1B	3.90994	0.0215601
ENSG00000138413	IDH1	-0.601237	2.61019e-05
ENSG00000138435	CHRNA1	-1.1438	0.00169578
ENSG00000138449	SLC40A1	-1.05136	2.53886e-06
ENSG00000138496	PARP9	-0.891527	6.81474e-07
ENSG00000138604	GLCE	0.803594	0.000235101
ENSG00000138606	SHF	-0.920776	0.012459
ENSG00000138623	SEMA7A	3.51219	2.34421e-145
ENSG00000138639	ARHGAP24	1.07371	3.53787e-07
ENSG00000138650	PCDH10	-1.04722	1.05933e-08
ENSG00000138658	C4orf21	1.49079	0.0154316
ENSG00000138669	PRKG2	-1.02454	0.0243243
ENSG00000138735	PDE5A	-0.992134	8.44752e-14
ENSG00000138738	PRDM5	-0.680099	0.0391614
ENSG00000138741	TRPC3	-1.13942	0.00293982
ENSG00000138744	NAAA	-1.00976	2.70597e-05
ENSG00000138771	SHROOM3	-0.621393	0.0106535
ENSG00000138778	CENPE	1.39965	2.48449e-06
ENSG00000138821	SLC39A8	-0.695281	0.0376991
ENSG00000138834	MAPK8IP3	0.692553	9.11435e-08
ENSG00000138944	KIAA1644	-1.16794	7.61384e-08
ENSG00000139146	FAM60A	0.917733	0.000111756
ENSG00000139178	C1RL	-1.01966	1.74359e-11
ENSG00000139192	TAPBPL	-1.41152	1.58132e-09
ENSG00000139211	AMIGO2	2.36624	8.81544e-25
ENSG00000139263	LRIG3	-0.638117	0.000149164
ENSG00000139278	GLIPR1	0.924069	1.35989e-11
ENSG00000139329	LUM	-1.3067	8.79935e-18
ENSG00000139438	FAM222A	2.34352	0.0285902
ENSG00000139508	SLC46A3	-0.827823	0.0356795
ENSG00000139567	ACVRL1	-1.232	0.00500633
ENSG00000139668	WDFY2	0.625119	0.00330371
ENSG00000139734	DIAPH3	1.29011	0.000134507
ENSG00000139800	ZIC5	5.49644	0.0139683
ENSG00000139910	NOVA1	-0.894034	3.01575e-05
ENSG00000139946	PELI2	-1.17808	4.90699e-08
ENSG00000139971	C14orf37	0.835139	0.000464546
ENSG00000140044	JDP2	-1.07593	1.21589e-08
ENSG00000140092	FBLN5	-1.1563	1.15404e-20
ENSG00000140181	HERC2P2	0.962836	2.64818e-07
ENSG00000140280	LYSMD2	-1.29215	0.00195937
ENSG00000140285	FGF7	-1.38796	2.08729e-37
ENSG00000140403	DNAJA4	-1.2913	0.0165293
ENSG00000140450	ARRDC4	-1.04188	5.72435e-08
ENSG00000140525	FANCI	1.44149	7.4936e-07
ENSG00000140538	NTRK3	5.56063	0.000143382
ENSG00000140563	MCTP2	-1.10196	1.40018e-08
ENSG00000140564	FURIN	0.762452	2.45913e-10
ENSG00000140836	ZFHX3	0.622529	0.0117779
ENSG00000140854	KATNB1	0.693065	0.0129017
ENSG00000140859	KIFC3	0.668323	4.00949e-05
ENSG00000140873	ADAMTS18	5.56357	0.00166284
ENSG00000140937	CDH11	-0.674929	1.97188e-09
ENSG00000140939	NOL3	-0.821139	9.29891e-05
ENSG00000140945	CDH13	1.22089	3.86456e-20
ENSG00000140950	TLDC1	0.703517	0.000696276
ENSG00000140961	OSGIN1	-1.04515	0.000130744
ENSG00000141013	GAS8	-1.14936	0.00426585
ENSG00000141052	MYOCD	6.00679	0.0246738
ENSG00000141068	KSR1	1.47731	3.69957e-10
ENSG00000141127	PRPSAP2	0.74668	0.0156218
ENSG00000141150	RASL10B	1.5269	7.71272e-07
ENSG00000141198	TOM1L1	-0.800318	0.0288454
ENSG00000141232	TOB1	-0.603497	0.000670405
ENSG00000141295	SCRN2	-0.700503	0.000652257
ENSG00000141337	ARSG	-0.95595	0.00168798
ENSG00000141338	ABCA8	-1.27665	1.45873e-13
ENSG00000141431	ASXL3	2.42	0.0428527
ENSG00000141448	GATA6	3.38322	6.64867e-05
ENSG00000141458	NPC1	-0.727066	3.24584e-06
ENSG00000141469	SLC14A1	-0.994914	1.14443e-19
ENSG00000141524	TMC6	7.03446	0.000815782
ENSG00000141574	SECTM1	-1.34733	2.49224e-18
ENSG00000141576	RNF157	-0.876698	0.00933524
ENSG00000141668	CBLN2	-1.29314	1.62996e-23
ENSG00000141682	PMAIP1	1.49643	1.3676e-12
ENSG00000141753	IGFBP4	-0.854314	2.18178e-15
ENSG00000141934	PPAP2C	-0.670665	0.010235
ENSG00000142089	IFITM3	-1.11011	9.02527e-22
ENSG00000142178	SIK1	4.24536	4.18514e-18
ENSG00000142197	DOPEY2	0.618046	0.00463809
ENSG00000142235	LMTK3	1.70217	1.11415e-06
ENSG00000142408	CACNG8	5.89933	3.506e-45
ENSG00000142459	EVI5L	0.605201	0.000252999
ENSG00000142552	RCN3	-1.109	4.93843e-20
ENSG00000142627	EPHA2	1.43708	6.74275e-32
ENSG00000142632	ARHGEF19	-0.942185	3.64769e-08
ENSG00000142661	MYOM3	6.06471	0.0209872
ENSG00000142856	ITGB3BP	1.19849	0.00902884
ENSG00000142871	CYR61	0.649917	1.96036e-08
ENSG00000142945	KIF2C	1.62524	3.56255e-06
ENSG00000142949	PTPRF	0.751613	7.92635e-06
ENSG00000143067	ZNF697	0.836205	0.00104045
ENSG00000143126	CELSR2	1.2492	0.000875024
ENSG00000143127	ITGA10	1.57593	3.72827e-23
ENSG00000143153	ATP1B1	0.842561	0.0140171
ENSG00000143162	CREG1	-1.18781	4.76496e-13
ENSG00000143228	NUF2	2.30641	8.30769e-08
ENSG00000143248	RGS5	3.75377	1.59331e-49
ENSG00000143303	RRNAD1	-0.61214	0.0322176
ENSG00000143322	ABL2	0.604378	0.0015476
ENSG00000143337	TOR1AIP1	-0.667436	1.69674e-06
ENSG00000143341	HMCN1	0.947421	3.25533e-05
ENSG00000143369	ECM1	-0.701674	2.07091e-10
ENSG00000143382	ADAMTSL4	-1.07255	9.90779e-15
ENSG00000143384	MCL1	0.594656	1.31693e-07
ENSG00000143387	CTSK	-1.2252	4.54126e-23
ENSG00000143401	ANP32E	0.713228	0.000188216
ENSG00000143416	SELENBP1	-1.03408	1.5241e-09
ENSG00000143476	DTL	2.07717	5.37201e-06
ENSG00000143507	DUSP10	-0.821571	0.0192151
ENSG00000143554	SLC27A3	-0.921848	6.40768e-05
ENSG00000143702	CEP170	1.40992	5.56301e-30
ENSG00000143772	ITPKB	0.81598	0.00774519
ENSG00000143797	MBOAT2	1.20742	3.94105e-12
ENSG00000143816	WNT9A	-1.7653	7.64213e-05
ENSG00000143819	EPHX1	-1.18773	2.00827e-23
ENSG00000143847	PPFIA4	1.29083	2.73922e-07
ENSG00000143867	OSR1	-0.724187	3.53949e-06
ENSG00000143977	SNRPG	0.827041	0.00296759
ENSG00000143995	MEIS1	1.63357	0.0188546
ENSG00000144031	ANKRD53	-1.91068	8.18697e-05
ENSG00000144057	ST6GAL2	10.4734	4.90028e-11
ENSG00000144115	THNSL2	-1.18343	1.77199e-06
ENSG00000144136	SLC20A1	2.25503	2.7037e-99
ENSG00000144152	FBLN7	-0.898679	0.00307937
ENSG00000144199	FAHD2B	1.98069	0.000408499
ENSG00000144218	AFF3	3.78241	2.26833e-63
ENSG00000144366	GULP1	-0.694883	0.000351536
ENSG00000144369	FAM171B	-0.937244	2.25366e-11
ENSG00000144395	CCDC150	2.24606	0.0076667
ENSG00000144488	ESPNL	-2.25794	1.78266e-07
ENSG00000144554	FANCD2	2.2339	4.46241e-06
ENSG00000144583	2021-03-04	0.880687	0.0294921
ENSG00000144619	CNTN4	-1.56271	0.00726198
ENSG00000144681	STAC	0.999319	0.00479095
ENSG00000144821	MYH15	2.49429	0.00258077
ENSG00000144834	TAGLN3	2.48834	0.00037909
ENSG00000144843	ADPRH	-1.20312	0.0493792
ENSG00000144857	BOC	-0.912703	8.58553e-09
ENSG00000144959	NCEH1	0.675934	0.00652477
ENSG00000145246	ATP10D	0.594626	0.0201498
ENSG00000145386	CCNA2	1.22623	1.57558e-05
ENSG00000145428	RNF175	-1.5624	0.00212703
ENSG00000145431	PDGFC	1.13457	3.37638e-13
ENSG00000145476	CYP4V2	-0.73896	0.00152774
ENSG00000145506	NKD2	-1.17705	0.000325081
ENSG00000145536	ADAMTS16	5.62076	0.00962111
ENSG00000145675	PIK3R1	-0.676582	0.000186342
ENSG00000145687	SSBP2	-0.645915	0.00109774
ENSG00000145708	CRHBP	7.6791	7.40589e-06
ENSG00000145736	GTF2H2	1.28671	0.000167385
ENSG00000145794	MEGF10	4.31586	0.0253629
ENSG00000145945	FAM50B	-0.969578	0.00481879
ENSG00000146072	TNFRSF21	1.09007	4.20767e-14
ENSG00000146122	DAAM2	0.72387	0.015515
ENSG00000146197	SCUBE3	5.27555	1.41514e-143
ENSG00000146233	CYP39A1	-1.50412	9.63548e-05
ENSG00000146250	PRSS35	-1.17581	1.43935e-10
ENSG00000146376	ARHGAP18	0.922749	3.13331e-06
ENSG00000146410	MTFR2	2.28924	0.0401961
ENSG00000146411	SLC2A12	-1.03195	4.00964e-07
ENSG00000146416	AIG1	-0.784513	6.19128e-06
ENSG00000146426	TIAM2	-0.982893	0.000163697
ENSG00000146556	WASH2P	-0.633823	0.0277161
ENSG00000146592	CREB5	3.25695	2.22079e-13
ENSG00000146670	CDCA5	1.25229	0.000911701
ENSG00000146700	SRCRB4D	3.79867	0.0112016
ENSG00000146833	TRIM4	-1.19901	2.48715e-09
ENSG00000146859	TMEM140	-0.741789	0.0341066
ENSG00000146918	NCAPG2	0.861983	6.18717e-05
ENSG00000146950	SHROOM2	0.777994	2.37577e-06
ENSG00000147027	TMEM47	-0.984506	1.67044e-16
ENSG00000147041	SYTL5	2.65832	1.40355e-07
ENSG00000147180	ZNF711	3.14087	1.03724e-06
ENSG00000147224	PRPS1	1.30862	1.17706e-12
ENSG00000147255	IGSF1	8.84347	2.22913e-07
ENSG00000147257	GPC3	-1.31914	1.75617e-13
ENSG00000147394	ZNF185	1.95636	4.81314e-12
ENSG00000147402	GABRQ	8.3318	2.92288e-06
ENSG00000147408	CSGALNACT1	-0.912015	6.61719e-10
ENSG00000147454	SLC25A37	0.892711	2.10569e-06
ENSG00000147465	STAR	-1.68703	0.00175163
ENSG00000147536	GINS4	1.12839	0.0126704
ENSG00000147573	TRIM55	5.94645	0.0292473
ENSG00000147642	SYBU	-1.12553	0.0375523
ENSG00000147799	ARHGAP39	1.27159	7.85431e-06
ENSG00000147852	VLDLR	1.94722	5.44288e-06
ENSG00000147854	UHRF2	0.619283	3.20819e-05
ENSG00000147883	CDKN2B	0.763069	0.00242282
ENSG00000148019	CEP78	0.751329	0.0130335
ENSG00000148057	IDNK	-1.65542	0.000227628
ENSG00000148120	C9orf3	-1.08583	2.35916e-10
ENSG00000148175	STOM	-1.2131	8.53012e-28
ENSG00000148180	GSN	-0.717234	2.35835e-11
ENSG00000148288	GBGT1	-1.21975	0.014581
ENSG00000148344	PTGES	-0.849293	0.00240641
ENSG00000148386	LCN9	11.7999	2.88383e-14
ENSG00000148400	NOTCH1	0.920575	1.59523e-05
ENSG00000148450	MSRB2	-0.893353	6.63492e-05
ENSG00000148606	POLR3A	0.606466	0.00129313
ENSG00000148677	ANKRD1	9.20585	3.67178e-08
ENSG00000148773	MKI67	1.9002	1.8217e-17
ENSG00000148803	FUOM	-0.641158	0.0390484
ENSG00000148841	ITPRIP	1.12042	9.68472e-12
ENSG00000148942	SLC5A12	3.36892	0.0229413
ENSG00000149090	PAMR1	1.39623	2.90953e-29
ENSG00000149115	TNKS1BP1	-0.606256	4.59202e-07
ENSG00000149131	SERPING1	-1.20689	3.26833e-26
ENSG00000149177	PTPRJ	0.888194	0.00672641
ENSG00000149256	TENM4	4.07161	5.81711e-121
ENSG00000149380	P4HA3	-0.884976	6.0887e-05
ENSG00000149451	ADAM33	-1.22371	6.30178e-28
ENSG00000149503	INCENP	0.97822	4.7065e-05
ENSG00000149527	PLCH2	8.96878	2.62355e-08
ENSG00000149531	FRG1B	-1.15534	0.00287063
ENSG00000149571	KIRREL3	1.02175	0.0241628
ENSG00000149575	SCN2B	-1.06671	0.0321552
ENSG00000149798	CDC42EP2	0.762862	0.0228345
ENSG00000149948	HMGA2	3.75327	3.98255e-245
ENSG00000149968	MMP3	-1.91682	9.51001e-05
ENSG00000150051	MKX	-1.18193	5.99078e-22
ENSG00000150093	ITGB1	0.6293	3.86875e-10
ENSG00000150347	ARID5B	-1.03807	5.42602e-18
ENSG00000150471	LPHN3	-1.21614	8.03051e-06
ENSG00000150540	HNMT	-0.730434	0.039842
ENSG00000150594	ADRA2A	-1.30923	7.9817e-14
ENSG00000150636	CCDC102B	-0.997997	0.00151604
ENSG00000150977	RILPL2	-0.636297	0.0446217
ENSG00000151012	SLC7A11	-0.718071	7.20744e-08
ENSG00000151014	CCRN4L	1.2172	0.0184211
ENSG00000151067	CACNA1C	-1.09357	1.02378e-06
ENSG00000151079	KCNA6	6.36802	0.00848441
ENSG00000151090	THRB	-1.01718	0.0210303
ENSG00000151136	BTBD11	1.58628	0.000121401
ENSG00000151150	ANK3	5.50807	3.69655e-18
ENSG00000151322	NPAS3	-1.47073	0.00167844
ENSG00000151388	ADAMTS12	4.99409	9.64495e-247
ENSG00000151474	FRMD4A	1.22267	1.49637e-09
ENSG00000151490	PTPRO	-1.70218	0.00670862
ENSG00000151503	NCAPD3	1.01661	2.5658e-05
ENSG00000151617	EDNRA	2.96223	1.57797e-43
ENSG00000151632	AKR1C2	-1.40643	0.0447245
ENSG00000151640	DPYSL4	3.21589	3.73044e-37
ENSG00000151690	MFSD6	-1.29088	6.41739e-08
ENSG00000151692	RNF144A	-0.741018	4.40819e-06
ENSG00000151693	ASAP2	0.933595	9.37581e-05
ENSG00000151702	FLI1	1.5244	1.69084e-07
ENSG00000151725	CENPU	1.19414	0.0144491
ENSG00000151746	BICD1	0.680359	0.0252457
ENSG00000151778	SERP2	-1.18758	0.048934
ENSG00000151849	CENPJ	0.739111	0.0301572
ENSG00000151876	FBXO4	-0.831664	0.0354842
ENSG00000151952	TMEM132D	7.0068	0.00095303
ENSG00000151967	SCHIP1	2.26054	0.0373208
ENSG00000152049	KCNE4	-1.17832	0.00398104
ENSG00000152056	AP1S3	1.72971	0.0369461
ENSG00000152137	HSPB8	2.35581	1.28449e-06
ENSG00000152256	PDK1	1.43143	2.58389e-13
ENSG00000152268	SPON1	-1.17245	9.72759e-16
ENSG00000152503	TRIM36	3.63464	0.0445754
ENSG00000152784	PRDM8	0.971644	5.57039e-10
ENSG00000152894	PTPRK	-0.644235	2.31922e-05
ENSG00000152953	STK32B	-0.869759	0.000724194
ENSG00000152977	ZIC1	9.79536	1.78312e-09
ENSG00000153029	MR1	-1.18658	4.35376e-12
ENSG00000153234	NR4A2	2.16811	1.38862e-08
ENSG00000153246	PLA2R1	1.16127	7.53467e-10
ENSG00000153291	SLC25A27	-1.12048	6.54885e-05
ENSG00000153294	GPR115	6.73695	0.00241149
ENSG00000153404	PLEKHG4B	5.45676	4.17134e-34
ENSG00000153707	PTPRD	-1.14293	0.00268718
ENSG00000153714	LURAP1L	-0.863789	0.000243324
ENSG00000153721	CNKSR3	-0.885343	2.18194e-07
ENSG00000153814	JAZF1	-0.743957	0.00520125
ENSG00000153815	CMIP	0.895749	4.92437e-07
ENSG00000153823	PID1	-1.17248	1.62389e-05
ENSG00000153944	MSI2	0.910452	5.3658e-06
ENSG00000153956	CACNA2D1	-0.723089	6.27381e-07
ENSG00000154027	AK5	-0.715443	7.5217e-07
ENSG00000154035	C17orf103	-0.646575	0.00603303
ENSG00000154065	ANKRD29	-1.13119	6.58273e-20
ENSG00000154096	THY1	-1.15743	1.38278e-25
ENSG00000154146	NRGN	3.84735	3.81421e-15
ENSG00000154175	ABI3BP	-0.649671	0.0032574
ENSG00000154188	ANGPT1	-1.20929	1.84864e-22
ENSG00000154262	ABCA6	-1.61392	0.0131758
ENSG00000154277	UCHL1	2.24599	2.20523e-92
ENSG00000154310	TNIK	3.41474	4.40387e-07
ENSG00000154319	FAM167A	1.72287	2.08307e-05
ENSG00000154511	FAM69A	-1.19049	2.05438e-17
ENSG00000154553	PDLIM3	2.84581	1.66377e-05
ENSG00000154556	SORBS2	-1.00437	0.00157259
ENSG00000154721	JAM2	-0.664172	0.0015535
ENSG00000154734	ADAMTS1	-1.06655	5.0003e-21
ENSG00000154736	ADAMTS5	-1.59166	1.83093e-06
ENSG00000154822	PLCL2	-0.667791	0.0121215
ENSG00000154839	SKA1	1.99228	0.000833249
ENSG00000154856	APCDD1	-1.15765	4.99157e-17
ENSG00000154930	ACSS1	-0.945611	0.027858
ENSG00000155034	FBXL18	0.796755	0.0126711
ENSG00000155158	TTC39B	-0.781369	8.64917e-05
ENSG00000155189	AGPAT5	0.958675	3.45822e-05
ENSG00000155324	GRAMD3	-0.977045	1.04952e-07
ENSG00000155511	GRIA1	7.53769	2.79104e-15
ENSG00000155846	PPARGC1B	4.74339	0.00564292
ENSG00000155966	AFF2	-1.26269	0.0439867
ENSG00000155980	KIF5A	4.14534	4.42935e-31
ENSG00000156017	C9orf41	-0.936971	2.10223e-09
ENSG00000156103	MMP16	1.98958	3.92221e-26
ENSG00000156113	KCNMA1	1.4152	3.28099e-23
ENSG00000156136	DCK	0.685314	0.0266822
ENSG00000156299	TIAM1	3.08167	2.84253e-31
ENSG00000156463	SH3RF2	1.3209	0.00152511
ENSG00000156587	UBE2L6	-0.635014	0.000110067
ENSG00000156675	RAB11FIP1	-0.7961	0.00261812
ENSG00000156711	MAPK13	-0.99121	0.000194846
ENSG00000156755	IGKV1OR-2	6.16242	0.0175284
ENSG00000156804	FBXO32	-1.07349	9.97463e-14
ENSG00000156970	BUB1B	2.12445	4.90028e-11
ENSG00000157064	NMNAT2	2.63818	0.000414614
ENSG00000157214	STEAP2	-1.0938	6.81763e-10
ENSG00000157303	SUSD3	-1.21168	0.0492245
ENSG00000157445	CACNA2D3	-1.29402	2.63374e-10
ENSG00000157456	CCNB2	1.59901	8.42551e-06
ENSG00000157502	MUM1L1	5.73499	0.0480943
ENSG00000157510	AFAP1L1	2.09964	7.07438e-05
ENSG00000157601	MX1	-1.50609	0.000715762
ENSG00000157680	DGKI	1.62117	0.00186075
ENSG00000157827	FMNL2	0.850772	2.3579e-08
ENSG00000157873	TNFRSF14	-1.44569	5.05905e-14
ENSG00000157978	LDLRAP1	-0.616858	0.00121265
ENSG00000158008	EXTL1	3.45598	6.03065e-07
ENSG00000158042	MRPL17	0.67811	9.63117e-05
ENSG00000158089	GALNT14	-1.47801	0.000373503
ENSG00000158122	AAED1	-1.258	6.37711e-12
ENSG00000158125	XDH	3.45073	2.0493e-13
ENSG00000158164	TMSB15A	3.07619	4.29285e-05
ENSG00000158186	MRAS	-0.749295	2.70743e-06
ENSG00000158258	CLSTN2	1.96609	3.02494e-26
ENSG00000158270	COLEC12	-0.748464	2.51528e-11
ENSG00000158292	GPR153	-1.01849	4.34789e-09
ENSG00000158352	SHROOM4	1.41079	0.0166351
ENSG00000158715	SLC45A3	1.88725	2.45478e-06
ENSG00000158747	NBL1	-0.587911	0.0164324
ENSG00000158859	ADAMTS4	-0.80748	0.00790204
ENSG00000159167	STC1	2.83308	2.38849e-109
ENSG00000159217	IGF2BP1	5.6011	3.4299e-107
ENSG00000159228	CBR1	-0.665626	0.000925422
ENSG00000159403	C1R	-1.42643	3.82754e-43
ENSG00000159423	ALDH4A1	-0.88742	0.000138347
ENSG00000159640	ACE	-1.07416	0.0033444
ENSG00000159674	SPON2	-1.34027	4.10832e-31
ENSG00000159733	ZFYVE28	-0.658618	0.0274448
ENSG00000159753	RLTPR	2.07449	0.0472785
ENSG00000159784	FAM131B	1.91879	1.74583e-11
ENSG00000160161	CILP2	-0.783114	0.0236031
ENSG00000160211	G6PD	-0.662932	8.09408e-09
ENSG00000160233	LRRC3	2.08749	0.000189942
ENSG00000160298	C21orf58	1.36899	0.000194284
ENSG00000160392	C19orf47	0.772264	0.0246738
ENSG00000160539	PPAPDC3	-1.43927	0.000355926
ENSG00000160703	NLRX1	-1.29998	6.30705e-10
ENSG00000160789	LMNA	-0.598491	1.23029e-08
ENSG00000160801	PTH1R	-1.64524	0.0221001
ENSG00000160932	LY6E	-0.986321	1.98335e-14
ENSG00000160949	TONSL	0.898393	0.000119599
ENSG00000160957	RECQL4	0.614521	0.047286
ENSG00000161011	SQSTM1	-0.615968	2.62142e-07
ENSG00000161243	FBXO27	-0.981152	0.0147975
ENSG00000161281	COX7A1	-1.47579	6.98624e-08
ENSG00000161381	PLXDC1	2.66446	1.57922e-12
ENSG00000161544	CYGB	1.05242	5.60329e-05
ENSG00000161638	ITGA5	0.920515	5.93264e-15
ENSG00000161682	FAM171A2	1.15073	2.06169e-10
ENSG00000161888	SPC24	1.81971	0.000184123
ENSG00000161921	CXCL16	-1.15894	0.000173065
ENSG00000162062	C16orf59	1.53613	0.0016625
ENSG00000162104	ADCY9	-0.738667	2.1988e-05
ENSG00000162105	SHANK2	-0.902091	0.0130335
ENSG00000162129	CLPB	0.663644	0.0440152
ENSG00000162174	ASRGL1	7.05614	0.000773221
ENSG00000162407	PPAP2B	-1.17861	4.28938e-33
ENSG00000162415	ZSWIM5	-1.44739	0.000345599
ENSG00000162490	DRAXIN	3.39516	0.00110783
ENSG00000162493	PDPN	-1.33524	4.05715e-13
ENSG00000162496	DHRS3	-0.996846	6.90907e-08
ENSG00000162551	ALPL	-1.33221	4.98407e-14
ENSG00000162576	MXRA8	-1.12599	7.54392e-30
ENSG00000162595	DIRAS3	-1.08695	1.06836e-07
ENSG00000162601	MYSM1	0.706978	1.78327e-05
ENSG00000162618	ELTD1	2.32531	1.76849e-19
ENSG00000162623	TYW3	-1.20122	2.92426e-06
ENSG00000162624	LHX8	-1.20053	2.43538e-17
ENSG00000162645	GBP2	-1.18007	1.88482e-12
ENSG00000162692	VCAM1	-1.30487	6.04005e-30
ENSG00000162729	IGSF8	-0.714013	0.000438698
ENSG00000162738	VANGL2	9.56753	1.56038e-09
ENSG00000162745	OLFML2B	-0.741114	1.47441e-06
ENSG00000162836	ACP6	1.1208	4.41077e-05
ENSG00000162849	KIF26B	-0.600728	0.00689458
ENSG00000162878	PKDCC	1.25784	4.13617e-10
ENSG00000162882	HAAO	-1.57934	0.00809778
ENSG00000162909	CAPN2	0.638966	4.60449e-10
ENSG00000162951	LRRTM1	6.96866	0.00104125
ENSG00000162981	FAM84A	-1.40598	7.03906e-08
ENSG00000163013	FBXO41	0.771965	0.00909264
ENSG00000163017	ACTG2	3.79745	2.13215e-196
ENSG00000163050	ADCK3	-0.628771	0.0465579
ENSG00000163064	EN1	-1.64563	0.0223338
ENSG00000163083	INHBB	-2.02989	2.66507e-05
ENSG00000163171	CDC42EP3	0.88378	3.75912e-12
ENSG00000163251	FZD5	-1.34511	0.0388955
ENSG00000163328	GPR155	0.872539	0.0197425
ENSG00000163347	CLDN1	4.12215	8.95238e-23
ENSG00000163393	SLC22A15	-1.26764	0.00145296
ENSG00000163395	IGFN1	6.05661	0.00259357
ENSG00000163431	LMOD1	-1.11386	4.30664e-07
ENSG00000163507	KIAA1524	1.12214	0.000905733
ENSG00000163513	TGFBR2	0.689948	5.47471e-10
ENSG00000163520	FBLN2	0.855526	2.63682e-14
ENSG00000163531	NFASC	-1.09034	4.9636e-08
ENSG00000163535	SGOL2	1.07617	0.0294101
ENSG00000163584	RPL22L1	0.646006	0.00237547
ENSG00000163659	TIPARP	0.686618	0.000474664
ENSG00000163661	PTX3	0.742049	1.00882e-07
ENSG00000163694	RBM47	-1.00289	0.00940489
ENSG00000163697	APBB2	1.51548	5.13637e-19
ENSG00000163738	MTHFD2L	1.29505	0.0260612
ENSG00000163739	CXCL1	0.746147	0.0489452
ENSG00000163781	TOPBP1	0.707811	0.0021539
ENSG00000163808	KIF15	1.484	0.0215834
ENSG00000163814	CDCP1	1.95062	2.04249e-34
ENSG00000163820	FYCO1	-0.720639	3.44421e-05
ENSG00000163840	DTX3L	-0.796198	1.02214e-07
ENSG00000163864	NMNAT3	-1.33514	0.0242969
ENSG00000163918	RFC4	1.02053	0.00509485
ENSG00000163975	MFI2	-1.10358	9.47207e-08
ENSG00000164023	SGMS2	-0.627925	0.000439433
ENSG00000164035	EMCN	3.95988	2.09402e-08
ENSG00000164045	CDC25A	1.31348	0.00439579
ENSG00000164070	HSPA4L	-0.82793	0.025247
ENSG00000164087	POC1A	1.05584	0.0242118
ENSG00000164088	PPM1M	-0.667899	0.000217783
ENSG00000164093	PITX2	4.90443	3.45261e-07
ENSG00000164099	PRSS12	-1.0148	4.2083e-19
ENSG00000164105	SAP30	-0.66239	0.00410733
ENSG00000164107	HAND2	2.40133	0.0150911
ENSG00000164109	MAD2L1	1.19892	0.000630389
ENSG00000164112	TMEM155	-1.42243	0.0223691
ENSG00000164161	HHIP	6.02853	1.69378e-08
ENSG00000164171	ITGA2	0.614511	0.0011976
ENSG00000164211	STARD4	0.785543	0.000235296
ENSG00000164220	F2RL2	1.5949	6.34865e-30
ENSG00000164251	F2RL1	2.80136	2.89849e-23
ENSG00000164292	RHOBTB3	-0.706815	5.55121e-09
ENSG00000164309	CMYA5	-1.1675	1.35103e-05
ENSG00000164338	UTP15	0.959592	0.00042351
ENSG00000164379	FOXQ1	-1.18395	1.04912e-07
ENSG00000164403	SHROOM1	-1.13523	7.54539e-09
ENSG00000164430	MB21D1	-1.40473	0.00044395
ENSG00000164442	CITED2	0.64215	4.80988e-07
ENSG00000164463	CREBRF	-0.71021	0.00524194
ENSG00000164465	DCBLD1	0.60106	0.00193333
ENSG00000164574	GALNT10	1.27123	8.32034e-27
ENSG00000164604	GPR85	-1.36084	0.0289573
ENSG00000164611	PTTG1	2.6314	6.53717e-33
ENSG00000164619	BMPER	-0.954971	0.000824836
ENSG00000164647	STEAP1	-1.08497	1.04196e-08
ENSG00000164659	KIAA1324L	4.12603	0.00830335
ENSG00000164687	FABP5	2.08384	2.72672e-12
ENSG00000164690	SHH	8.04692	1.02866e-05
ENSG00000164694	FNDC1	-1.15056	0.0478158
ENSG00000164736	SOX17	6.96448	0.00117644
ENSG00000164742	ADCY1	-1.36275	0.00621454
ENSG00000164761	TNFRSF11B	-1.34643	2.28557e-24
ENSG00000164776	PHKG1	-1.16777	0.0017745
ENSG00000164920	OSR2	-1.0547	0.000411514
ENSG00000164929	BAALC	-1.2092	1.33479e-05
ENSG00000164932	CTHRC1	-1.19728	4.31524e-16
ENSG00000165029	ABCA1	0.769948	0.00118443
ENSG00000165030	NFIL3	-1.06812	1.20456e-08
ENSG00000165072	MAMDC2	2.51193	1.76803e-22
ENSG00000165092	ALDH1A1	-2.92034	0.00097949
ENSG00000165118	C9orf64	-1.1737	1.59308e-05
ENSG00000165124	SVEP1	-1.09021	2.29051e-16
ENSG00000165194	PCDH19	4.64122	0.00790909
ENSG00000165272	AQP3	-1.23878	6.12328e-05
ENSG00000165300	SLITRK5	2.1998	8.16459e-12
ENSG00000165323	FAT3	5.57241	9.33828e-07
ENSG00000165392	WRN	0.69267	0.00872538
ENSG00000165424	ZCCHC24	-0.659329	5.69939e-08
ENSG00000165434	PGM2L1	0.980604	3.41288e-05
ENSG00000165480	SKA3	2.07137	0.000183188
ENSG00000165495	PKNOX2	7.85802	2.88752e-28
ENSG00000165507	C10orf10	-1.21904	4.11317e-05
ENSG00000165617	DACT1	-0.798691	0.04537
ENSG00000165633	VSTM4	-1.17396	1.23297e-10
ENSG00000165655	ZNF503	-0.843521	1.32994e-05
ENSG00000165716	FAM69B	2.58855	1.2483e-14
ENSG00000165757	KIAA1462	-1.03292	2.60297e-12
ENSG00000165795	NDRG2	3.61362	0.0176523
ENSG00000165804	ZNF219	-0.59465	0.0224287
ENSG00000165886	UBTD1	0.617525	0.000795041
ENSG00000165891	E2F7	2.64757	4.40788e-23
ENSG00000165959	CLMN	1.86408	5.35556e-09
ENSG00000165966	PDZRN4	-1.771	0.0108034
ENSG00000165983	PTER	-1.65083	1.82556e-05
ENSG00000165996	PTPLA	-0.838327	0.00785837
ENSG00000166073	GPR176	-0.691102	2.70899e-07
ENSG00000166106	ADAMTS15	2.63792	8.76815e-36
ENSG00000166123	GPT2	0.608907	0.00647131
ENSG00000166145	SPINT1	3.59864	0.00097836
ENSG00000166289	PLEKHF1	-0.995203	1.16473e-05
ENSG00000166311	SMPD1	-0.675604	1.39256e-07
ENSG00000166347	CYB5A	-0.816796	5.82547e-05
ENSG00000166387	PPFIBP2	-0.857732	0.00429767
ENSG00000166394	CYB5R2	-0.913745	0.0211195
ENSG00000166396	SERPINB7	0.7317	0.044339
ENSG00000166446	CDYL2	0.75091	0.00672641
ENSG00000166448	TMEM130	2.04367	0.00165109
ENSG00000166482	MFAP4	-1.03514	1.40149e-22
ENSG00000166483	WEE1	0.752386	0.00127215
ENSG00000166510	CCDC68	2.15868	0.00719393
ENSG00000166582	CENPV	0.903509	0.0124435
ENSG00000166592	RRAD	-1.24647	3.03516e-05
ENSG00000166710	B2M	-0.894885	3.04667e-14
ENSG00000166741	NNMT	-1.36487	3.55384e-20
ENSG00000166770	ZNF667-AS1	-1.64594	0.00500563
ENSG00000166801	FAM111A	-0.672006	0.000544291
ENSG00000166803	KIAA0101	1.77027	1.12045e-05
ENSG00000166833	NAV2	1.35926	1.3997e-09
ENSG00000166845	C18orf54	1.47859	7.8456e-05
ENSG00000166851	PLK1	1.42078	2.87495e-09
ENSG00000166886	NAB2	-0.652408	1.18252e-05
ENSG00000166888	STAT6	-0.87668	1.80763e-14
ENSG00000166897	ELFN2	4.43486	1.40798e-29
ENSG00000166923	GREM1	-1.01704	2.65121e-26
ENSG00000166924	NYAP1	1.13182	0.000975712
ENSG00000167074	TEF	-0.862078	9.58729e-06
ENSG00000167105	TMEM92	2.34851	0.00269821
ENSG00000167157	PRRX2	-1.37691	7.43388e-20
ENSG00000167191	GPRC5B	-1.24323	3.111e-06
ENSG00000167244	IGF2	-1.27898	8.91315e-25
ENSG00000167280	ENGASE	-0.698781	1.81065e-05
ENSG00000167468	GPX4	-0.98422	1.68877e-13
ENSG00000167513	CDT1	0.917474	0.00812728
ENSG00000167528	ZNF641	-0.984108	0.0291235
ENSG00000167543	TP53I13	-0.830434	9.08586e-07
ENSG00000167549	CORO6	-0.780245	0.00279075
ENSG00000167555	ZNF528	-1.14834	7.74689e-07
ENSG00000167595	C19orf55	0.73047	0.00312991
ENSG00000167614	TTYH1	2.52134	0.0291164
ENSG00000167641	PPP1R14A	3.45927	2.43442e-08
ENSG00000167642	SPINT2	5.93905	5.97987e-13
ENSG00000167653	PSCA	-1.11331	0.0104379
ENSG00000167670	CHAF1A	0.711929	0.0152421
ENSG00000167680	SEMA6B	3.63592	4.05681e-39
ENSG00000167693	NXN	-0.942491	1.94646e-14
ENSG00000167720	SRR	-0.831843	0.0493406
ENSG00000167747	C19orf48	0.607441	0.0112773
ENSG00000167772	ANGPTL4	1.36676	2.5898e-15
ENSG00000167779	IGFBP6	-0.916747	2.54202e-11
ENSG00000167785	ZNF558	-1.31693	4.32649e-05
ENSG00000167889	MGAT5B	2.20307	1.10003e-07
ENSG00000167900	TK1	1.25371	9.70782e-07
ENSG00000167912	RP11-25K19.1	-1.3938	0.0111569
ENSG00000167925	GHDC	-1.05736	3.91934e-06
ENSG00000167971	CASKIN1	3.82719	7.19851e-09
ENSG00000167992	VWCE	-0.67975	0.00782827
ENSG00000167994	RAB3IL1	-0.784427	0.001756
ENSG00000167995	BEST1	-0.807866	0.0111768
ENSG00000167996	FTH1	-0.756314	3.86024e-12
ENSG00000168016	TRANK1	-0.770357	8.47063e-06
ENSG00000168060	NAALADL1	-1.32743	0.00107842
ENSG00000168067	MAP4K2	0.860558	0.000453467
ENSG00000168078	PBK	1.28015	0.00116616
ENSG00000168140	VASN	-1.14012	4.10923e-21
ENSG00000168209	DDIT4	-0.619279	0.000744146
ENSG00000168214	RBPJ	0.706728	4.84921e-07
ENSG00000168216	LMBRD1	-0.80051	6.38204e-05
ENSG00000168234	TTC39C	-0.881568	2.39034e-05
ENSG00000168243	GNG4	3.86602	0.006145
ENSG00000168268	NT5DC2	0.605217	9.33828e-07
ENSG00000168297	PXK	-0.652452	7.06475e-06
ENSG00000168306	ACOX2	-0.967631	6.60726e-06
ENSG00000168310	IRF2	-0.732731	0.000195141
ENSG00000168386	FILIP1L	-0.60223	9.61911e-05
ENSG00000168398	BDKRB2	-1.05003	3.94945e-15
ENSG00000168453	HR	-1.32289	3.83624e-09
ENSG00000168496	FEN1	0.910495	0.000934284
ENSG00000168528	SERINC2	-1.44505	2.18329e-26
ENSG00000168621	GDNF	-0.925273	0.0135079
ENSG00000168672	FAM84B	6.28099	0.0116714
ENSG00000168679	SLC16A4	-1.4231	4.07347e-18
ENSG00000168685	IL7R	-0.692483	0.0226918
ENSG00000168702	LRP1B	-1.32053	0.00279058
ENSG00000168734	PKIG	-1.04679	9.35419e-12
ENSG00000168765	GSTM4	-0.814669	0.00147505
ENSG00000168769	TET2	0.668653	0.0346607
ENSG00000168772	CXXC4	7.19727	0.000416399
ENSG00000168779	SHOX2	-0.648394	0.00902998
ENSG00000168899	VAMP5	-1.27323	1.50509e-17
ENSG00000168938	PPIC	-0.721182	0.00484418
ENSG00000168952	STXBP6	-1.19401	0.00042237
ENSG00000168955	TM4SF20	-1.35801	0.000269444
ENSG00000169071	ROR2	2.14588	3.8833e-10
ENSG00000169189	NSMCE1	-0.710604	0.00256991
ENSG00000169220	RGS14	1.45279	0.0450341
ENSG00000169239	CA5B	-0.852007	0.000396447
ENSG00000169247	SH3TC2	2.47642	0.000984367
ENSG00000169255	B3GALNT1	-0.626568	0.0108055
ENSG00000169299	PGM2	0.593453	0.0361573
ENSG00000169398	PTK2	0.777963	9.07181e-10
ENSG00000169429	IL8	1.98952	2.81756e-07
ENSG00000169432	SCN9A	-0.911475	1.39754e-05
ENSG00000169436	COL22A1	4.76152	5.21638e-16
ENSG00000169515	CCDC8	1.50581	8.93572e-11
ENSG00000169594	BNC1	0.691038	0.0359801
ENSG00000169607	CKAP2L	1.89299	3.82697e-05
ENSG00000169679	BUB1	2.05849	5.23418e-10
ENSG00000169715	MT1E	0.717944	0.0410669
ENSG00000169750	RAC3	0.994246	0.000317236
ENSG00000169760	NLGN1	-0.987178	0.0068128
ENSG00000169851	PCDH7	-0.820168	0.000409156
ENSG00000169902	TPST1	-0.93259	7.6615e-13
ENSG00000169908	TM4SF1	1.22732	4.30669e-16
ENSG00000169914	OTUD3	1.06439	2.48449e-06
ENSG00000169991	IFFO2	0.586131	0.0126711
ENSG00000169994	MYO7B	6.3655	0.0088973
ENSG00000170006	TMEM154	3.07073	0.000592599
ENSG00000170153	RNF150	-0.764801	0.000432166
ENSG00000170190	SLC16A5	-0.698523	0.00587118
ENSG00000170312	CDK1	2.17644	1.36548e-13
ENSG00000170345	FOS	3.36601	3.18897e-45
ENSG00000170373	CST1	-1.31551	2.20598e-08
ENSG00000170385	SLC30A1	-0.623889	1.6752e-05
ENSG00000170390	DCLK2	-0.729227	0.00705826
ENSG00000170412	GPRC5C	-3.31185	0.00319262
ENSG00000170421	KRT8	8.41734	1.192e-102
ENSG00000170430	MGMT	-0.797219	0.00165437
ENSG00000170456	DENND5B	0.588441	0.0483937
ENSG00000170458	CD14	-1.76636	3.21265e-05
ENSG00000170485	NPAS2	1.85359	1.58614e-23
ENSG00000170500	LONRF2	4.11486	0.0488217
ENSG00000170525	PFKFB3	0.893076	7.35109e-10
ENSG00000170558	CDH2	2.23704	3.43221e-32
ENSG00000170571	EMB	2.21712	2.20761e-09
ENSG00000170577	SIX2	-1.38024	2.90472e-33
ENSG00000170624	SGCD	-0.86959	9.48941e-07
ENSG00000170745	KCNS3	-1.72764	2.50002e-07
ENSG00000170779	CDCA4	1.15836	4.7012e-07
ENSG00000170801	HTRA3	-0.750668	9.92069e-05
ENSG00000170891	CYTL1	-1.10298	1.44421e-08
ENSG00000170893	TRH	9.92878	8.75253e-10
ENSG00000170955	PRKCDBP	-0.710443	1.4053e-07
ENSG00000170962	PDGFD	-1.09262	3.71075e-14
ENSG00000170989	S1PR1	-1.22319	2.83579e-16
ENSG00000171033	PKIA	0.712759	0.00346497
ENSG00000171208	NETO2	3.3922	5.11008e-67
ENSG00000171246	NPTX1	2.68975	1.44393e-99
ENSG00000171298	GAA	-0.585234	7.78384e-06
ENSG00000171303	KCNK3	3.88888	1.49861e-09
ENSG00000171310	CHST11	1.6293	3.22332e-12
ENSG00000171314	PGAM1	0.604178	1.21776e-07
ENSG00000171316	CHD7	3.38183	9.85422e-14
ENSG00000171365	CLCN5	2.16665	2.16111e-06
ENSG00000171388	APLN	1.01641	0.0367819
ENSG00000171408	PDE7B	-1.01875	1.86074e-08
ENSG00000171451	DSEL	-1.03561	1.20563e-21
ENSG00000171466	ZNF562	-0.896357	0.00271675
ENSG00000171509	RXFP1	-1.26437	0.00249491
ENSG00000171522	PTGER4	1.75387	1.20146e-05
ENSG00000171617	ENC1	1.88363	1.75532e-40
ENSG00000171680	PLEKHG5	2.18523	1.64676e-54
ENSG00000171813	PWWP2B	-1.02855	0.000419967
ENSG00000171823	FBXL14	0.99306	0.000658131
ENSG00000171843	MLLT3	0.770467	0.0129362
ENSG00000171848	RRM2	1.28167	5.91621e-11
ENSG00000171867	PRNP	-0.646017	1.87973e-08
ENSG00000171873	ADRA1D	-1.69966	0.00386028
ENSG00000171877	FRMD5	2.93386	6.86783e-12
ENSG00000171951	SCG2	1.76457	3.41537e-18
ENSG00000171992	SYNPO	-0.739781	4.35971e-06
ENSG00000172020	GAP43	3.11527	7.68561e-11
ENSG00000172031	EPHX4	2.51864	0.00777044
ENSG00000172037	LAMB2	-0.669573	5.37678e-10
ENSG00000172061	LRRC15	-0.954195	0.00096191
ENSG00000172137	CALB2	-2.41567	0.00164558
ENSG00000172164	SNTB1	-0.90353	5.14971e-12
ENSG00000172260	NEGR1	-0.739372	0.000625788
ENSG00000172296	SPTLC3	0.958363	0.00358254
ENSG00000172346	CSDC2	-0.834267	0.0341865
ENSG00000172348	RCAN2	-1.34521	2.62599e-10
ENSG00000172379	ARNT2	-0.816291	3.20347e-05
ENSG00000172403	SYNPO2	-1.78148	0.000169523
ENSG00000172572	PDE3A	3.12187	3.13556e-05
ENSG00000172638	EFEMP2	-0.597365	9.38243e-08
ENSG00000172819	RARG	-0.687401	5.92298e-07
ENSG00000172830	SSH3	-0.755537	2.40727e-05
ENSG00000172889	EGFL7	1.07494	0.000113162
ENSG00000172927	MYEOV	3.01347	2.91526e-07
ENSG00000172935	MRGPRF	-1.07579	2.75167e-16
ENSG00000173040	EVC2	-0.899154	0.00292916
ENSG00000173041	ZNF680	-1.62523	0.00105579
ENSG00000173166	RAPH1	0.993604	0.0354824
ENSG00000173175	ADCY5	2.29372	0.0213661
ENSG00000173207	CKS1B	1.07033	0.00015581
ENSG00000173334	TRIB1	1.86172	1.9976e-10
ENSG00000173376	NDNF	-0.86837	0.0388955
ENSG00000173421	CCDC36	-1.59771	0.00356076
ENSG00000173442	EHBP1L1	-0.697158	1.63831e-07
ENSG00000173530	TNFRSF10D	2.64799	7.20227e-145
ENSG00000173638	SLC19A1	0.933795	9.04933e-05
ENSG00000173698	GPR64	-1.04126	0.00185272
ENSG00000173705	SUSD5	0.938647	4.17785e-06
ENSG00000173801	JUP	1.28499	4.05802e-16
ENSG00000173848	NET1	0.621596	0.000323613
ENSG00000173876	TUBB8	6.59339	0.0043643
ENSG00000173894	CBX2	2.07332	0.000379431
ENSG00000173898	SPTBN2	1.62466	0.000189942
ENSG00000173917	HOXB2	8.27428	3.51416e-06
ENSG00000173918	C1QTNF1	-1.23683	1.60542e-17
ENSG00000173950	XXYLT1	0.594391	0.0108034
ENSG00000174080	CTSF	-1.389	3.37116e-21
ENSG00000174093	RP11-1407O15.2	0.749604	0.00616863
ENSG00000174327	SLC16A13	1.65672	0.00668226
ENSG00000174343	CHRNA9	-1.16127	0.0267284
ENSG00000174348	PODN	-0.89775	0.000121629
ENSG00000174371	EXO1	1.6616	0.00449327
ENSG00000174442	ZWILCH	0.852183	0.00201533
ENSG00000174469	CNTNAP2	-1.29446	2.9022e-08
ENSG00000174501	ANKRD36C	2.22041	3.56921e-06
ENSG00000174600	CMKLR1	-0.916618	0.00016504
ENSG00000174669	SLC29A2	1.52172	8.40701e-05
ENSG00000174738	NR1D2	-0.591665	0.0012453
ENSG00000174807	CD248	-0.668554	1.15066e-10
ENSG00000174840	PDE12	-0.659536	0.00125128
ENSG00000174871	CNIH2	2.05037	2.44904e-07
ENSG00000174963	ZIC4	6.84278	0.0016315
ENSG00000175063	UBE2C	1.65935	9.27637e-07
ENSG00000175130	MARCKSL1	0.769401	2.91526e-07
ENSG00000175161	CADM2	5.24725	0.0266592
ENSG00000175197	DDIT3	-0.888708	0.00475398
ENSG00000175229	GAL3ST3	3.62745	0.011367
ENSG00000175265	GOLGA8A	0.912896	5.67936e-11
ENSG00000175274	TP53I11	-1.07912	4.84924e-23
ENSG00000175287	PHYHD1	-1.27984	1.91295e-05
ENSG00000175471	MCTP1	3.7616	0.0100228
ENSG00000175567	UCP2	2.78447	1.46695e-05
ENSG00000175592	FOSL1	0.614111	0.000235296
ENSG00000175727	MLXIP	0.618994	0.000481004
ENSG00000175745	NR2F1	1.65269	1.95081e-27
ENSG00000175832	ETV4	2.33546	2.02162e-11
ENSG00000175894	TSPEAR	5.14021	4.39518e-05
ENSG00000175906	ARL4D	-0.601884	0.0126711
ENSG00000175928	LRRN1	9.78666	1.86806e-09
ENSG00000176046	NUPR1	-1.34568	1.15237e-14
ENSG00000176170	SPHK1	2.55437	5.12574e-47
ENSG00000176171	BNIP3	0.718327	2.62142e-07
ENSG00000176194	CIDEA	6.84097	0.00165546
ENSG00000176208	ATAD5	1.99039	0.000234289
ENSG00000176399	DMRTA1	6.1114	0.0188114
ENSG00000176463	SLCO3A1	-1.16763	2.36918e-08
ENSG00000176485	PLA2G16	-1.26331	0.000692715
ENSG00000176490	DIRAS1	-1.08138	2.72996e-08
ENSG00000176542	KIAA2018	-0.600783	0.0126711
ENSG00000176595	KBTBD11	2.0959	9.4485e-09
ENSG00000176597	B3GNT5	2.24091	4.75749e-13
ENSG00000176619	LMNB2	0.669158	3.8681e-07
ENSG00000176641	RNF152	3.42119	1.6236e-61
ENSG00000176658	MYO1D	-1.06596	5.46196e-07
ENSG00000176678	FOXL1	0.852403	0.000459463
ENSG00000176692	FOXC2	2.25693	4.15576e-25
ENSG00000176697	BDNF	-0.720376	2.71378e-05
ENSG00000176771	NCKAP5	1.94562	7.05146e-06
ENSG00000176788	BASP1	-0.599658	1.39256e-07
ENSG00000176845	METRNL	-1.19078	6.96252e-19
ENSG00000176887	SOX11	4.37893	1.70994e-45
ENSG00000176978	DPP7	-0.986101	4.12436e-13
ENSG00000177054	ZDHHC13	0.970505	5.33672e-05
ENSG00000177084	POLE	1.26549	1.12989e-09
ENSG00000177096	FAM109B	-1.62714	2.95457e-14
ENSG00000177098	SCN4B	-1.22079	1.23967e-06
ENSG00000177156	TALDO1	-0.730957	1.12145e-07
ENSG00000177191	B3GNT8	-1.28077	0.0341275
ENSG00000177283	FZD8	3.114	4.71045e-79
ENSG00000177335	C8orf31	-1.62561	0.0103659
ENSG00000177363	LRRN4CL	-1.44346	9.98196e-23
ENSG00000177374	HIC1	1.26546	3.5142e-17
ENSG00000177380	PPFIA3	2.51964	2.15731e-07
ENSG00000177406	RP11-218M22.1	-1.53584	0.00296674
ENSG00000177508	IRX3	-0.763472	0.00143754
ENSG00000177565	TBL1XR1	-0.836167	3.04667e-14
ENSG00000177606	JUN	0.609059	3.37143e-08
ENSG00000177663	IL17RA	-0.706452	2.58344e-05
ENSG00000177675	CD163L1	5.12259	0.0016549
ENSG00000177706	FAM20C	-0.763466	2.31267e-11
ENSG00000177707	PVRL3	-1.11123	2.28672e-13
ENSG00000177839	PCDHB9	2.3721	0.00799837
ENSG00000177875	C12orf68	3.19413	1.60221e-09
ENSG00000177989	ODF3B	-0.988144	0.0172936
ENSG00000177990	DPY19L2	4.34601	8.08669e-11
ENSG00000178026	FAM211B	-0.7053	0.0245437
ENSG00000178033	FAM26E	-1.07725	3.95623e-07
ENSG00000178038	ALS2CL	-1.48957	0.0116332
ENSG00000178053	MLF1	1.17714	0.0250458
ENSG00000178104	PDE4DIP	-0.63403	3.0238e-06
ENSG00000178184	PARD6G	1.67164	1.98321e-13
ENSG00000178295	GEN1	0.921842	0.0248746
ENSG00000178531	CTXN1	1.28052	1.20073e-08
ENSG00000178573	MAF	-0.999811	1.1965e-11
ENSG00000178685	PARP10	-1.20468	3.40638e-14
ENSG00000178695	KCTD12	-1.18346	1.52667e-27
ENSG00000178726	THBD	1.22538	2.52653e-08
ENSG00000178752	FAM132B	-1.65425	0.000538341
ENSG00000178773	CPNE7	-0.738245	2.66077e-08
ENSG00000178776	C5orf46	6.94053	0.00113186
ENSG00000178814	OPLAH	-1.03088	9.57913e-07
ENSG00000178860	MSC	-1.353	1.47122e-14
ENSG00000178921	PFAS	0.864784	1.62146e-05
ENSG00000178980	SEPW1	0.595112	0.00010269
ENSG00000178996	SNX18	-0.854826	6.89268e-11
ENSG00000178999	AURKB	1.32341	0.00106591
ENSG00000179046	TRIML2	8.84856	2.30473e-07
ENSG00000179242	CDH4	4.17487	4.40139e-30
ENSG00000179292	TMEM151A	2.76775	0.00420857
ENSG00000179348	GATA2	1.61184	0.00446198
ENSG00000179399	GPC5	-1.12448	2.93398e-08
ENSG00000179403	VWA1	0.832134	0.00117417
ENSG00000179431	FJX1	1.76865	1.06799e-29
ENSG00000179630	LACC1	-1.15087	1.8043e-17
ENSG00000179750	APOBEC3B	3.67444	5.40672e-06
ENSG00000179855	GIPC3	1.6071	0.0343074
ENSG00000179954	SSC5D	-0.823283	4.85824e-07
ENSG00000180155	LYNX1	-1.13674	5.54546e-11
ENSG00000180178	FAR2P1	11.1468	1.25885e-12
ENSG00000180229	HERC2P3	-1.09549	0.00897799
ENSG00000180263	FGD6	1.25519	0.000147946
ENSG00000180318	ALX1	3.46822	0.00176387
ENSG00000180340	FZD2	0.655005	6.07202e-07
ENSG00000180398	MCFD2	0.934059	5.52403e-16
ENSG00000180447	GAS1	-1.41604	2.59927e-43
ENSG00000180537	RNF182	2.62571	5.4825e-16
ENSG00000180543	TSPYL5	-0.951648	2.14671e-06
ENSG00000180573	HIST1H2AC	-0.63094	0.00186075
ENSG00000180672	AC007362.1	0.81523	0.0270737
ENSG00000180730	SHISA2	3.84013	1.22814e-30
ENSG00000180875	GREM2	-1.22618	3.95863e-25
ENSG00000180914	OXTR	0.652631	0.00913633
ENSG00000180921	FAM83H	-1.20333	2.44322e-08
ENSG00000181019	NQO1	-0.797311	2.85617e-13
ENSG00000181072	CHRM2	-2.17141	0.00062439
ENSG00000181195	PENK	-1.49238	2.14311e-33
ENSG00000181284	TMEM102	2.11836	0.00329519
ENSG00000181523	SGSH	-0.847456	4.8601e-12
ENSG00000181541	MAB21L2	0.643787	1.20146e-05
ENSG00000181634	TNFSF15	4.32941	1.81939e-48
ENSG00000181649	PHLDA2	0.892203	1.99609e-05
ENSG00000181656	GPR88	-1.9971	0.0338558
ENSG00000181744	C3orf58	-0.684753	2.00879e-05
ENSG00000181754	AMIGO1	1.39624	0.0299152
ENSG00000181773	GPR3	2.20908	0.00902884
ENSG00000181804	SLC9A9	-1.19594	6.74933e-13
ENSG00000182010	RTKN2	2.43387	0.0069993
ENSG00000182013	PNMAL1	-0.668292	0.0104407
ENSG00000182107	TMEM30B	-1.36769	0.00790204
ENSG00000182158	CREB3L2	0.942108	8.37625e-11
ENSG00000182175	RGMA	-0.751857	0.00256991
ENSG00000182179	UBA7	-1.08064	3.55733e-12
ENSG00000182195	LDOC1	1.06334	1.0129e-10
ENSG00000182218	HHIPL1	-1.02057	3.12501e-08
ENSG00000182220	ATP6AP2	0.595344	2.09168e-05
ENSG00000182253	SYNM	-1.10973	3.80079e-06
ENSG00000182256	GABRG3	6.16534	0.0162122
ENSG00000182272	B4GALNT4	1.89817	2.12729e-29
ENSG00000182319	SGK223	3.08978	3.52917e-56
ENSG00000182326	C1S	-1.36343	2.99445e-39
ENSG00000182372	CLN8	1.24422	4.23876e-10
ENSG00000182481	KPNA2	1.11049	1.86396e-12
ENSG00000182492	BGN	3.04936	1.41012e-171
ENSG00000182504	CEP97	0.660737	0.039139
ENSG00000182511	FES	-0.888666	0.0005888
ENSG00000182580	EPHB3	-0.788023	5.26755e-05
ENSG00000182600	C2orf82	3.61743	0.01584
ENSG00000182621	PLCB1	-0.843032	0.0065444
ENSG00000182636	NDN	1.46214	7.3168e-16
ENSG00000182667	NTM	1.50858	5.17711e-27
ENSG00000182700	IGIP	-0.742753	0.0126061
ENSG00000182798	MAGEB17	6.00703	7.92715e-06
ENSG00000182836	PLCXD3	6.84821	0.00170869
ENSG00000182853	VMO1	-1.56271	7.37229e-05
ENSG00000182871	COL18A1	0.606847	2.4463e-06
ENSG00000182912	C21orf90	4.17508	1.03858e-23
ENSG00000182957	SPATA13	-0.683909	0.000415444
ENSG00000182985	CADM1	-0.954364	0.000394881
ENSG00000183087	GAS6	-1.28884	3.78926e-34
[truncated: 574 more rows]

## Sheet:  OA+Veh VS Sham (Mouse joint)
Gene_ID	Symbol	log2FoldChange	padj
ENSMUSG00000023953	Polh	8.47789	1.48671e-08
ENSMUSG00000008874	Clec3a	8.02619	9.02573e-07
ENSMUSG00000019936	Epyc	7.69652	1.09918e-05
ENSMUSG00000048997	Atxn7l2	7.40436	0.000110419
ENSMUSG00000033632	AW554918	7.32638	0.000191036
ENSMUSG00000041696	Rasl12	7.27046	0.000299936
ENSMUSG00000087305	A430035B10Rik	7.17231	0.000660895
ENSMUSG00000026155	Smap1	7.09222	0.000940662
ENSMUSG00000031284	Pak3	6.96935	0.00226235
ENSMUSG00000020319	Wdpcp	6.89084	0.00313612
ENSMUSG00000021023	1110008L16Rik	6.72853	0.00757712
ENSMUSG00000060459	Kng2	6.15993	0.00358951
ENSMUSG00000026082	Rev1	6.0596	0.00572656
ENSMUSG00000074649	BC029722	5.93177	0.00998346
ENSMUSG00000092074	Dynlt1a	5.82961	0.000409915
ENSMUSG00000045180	Shroom2	5.72692	0.00168015
ENSMUSG00000018661	Cog1	5.2376	0.000441575
ENSMUSG00000019039	Dalrd3	5.21641	0.00916422
ENSMUSG00000022015	Tnfsf11	4.18092	0.000551809
ENSMUSG00000020333	Acsl6	3.98426	0.00520917
ENSMUSG00000074867	Zfp808	3.83861	1.03845e-05
ENSMUSG00000019214	Chtf18	3.82405	0.00798917
ENSMUSG00000007827	Ankrd26	3.54671	0.000122553
ENSMUSG00000024174	Pot1b	3.43199	5.41894e-07
ENSMUSG00000079685	Ulbp1	3.24518	0.000105861
ENSMUSG00000031792	Usb1	3.10006	0.00283864
ENSMUSG00000110444	Gm10033	3.0195	0.00401906
ENSMUSG00000024785	Rcl1	2.90378	0.00752634
ENSMUSG00000052749	Trim30b	2.87115	0.00154188
ENSMUSG00000031666	Rbl2	2.81615	0.00411815
ENSMUSG00000016526	Dyrk3	2.80136	0.00282878
ENSMUSG00000109724	Gm18194	2.66181	6.23351e-05
ENSMUSG00000114540	AC123935.1	2.58269	0.00758942
ENSMUSG00000037972	Snn	2.38072	5.5248e-08
ENSMUSG00000072214	2021-09-05	2.3627	0.00145418
ENSMUSG00000091625	Lsm5	2.30531	5.202e-14
ENSMUSG00000022668	Gtpbp8	2.26599	0.000694055
ENSMUSG00000050017	Pitpnb	2.25481	0.00100908
ENSMUSG00000053835	H2-T24	2.24698	0.00658634
ENSMUSG00000019849	Prep	2.23547	4.49307e-09
ENSMUSG00000023170	Gps2	2.21121	0.00133328
ENSMUSG00000009741	Ubp1	2.2003	1.03169e-06
ENSMUSG00000078920	Ifi47	2.09713	3.43907e-10
ENSMUSG00000053863	Mepe	2.02589	8.09352e-11
ENSMUSG00000042594	Sh2b3	2.00123	3.79875e-05
ENSMUSG00000025505	Tmem80	2.0012	0.00249445
ENSMUSG00000054676	1600014C10Rik	1.99386	0.000100427
ENSMUSG00000000290	Itgb2	1.92364	1.27144e-15
ENSMUSG00000046006	Gapt	1.86434	0.00163981
ENSMUSG00000060470	Adgrg3	1.84326	2.93962e-06
ENSMUSG00000031497	Tnfsf13b	1.83467	0.00599992
ENSMUSG00000003581	Rnf215	1.83224	0.00260914
ENSMUSG00000017405	Nek8	1.81885	0.00149027
ENSMUSG00000031609	Sap30	1.79839	0.000593269
ENSMUSG00000026504	Sdccag8	1.78806	0.00246799
ENSMUSG00000061311	Rag1	1.78644	0.00141051
ENSMUSG00000029086	Prom1	1.71168	0.000126558
ENSMUSG00000041936	Agrn	1.69796	0.00185656
ENSMUSG00000003585	Sec14l2	1.68815	0.00381524
ENSMUSG00000043157	Arl11	1.68119	0.000419614
ENSMUSG00000029372	Ppbp	1.68097	8.04998e-39
ENSMUSG00000056952	Tatdn2	1.6799	0.00539308
ENSMUSG00000001739	Cldn15	1.66932	0.000920083
ENSMUSG00000037946	Fgd3	1.63396	0.000584481
ENSMUSG00000023980	Taf8	1.6312	0.00226502
ENSMUSG00000029322	Plac8	1.62912	3.59084e-42
ENSMUSG00000038421	Fcrla	1.6281	3.94614e-07
ENSMUSG00000022584	Ly6c2	1.6245	6.38113e-06
ENSMUSG00000020583	Matn3	1.59888	4.87116e-10
ENSMUSG00000021962	Dcp1a	1.59262	0.0097272
ENSMUSG00000043832	Clec4a3	1.58953	0.00833175
ENSMUSG00000043243	Fam129c	1.5859	6.70471e-11
ENSMUSG00000035596	Mboat7	1.57609	0.00230828
ENSMUSG00000031931	Ankrd49	1.57136	0.00224271
ENSMUSG00000026981	Il1rn	1.55989	0.00998351
ENSMUSG00000021377	Dek	1.54808	4.23986e-24
ENSMUSG00000063410	Stk24	1.54523	6.91391e-07
ENSMUSG00000032329	Hmg20a	1.54041	0.00359397
ENSMUSG00000038642	Ctss	1.53722	2.82081e-10
ENSMUSG00000087370	Tmem170b	1.53469	1.99165e-06
ENSMUSG00000089901	Gm8113	1.52644	0.00133889
ENSMUSG00000038664	Herc1	1.52583	2.26596e-05
ENSMUSG00000048922	Cdca2	1.51541	0.00578339
ENSMUSG00000024260	Sap130	1.51116	0.00885813
ENSMUSG00000072601	Ear1	1.50344	8.80838e-06
ENSMUSG00000059326	Csf2ra	1.50023	3.33503e-06
ENSMUSG00000022026	Olfm4	1.49854	4.95066e-12
ENSMUSG00000040809	Chil3	1.49843	9.59503e-71
ENSMUSG00000003824	Syce2	1.49401	0.00248686
ENSMUSG00000028991	Mtor	1.49231	2.90016e-05
ENSMUSG00000027358	Bmp2	1.49219	0.00628729
ENSMUSG00000057457	Phex	1.48803	1.38379e-10
ENSMUSG00000032264	Zw10	1.47071	0.00729411
ENSMUSG00000021224	Numb	1.46148	0.000197568
ENSMUSG00000026790	Odf2	1.44898	0.00272035
ENSMUSG00000024673	Ms4a1	1.44098	0.00150942
ENSMUSG00000044352	Sowaha	1.43149	0.00450462
ENSMUSG00000033054	Npat	1.42159	0.000117511
ENSMUSG00000056498	Tmem154	1.42092	0.00106616
ENSMUSG00000038323	1700066M21Rik	1.42045	0.000880643
ENSMUSG00000031146	Plp2	1.41886	0.00490967
ENSMUSG00000035086	Becn1	1.41173	0.00250343
ENSMUSG00000038212	Mfsd14b	1.40599	5.39722e-12
ENSMUSG00000034610	Zcchc11	1.40458	0.0095621
ENSMUSG00000029108	Pcdh7	1.39801	0.00780756
ENSMUSG00000053101	Gpr141	1.39484	0.000483807
ENSMUSG00000019726	Lyst	1.39273	1.23282e-10
ENSMUSG00000041431	Ccnb1	1.38003	2.76313e-14
ENSMUSG00000051341	Zfp52	1.37682	0.00701472
ENSMUSG00000044734	Serpinb1a	1.37622	2.79049e-13
ENSMUSG00000062949	Atp11c	1.37525	1.21908e-07
ENSMUSG00000076609	Igkc	1.37322	1.03484e-24
ENSMUSG00000025332	Kdm5c	1.37154	0.00152956
ENSMUSG00000078122	F630028O10Rik	1.36968	1.63754e-17
ENSMUSG00000022142	Nup155	1.35095	0.00173573
ENSMUSG00000016319	Slc25a5	1.34377	0.00143484
ENSMUSG00000022721	Trmt2a	1.33772	0.000109549
ENSMUSG00000030148	Clec4a2	1.32486	7.10026e-14
ENSMUSG00000046245	Pilra	1.32221	0.00574734
ENSMUSG00000029063	Nadk	1.30493	3.72668e-13
ENSMUSG00000021302	Ggps1	1.30291	0.00124229
ENSMUSG00000020077	Srgn	1.2992	9.45248e-18
ENSMUSG00000015355	Cd48	1.29866	0.000271094
ENSMUSG00000030298	Sec13	1.29554	0.000440704
ENSMUSG00000038058	Nod1	1.27838	0.00797891
ENSMUSG00000022500	Litaf	1.27548	9.91816e-05
ENSMUSG00000054252	Fgfr3	1.27321	0.0067118
ENSMUSG00000027115	Kif18a	1.26916	0.00442448
ENSMUSG00000102051	I830127L07Rik	1.26004	3.91797e-15
ENSMUSG00000028405	Aco1	1.25808	0.0015565
ENSMUSG00000076612	Ighg2c	1.2515	0.00954991
ENSMUSG00000044456	Rin3	1.24971	0.00254001
ENSMUSG00000034330	Plcg2	1.24725	0.000248806
ENSMUSG00000040592	Cd79b	1.24589	6.50917e-05
ENSMUSG00000055866	Per2	1.24489	0.00178425
ENSMUSG00000039396	Neil3	1.2421	3.88936e-05
ENSMUSG00000061778	Mospd2	1.24064	0.00733593
ENSMUSG00000078453	Abracl	1.24019	2.73954e-05
ENSMUSG00000000157	Itgb2l	1.2374	0.00014732
ENSMUSG00000028708	Mknk1	1.235	0.00141466
ENSMUSG00000036273	Lrrk2	1.23256	4.32755e-05
ENSMUSG00000076617	Ighm	1.22614	2.28403e-26
ENSMUSG00000033220	Rac2	1.22376	1.85631e-17
ENSMUSG00000027379	Bub1	1.22273	0.00264441
ENSMUSG00000069516	Lyz2	1.22269	3.95868e-57
ENSMUSG00000022744	Cldnd1	1.22105	0.000298512
ENSMUSG00000026822	Lcn2	1.21758	5.81858e-20
ENSMUSG00000062248	Cks2	1.21637	7.59593e-13
ENSMUSG00000002458	Rgs19	1.21629	3.76772e-05
ENSMUSG00000056054	S100a8	1.21048	4.31394e-52
ENSMUSG00000082101	Slfn14	1.20886	0.00918209
ENSMUSG00000036977	Anapc10	1.20856	0.00572652
ENSMUSG00000082284	H3f3a-ps1	1.20621	2.35371e-05
ENSMUSG00000030263	Lrmp	1.20371	2.31897e-07
ENSMUSG00000031245	Hmgn5	1.20135	8.13292e-05
ENSMUSG00000029501	Ankle2	1.19767	0.000143051
ENSMUSG00000059657	Stfa2l1	1.19668	0.00406106
ENSMUSG00000038517	Tbkbp1	1.19486	6.34526e-05
ENSMUSG00000027082	Tfpi	1.19398	5.25187e-05
ENSMUSG00000033478	Fam160b1	1.19092	0.00287312
ENSMUSG00000042608	Stk40	1.1844	0.000176286
ENSMUSG00000037369	Kdm6a	1.18428	0.000155298
ENSMUSG00000064289	Tank	1.18379	7.63456e-08
ENSMUSG00000026357	Rgs18	1.1767	1.40008e-09
ENSMUSG00000074746	Pdzd8	1.16835	9.48746e-06
ENSMUSG00000045817	Zfp36l2	1.16533	2.18219e-12
ENSMUSG00000022372	Sla	1.16465	0.0011106
ENSMUSG00000030724	Cd19	1.16175	9.16985e-05
ENSMUSG00000027907	S100a11	1.16101	1.52101e-08
ENSMUSG00000041890	Git2	1.15917	9.09705e-05
ENSMUSG00000025024	Smndc1	1.15855	0.00109783
ENSMUSG00000046805	Mpeg1	1.15831	1.86493e-13
ENSMUSG00000024691	Fam111a	1.15567	3.57778e-08
ENSMUSG00000025270	Alas2	1.15026	3.16627e-11
ENSMUSG00000028197	Col24a1	1.15019	0.00677449
ENSMUSG00000030513	Pcsk6	1.1494	0.000164737
ENSMUSG00000037957	Wdr20	1.1458	0.005317
ENSMUSG00000069792	Wfdc17	1.14118	7.03169e-06
ENSMUSG00000004730	Adgre1	1.13899	0.00233941
ENSMUSG00000021457	Syk	1.13558	0.000122426
ENSMUSG00000024480	Ap3s1	1.13279	1.82267e-10
ENSMUSG00000028282	Casp8ap2	1.12978	0.00112895
ENSMUSG00000032254	Kif23	1.12627	7.44786e-06
ENSMUSG00000005686	Ampd3	1.12396	0.00133124
ENSMUSG00000025626	Phf6	1.12385	0.00341748
ENSMUSG00000060802	B2m	1.12011	1.6647e-28
ENSMUSG00000110631	Gm42047	1.11996	2.39123e-07
ENSMUSG00000028059	Arhgef2	1.11923	0.00980152
ENSMUSG00000020573	Pik3cg	1.11804	0.00230376
ENSMUSG00000044906	4930503L19Rik	1.11255	6.91691e-05
ENSMUSG00000039910	Cited2	1.10949	9.89177e-05
ENSMUSG00000059108	Ifitm6	1.108	3.0137e-09
ENSMUSG00000049744	Arhgap15	1.10554	0.0032743
ENSMUSG00000030054	Gp9	1.10449	0.00615138
ENSMUSG00000039270	Megf9	1.10391	0.000715421
ENSMUSG00000031167	Rbm3	1.1039	6.9968e-21
ENSMUSG00000028797	Tmem234	1.10024	0.00197464
ENSMUSG00000024766	Lipo3	1.09887	0.00449555
ENSMUSG00000024789	Jak2	1.09334	8.76036e-07
ENSMUSG00000034634	Ly6d	1.09298	7.26501e-05
ENSMUSG00000022912	Pros1	1.09273	1.00099e-05
ENSMUSG00000024300	Myo1f	1.09206	0.00167408
ENSMUSG00000050931	Sgms2	1.08615	3.27489e-15
ENSMUSG00000034723	Tmx4	1.08557	1.31643e-06
ENSMUSG00000022106	Rcbtb2	1.08396	0.00225559
ENSMUSG00000035790	Cep19	1.08264	0.00835223
ENSMUSG00000076613	Ighg2b	1.08078	8.9761e-07
ENSMUSG00000021613	Hapln1	1.07849	4.69296e-08
ENSMUSG00000039456	Morc3	1.07587	9.18877e-08
ENSMUSG00000053436	Mapk14	1.07025	0.000149697
ENSMUSG00000000204	Slfn4	1.06601	3.71723e-14
ENSMUSG00000084106	Gm6136	1.06472	0.00267776
ENSMUSG00000032398	Snapc5	1.0633	0.00335588
ENSMUSG00000042228	Lyn	1.06264	6.64792e-05
ENSMUSG00000021583	Erap1	1.06146	0.00897238
ENSMUSG00000024511	Rab27b	1.05877	0.00246388
ENSMUSG00000019773	Fbxo5	1.05609	6.17867e-09
ENSMUSG00000032698	Lmo2	1.04916	5.78471e-07
ENSMUSG00000028868	Wasf2	1.03745	1.98756e-09
ENSMUSG00000020116	Pno1	1.03664	0.00039845
ENSMUSG00000017561	Crlf3	1.03552	0.00211601
ENSMUSG00000020101	Vsir	1.03416	2.96295e-15
ENSMUSG00000051506	Wdfy4	1.03353	0.00156619
ENSMUSG00000023919	Cenpq	1.03296	0.00928888
ENSMUSG00000002699	Lcp2	1.03086	0.00016206
ENSMUSG00000032217	Rnf111	1.02966	5.27945e-05
ENSMUSG00000020638	Cmpk2	1.02544	3.59607e-06
ENSMUSG00000026835	Fcnb	1.02123	0.000100631
ENSMUSG00000022228	Zscan26	1.01932	0.000948845
ENSMUSG00000071715	Ncf4	1.01833	0.000339005
ENSMUSG00000035093	Secisbp2l	1.01682	0.00451495
ENSMUSG00000025417	Pip4k2c	1.01676	0.00501766
ENSMUSG00000048865	Arhgap30	1.01473	1.8346e-06
ENSMUSG00000024659	Anxa1	1.01311	4.89282e-30
ENSMUSG00000020437	Myo1g	1.01283	0.000888904
ENSMUSG00000037628	Cdkn3	1.01004	0.00134789
ENSMUSG00000033031	C330027C09Rik	1.00937	2.12673e-07
ENSMUSG00000000804	Usp32	1.00546	0.000141759
ENSMUSG00000021215	Net1	1.00545	2.35292e-06
ENSMUSG00000022757	Tfg	1.00334	1.40645e-05
ENSMUSG00000025236	Adpgk	0.997531	1.89354e-08
ENSMUSG00000027570	Col9a3	0.996132	1.99083e-06
ENSMUSG00000041870	Ankrd13a	0.995649	0.000223069
ENSMUSG00000021022	Ppp2r3c	0.989826	0.00161105
ENSMUSG00000031833	Mast3	0.989191	0.00717773
ENSMUSG00000035696	Rnf38	0.985731	0.00128142
ENSMUSG00000029915	Clec5a	0.984197	0.000419614
ENSMUSG00000012428	Steap4	0.980797	0.00107893
ENSMUSG00000029229	Chic2	0.97748	0.00226271
ENSMUSG00000031986	Sprtn	0.977402	0.00572652
ENSMUSG00000004642	Slbp	0.974666	1.21536e-10
ENSMUSG00000020074	Ccar1	0.97366	5.41331e-06
ENSMUSG00000000759	Tubgcp3	0.973076	0.00120569
ENSMUSG00000073468	Sft2d1	0.971902	0.00920211
ENSMUSG00000055053	Nfic	0.970502	0.000911548
ENSMUSG00000079641	Rpl39	0.967867	0.000105606
ENSMUSG00000040747	Cd53	0.967243	3.21345e-11
ENSMUSG00000040385	Ppp1ca	0.966104	3.09919e-06
ENSMUSG00000067149	Jchain	0.966058	8.29561e-18
ENSMUSG00000032484	Ngp	0.965913	1.20322e-39
ENSMUSG00000022443	Myh9	0.965698	8.85111e-07
ENSMUSG00000027641	Rbl1	0.964391	0.000790538
ENSMUSG00000041754	Trem3	0.96286	3.47812e-06
ENSMUSG00000026655	Fam107b	0.958554	9.87491e-11
ENSMUSG00000022111	Uchl3	0.958239	0.00749486
ENSMUSG00000040723	Rcsd1	0.95732	6.56818e-07
ENSMUSG00000035929	H2-Q4	0.957297	4.5663e-06
ENSMUSG00000056536	Pign	0.955543	0.00792187
ENSMUSG00000047735	Samd9l	0.954122	0.00407483
ENSMUSG00000038342	Mlxip	0.953919	0.00143344
ENSMUSG00000021027	Ralgapa1	0.95323	0.00022182
ENSMUSG00000036932	Aifm1	0.948255	0.00335655
ENSMUSG00000029169	Dhx15	0.938507	2.61698e-12
ENSMUSG00000026708	Cenpl	0.938037	0.00616347
ENSMUSG00000029860	Zyx	0.937322	1.41434e-05
ENSMUSG00000024681	Ms4a3	0.934273	3.82423e-08
ENSMUSG00000039158	Akna	0.933994	0.000915299
ENSMUSG00000025340	Rabgef1	0.930564	0.00451608
ENSMUSG00000017132	Cyth1	0.930341	0.00319976
ENSMUSG00000036777	Anln	0.92986	0.000273732
ENSMUSG00000046985	Tapt1	0.929688	0.00117614
ENSMUSG00000030579	Tyrobp	0.929502	9.77042e-11
ENSMUSG00000040613	Apobec1	0.928794	0.00478333
ENSMUSG00000023216	Epb42	0.92775	4.88548e-09
ENSMUSG00000030894	Tpp1	0.927299	0.000121667
ENSMUSG00000022125	Cln5	0.926047	0.00816975
ENSMUSG00000026553	Copa	0.923152	1.97901e-06
ENSMUSG00000004535	Tax1bp1	0.917146	1.94747e-07
ENSMUSG00000040247	Tbc1d10c	0.916073	0.000378417
ENSMUSG00000029267	Mtf2	0.912347	1.65306e-05
ENSMUSG00000030876	Mettl9	0.907859	8.28989e-06
ENSMUSG00000005299	Letm1	0.907766	0.00309778
ENSMUSG00000013974	Mcemp1	0.907631	1.76902e-06
ENSMUSG00000004099	Dnmt1	0.907236	3.90768e-05
ENSMUSG00000051748	Wfdc21	0.90721	1.10809e-19
ENSMUSG00000031309	Rps6ka3	0.906403	0.000958313
ENSMUSG00000028560	Usp1	0.904808	2.4808e-10
ENSMUSG00000034595	Ppp1r18	0.903467	0.00309611
ENSMUSG00000078652	Psme3	0.902121	0.000977636
ENSMUSG00000027306	Nusap1	0.901426	3.64209e-06
ENSMUSG00000016087	Fli1	0.90134	4.44855e-08
ENSMUSG00000049354	Dcaf7	0.897378	0.00956919
ENSMUSG00000039637	Coro7	0.897372	0.0024922
ENSMUSG00000021690	Jmy	0.89637	0.00317219
ENSMUSG00000025495	Ptdss2	0.896363	0.00155623
ENSMUSG00000004552	Ctse	0.896201	7.23233e-09
ENSMUSG00000016481	Cr1l	0.896194	0.000127627
ENSMUSG00000031441	Atp11a	0.894652	0.0023199
ENSMUSG00000032218	Ccnb2	0.892551	0.00106616
ENSMUSG00000019810	Fuca2	0.890711	0.00202159
ENSMUSG00000022025	Cnmd	0.888435	0.00145418
ENSMUSG00000073400	Trim10	0.887645	1.0775e-09
ENSMUSG00000031835	Mbtps1	0.886261	0.000303425
ENSMUSG00000058793	Cds2	0.886201	0.00324249
ENSMUSG00000032187	Smarca4	0.885176	0.000751775
ENSMUSG00000026966	Ssna1	0.880645	2.31056e-05
ENSMUSG00000040699	Limd2	0.879544	2.68985e-05
ENSMUSG00000018927	Ccl6	0.876197	5.20774e-07
ENSMUSG00000028383	Hsdl2	0.874111	0.00135007
ENSMUSG00000074093	Svip	0.873063	0.00243638
ENSMUSG00000024236	Svil	0.872477	0.00511891
ENSMUSG00000051695	Pcbp1	0.870764	1.36915e-07
ENSMUSG00000015889	Lta4h	0.869524	2.78693e-06
ENSMUSG00000026395	Ptprc	0.868389	5.23347e-09
ENSMUSG00000046311	Zfp62	0.866703	0.00836505
ENSMUSG00000022346	Myc	0.866269	0.00180699
ENSMUSG00000026728	Vim	0.866143	4.41066e-30
ENSMUSG00000030760	Acer3	0.861881	0.00149217
ENSMUSG00000029840	Mtpn	0.860555	4.70442e-07
ENSMUSG00000031392	Irak1	0.859073	0.000465521
ENSMUSG00000056328	Myh1	0.85891	2.12694e-09
ENSMUSG00000024590	Lmnb1	0.858429	0.00136825
ENSMUSG00000000838	Fmr1	0.858428	2.85455e-06
ENSMUSG00000020034	Tcp11l2	0.85691	1.08043e-06
ENSMUSG00000040455	Usp45	0.855893	0.00202469
ENSMUSG00000038331	Satb2	0.854933	0.00474238
ENSMUSG00000029910	Mad2l1	0.853872	2.41213e-05
ENSMUSG00000020392	Cdkn2aipnl	0.853799	0.000277076
ENSMUSG00000032359	Ctsh	0.853417	5.0546e-06
ENSMUSG00000034906	Ncaph	0.852854	0.00156398
ENSMUSG00000031591	Asah1	0.85024	0.000247542
ENSMUSG00000027074	Slc43a3	0.849528	0.00276466
ENSMUSG00000054191	Klf1	0.849497	3.79875e-05
ENSMUSG00000001105	Ift20	0.848458	0.00139481
ENSMUSG00000028212	Ccne2	0.846045	0.00825668
ENSMUSG00000036323	Srp72	0.846007	0.0027609
ENSMUSG00000039462	Col10a1	0.845129	1.94015e-14
ENSMUSG00000027966	Col11a1	0.844697	4.25048e-17
ENSMUSG00000019564	Arid3a	0.844635	0.00847717
ENSMUSG00000037287	Tbcel	0.844106	0.00465864
ENSMUSG00000028551	Cdkn2c	0.841902	0.0012991
ENSMUSG00000022136	Dnajc3	0.841524	4.79797e-06
ENSMUSG00000026365	Cfh	0.841271	1.81204e-21
ENSMUSG00000021068	Nin	0.841085	8.40192e-06
ENSMUSG00000020263	Appl2	0.839936	0.00111677
ENSMUSG00000020485	Supt4a	0.838587	0.000884431
ENSMUSG00000090210	Itga10	0.836997	0.00199841
ENSMUSG00000034593	Myo5a	0.835053	9.4376e-05
ENSMUSG00000035840	Lysmd3	0.833592	0.00156398
ENSMUSG00000035021	Baz1a	0.833173	1.4718e-06
ENSMUSG00000026832	Cytip	0.829404	0.00284326
ENSMUSG00000017119	Nbr1	0.826144	0.000417896
ENSMUSG00000032712	2810474O19Rik	0.825532	0.00365822
ENSMUSG00000056071	S100a9	0.821751	3.51863e-33
ENSMUSG00000029307	Dmp1	0.821297	9.6793e-13
ENSMUSG00000009350	Mpo	0.820813	3.67235e-12
ENSMUSG00000042066	Tmcc2	0.819979	1.55209e-11
ENSMUSG00000040314	Ctsg	0.818377	0.000345592
ENSMUSG00000037894	H2afz	0.818091	1.46623e-13
ENSMUSG00000027104	Atf2	0.817376	0.00894575
ENSMUSG00000026180	Cxcr2	0.81661	0.00937649
ENSMUSG00000024052	Lpin2	0.815963	0.00949588
ENSMUSG00000049969	Plekhf2	0.814194	0.000194143
ENSMUSG00000019982	Myb	0.812084	1.35154e-08
ENSMUSG00000041740	Rnf10	0.81085	8.86584e-07
ENSMUSG00000001847	Rac1	0.81078	0.00230309
ENSMUSG00000030341	Tnfrsf1a	0.809356	0.000176121
ENSMUSG00000021629	Slc30a5	0.806741	4.07853e-05
ENSMUSG00000076432	Ywhaq	0.806174	1.57034e-05
ENSMUSG00000069729	Arid1b	0.804864	0.000975598
ENSMUSG00000009927	Rps25	0.803807	1.15019e-12
ENSMUSG00000020064	Herc4	0.803501	0.000204491
ENSMUSG00000002111	Spi1	0.803077	0.000802685
ENSMUSG00000041828	Abca8a	0.802383	0.00256238
ENSMUSG00000019998	Stx7	0.801441	9.81034e-06
ENSMUSG00000047534	Mis18bp1	0.800037	0.00711045
ENSMUSG00000022742	Cpox	0.79953	2.24524e-06
ENSMUSG00000060090	Rp2	0.797211	0.00304049
ENSMUSG00000025903	Lypla1	0.796824	0.000399695
ENSMUSG00000024513	Mbd2	0.795392	3.56869e-07
ENSMUSG00000020149	Rab1a	0.792919	9.81526e-07
ENSMUSG00000073702	Rpl31	0.790055	0.00040126
ENSMUSG00000048379	Socs4	0.790023	0.00035669
ENSMUSG00000037876	Jmjd1c	0.788694	2.50761e-05
ENSMUSG00000020290	Xpo1	0.787691	1.31965e-09
ENSMUSG00000025993	Slc40a1	0.785588	8.22518e-11
ENSMUSG00000020914	Top2a	0.784047	1.85263e-06
ENSMUSG00000022462	Slc38a2	0.783533	1.00343e-06
ENSMUSG00000028211	Trp53inp1	0.782633	3.40289e-05
ENSMUSG00000027330	Cdc25b	0.781439	6.00893e-06
ENSMUSG00000022651	Retnlg	0.776521	8.54037e-16
ENSMUSG00000046434	Hnrnpa1	0.774734	1.15616e-08
ENSMUSG00000038914	Dido1	0.771342	0.00443585
ENSMUSG00000012443	Kif11	0.771307	0.000322585
ENSMUSG00000028675	Pnrc2	0.770399	0.000679129
ENSMUSG00000032570	Atp2c1	0.768773	8.194e-05
ENSMUSG00000021116	Eif2s1	0.768245	0.000377684
ENSMUSG00000003161	Sri	0.767263	5.43712e-06
ENSMUSG00000058704	Memo1	0.766156	1.83035e-07
ENSMUSG00000050549	Fam241a	0.765154	0.00326877
ENSMUSG00000029455	Aldh2	0.764681	1.94217e-05
ENSMUSG00000073563	Csnk1g3	0.763735	0.00594119
ENSMUSG00000052212	Cd177	0.762158	0.000302178
ENSMUSG00000026319	2310035C23Rik	0.761824	0.00133541
ENSMUSG00000024725	Ostf1	0.760628	1.05794e-05
ENSMUSG00000032905	Atg12	0.758738	0.00460815
ENSMUSG00000058624	Gda	0.758386	4.13114e-09
ENSMUSG00000022108	Itm2b	0.75785	1.35638e-11
ENSMUSG00000020340	Cyfip2	0.750987	0.000588492
ENSMUSG00000030096	Slc6a6	0.750977	0.00780211
ENSMUSG00000064246	Chil1	0.750633	0.00382951
ENSMUSG00000022483	Col2a1	0.744204	1.24979e-16
ENSMUSG00000026761	Orc4	0.739781	0.00459168
ENSMUSG00000025574	Tk1	0.739033	0.000562495
ENSMUSG00000015340	Cybb	0.738528	1.36915e-07
ENSMUSG00000028656	Cap1	0.735769	0.0033538
ENSMUSG00000021591	Glrx	0.735303	0.00143344
ENSMUSG00000020982	Nemf	0.734208	0.00356218
ENSMUSG00000025289	Prdx4	0.734143	0.00589527
ENSMUSG00000024851	Pitpnm1	0.734045	0.0090621
ENSMUSG00000093904	Tomm20	0.733793	0.00161601
ENSMUSG00000032028	Nxpe2	0.733419	3.7836e-07
ENSMUSG00000068523	Gng5	0.733283	0.000970432
ENSMUSG00000035004	Igsf6	0.732263	0.00287312
ENSMUSG00000044573	Acp1	0.731522	5.11464e-06
ENSMUSG00000001366	Fbxo9	0.731373	0.00735549
ENSMUSG00000031422	Morf4l2	0.731244	1.13614e-08
ENSMUSG00000037415	Ranbp10	0.730434	0.000972508
ENSMUSG00000027422	Rrbp1	0.729967	0.00128405
ENSMUSG00000040725	Hnrnpul1	0.728484	0.000241169
ENSMUSG00000061244	Exoc5	0.727134	0.00144134
ENSMUSG00000034663	Bmp2k	0.724134	0.00173523
ENSMUSG00000026484	Rnf2	0.724086	0.00589292
ENSMUSG00000028989	Angptl7	0.722712	4.9345e-07
ENSMUSG00000021843	Ktn1	0.721083	0.00047415
ENSMUSG00000029103	Lrpap1	0.719603	0.00588407
ENSMUSG00000022283	Pabpc1	0.715776	6.53106e-14
ENSMUSG00000045679	Pqlc3	0.715474	0.000275934
ENSMUSG00000019920	Lims1	0.714457	2.90375e-06
ENSMUSG00000002014	Ssr4	0.714323	0.000256378
ENSMUSG00000039294	BC017643	0.712737	0.00118043
ENSMUSG00000001416	Cct3	0.712003	0.00334135
ENSMUSG00000083161	Gm11427	0.709634	0.00698885
ENSMUSG00000044783	Hjurp	0.709057	0.00486398
ENSMUSG00000004609	Cd33	0.70781	3.26153e-07
ENSMUSG00000031782	Coq9	0.706941	0.00010933
ENSMUSG00000005800	Mmp8	0.706932	1.99083e-06
ENSMUSG00000028766	Alpl	0.706223	0.000156273
ENSMUSG00000024190	Dusp1	0.706193	0.00156953
ENSMUSG00000029152	Ociad1	0.705897	0.000776983
ENSMUSG00000030704	Rab6a	0.704185	4.22003e-05
ENSMUSG00000024095	Hnrnpll	0.70415	0.00338307
ENSMUSG00000031799	Tpm4	0.703707	0.000295414
ENSMUSG00000003038	Hmgn2	0.703564	3.14137e-08
ENSMUSG00000020075	Ddx21	0.702007	0.00205898
ENSMUSG00000023075	Akirin1	0.701831	0.00398749
ENSMUSG00000098557	Kctd12	0.701589	8.54768e-07
ENSMUSG00000031697	Orc6	0.699341	0.00141324
ENSMUSG00000022051	Bnip3l	0.695536	1.39339e-07
ENSMUSG00000028609	Magoh	0.695197	0.00735175
ENSMUSG00000019961	Tmpo	0.693348	4.5082e-10
ENSMUSG00000033186	Mzt1	0.692906	0.00467634
ENSMUSG00000015839	Nfe2l2	0.69066	3.14461e-06
ENSMUSG00000059796	Eif4a1	0.688476	1.55095e-08
ENSMUSG00000006373	Pgrmc1	0.685428	0.00129534
ENSMUSG00000027962	Vcam1	0.685425	1.09661e-09
ENSMUSG00000048368	Omd	0.683916	0.00282436
ENSMUSG00000047648	Fbxo30	0.682831	0.00642764
ENSMUSG00000052889	Prkcb	0.682322	0.000713966
ENSMUSG00000030159	Clec1b	0.681736	0.0058755
ENSMUSG00000032216	Nedd4	0.681521	2.5422e-07
ENSMUSG00000030730	Atp2a1	0.678971	1.67646e-10
ENSMUSG00000069682	Gm10275	0.678597	2.15082e-07
ENSMUSG00000031197	Vbp1	0.67848	5.11597e-05
ENSMUSG00000056201	Cfl1	0.677889	3.35485e-10
ENSMUSG00000027109	Sp3	0.677056	4.72055e-07
ENSMUSG00000006169	Clint1	0.676657	0.00134382
ENSMUSG00000029622	Arpc1b	0.674262	2.0559e-07
ENSMUSG00000040479	Dgkz	0.674227	0.000694055
ENSMUSG00000020218	Wif1	0.673125	1.76465e-05
ENSMUSG00000039236	Isg20	0.672902	0.00181042
ENSMUSG00000036781	Rps27l	0.670332	9.15198e-05
ENSMUSG00000028465	Tln1	0.66843	1.59338e-05
ENSMUSG00000032374	Plod2	0.668148	0.000269268
ENSMUSG00000050912	Tmem123	0.666529	2.03593e-05
ENSMUSG00000021069	Pygl	0.66511	1.09293e-05
ENSMUSG00000029234	Tmem165	0.6636	0.00198313
ENSMUSG00000026034	Clk1	0.663239	8.85137e-12
ENSMUSG00000022378	Fam49b	0.662416	3.65814e-08
ENSMUSG00000035967	Ints6l	0.662175	0.00134628
ENSMUSG00000031740	Mmp2	0.662134	4.24189e-06
ENSMUSG00000024660	Incenp	0.661787	0.00916422
ENSMUSG00000030061	Uba3	0.655297	0.00866007
ENSMUSG00000052397	Ezr	0.653981	0.00486909
ENSMUSG00000038175	Mylip	0.652525	0.00783894
ENSMUSG00000055436	Srsf11	0.652042	5.5248e-08
ENSMUSG00000012405	Rpl15	0.650349	1.49269e-06
ENSMUSG00000040054	Baz2a	0.648341	0.00177526
ENSMUSG00000028530	Jak1	0.647459	0.00494709
ENSMUSG00000004665	Cnn2	0.645583	7.14201e-06
ENSMUSG00000021270	Hsp90aa1	0.643743	2.24419e-08
ENSMUSG00000049775	Tmsb4x	0.643658	9.54303e-13
ENSMUSG00000096472	Cdkn2d	0.643495	0.00138586
ENSMUSG00000036752	Tubb4b	0.643309	3.03219e-05
ENSMUSG00000086841	2410006H16Rik	0.639866	0.00434881
ENSMUSG00000055204	Ankrd17	0.63967	0.00548842
ENSMUSG00000024538	Ppic	0.639128	5.14613e-06
ENSMUSG00000020423	Btg2	0.637817	0.00170323
ENSMUSG00000029247	Paics	0.636225	0.000264757
ENSMUSG00000028517	Plpp3	0.635335	0.000316282
ENSMUSG00000032350	Gclc	0.635183	0.00774729
ENSMUSG00000028859	Csf3r	0.63363	9.14134e-05
ENSMUSG00000024290	Rock1	0.633531	0.000282796
ENSMUSG00000044768	D1Ertd622e	0.633524	9.90873e-05
ENSMUSG00000084957	Bbip1	0.632681	0.0041368
ENSMUSG00000024588	Fech	0.63239	7.40008e-08
ENSMUSG00000042254	Cilp	0.626818	0.000122104
ENSMUSG00000021987	Mtmr6	0.626451	0.00711045
ENSMUSG00000007815	Rhoa	0.626269	0.00918209
ENSMUSG00000022312	Eif3h	0.625081	9.81489e-05
ENSMUSG00000036438	Calm2	0.623751	1.20434e-06
ENSMUSG00000029661	Col1a2	0.623494	2.00008e-28
ENSMUSG00000031696	Vps35	0.622319	0.000150952
ENSMUSG00000056537	Rlim	0.622284	0.0033538
ENSMUSG00000031584	Gsr	0.621469	9.70662e-05
ENSMUSG00000058715	Fcer1g	0.62101	0.00145418
ENSMUSG00000052305	Hbb-bs	0.620851	4.04155e-05
ENSMUSG00000021877	Arf4	0.620675	3.77194e-06
ENSMUSG00000027073	Prg2	0.619339	0.000153734
ENSMUSG00000026356	Dars	0.61881	0.000282796
ENSMUSG00000064373	Selenop	0.618469	0.000143051
ENSMUSG00000059291	Rpl11	0.618208	1.08236e-13
ENSMUSG00000043131	Mob1a	0.61812	0.000119663
ENSMUSG00000038546	Ranbp9	0.617849	0.00743233
ENSMUSG00000028035	Dnajb4	0.616718	0.00493642
ENSMUSG00000001918	Slc1a5	0.616178	7.05784e-07
ENSMUSG00000028825	Rhd	0.615913	0.00562399
ENSMUSG00000084319	Tpt1-ps3	0.61533	0.000139138
ENSMUSG00000025630	Hprt	0.614943	6.38113e-06
ENSMUSG00000052997	Uba2	0.606099	0.00505409
ENSMUSG00000020917	Acly	0.606037	0.00496534
ENSMUSG00000000682	Cd52	0.605061	0.000127627
ENSMUSG00000034463	Scara3	0.602544	0.00705451
ENSMUSG00000018593	Sparc	0.59838	1.13427e-14
ENSMUSG00000031701	Dnaja2	0.59786	1.78323e-05
ENSMUSG00000038482	Tfdp1	0.597543	3.23994e-05
ENSMUSG00000070372	Capza1	0.596135	0.00102378
ENSMUSG00000026914	Psmd14	0.596096	0.00277748
ENSMUSG00000007458	M6pr	0.594754	0.00586228
ENSMUSG00000018501	Ncor1	0.592095	0.00313994
ENSMUSG00000027620	Rbm39	0.591505	6.82352e-08
ENSMUSG00000071646	Mta2	0.591034	0.00299859
ENSMUSG00000028478	Clta	0.588633	0.00708133
ENSMUSG00000090136	Gm10177	0.588571	0.0051489
ENSMUSG00000021948	Prkcd	0.588384	0.0018162
ENSMUSG00000027011	Ube2e3	0.587357	0.000144956
ENSMUSG00000031613	Hpgd	0.585752	0.000582214
ENSMUSG00000010277	2610507B11Rik	-0.590009	9.66684e-07
ENSMUSG00000022982	Sod1	-0.593821	1.48298e-05
ENSMUSG00000026921	Egfl7	-0.595833	0.0036282
ENSMUSG00000034659	Tmem109	-0.59586	0.000469655
ENSMUSG00000038084	Opa1	-0.599229	0.00100834
ENSMUSG00000022391	Rangap1	-0.603263	0.00523751
ENSMUSG00000020515	Cnot8	-0.604588	0.00918397
ENSMUSG00000026753	Ppp6c	-0.605123	0.00467078
ENSMUSG00000030591	Psmd8	-0.605541	1.77932e-06
ENSMUSG00000024845	Tmem134	-0.60596	0.00141579
ENSMUSG00000021182	Ccdc88c	-0.606071	0.00477266
ENSMUSG00000024597	Slc12a2	-0.607627	0.000157036
ENSMUSG00000044477	Zfand3	-0.609077	0.000697402
ENSMUSG00000004044	Cavin1	-0.609081	9.16985e-05
ENSMUSG00000028207	Asph	-0.611669	0.00183253
ENSMUSG00000031461	Myom2	-0.614742	2.35503e-05
ENSMUSG00000022710	Usp7	-0.614899	4.24126e-07
ENSMUSG00000020538	Srebf1	-0.61578	0.00604263
ENSMUSG00000044080	S100a1	-0.617248	0.00152877
ENSMUSG00000028648	Ndufs5	-0.620136	0.000176712
ENSMUSG00000032215	Rsl24d1	-0.621386	0.0075179
ENSMUSG00000064345	mt-Nd2	-0.621463	3.44602e-24
ENSMUSG00000028959	Fastk	-0.622486	0.000278051
ENSMUSG00000002546	Golga2	-0.623045	0.00644999
ENSMUSG00000025579	Gaa	-0.624881	0.00243156
ENSMUSG00000023456	Tpi1	-0.624907	3.62615e-16
ENSMUSG00000020048	Hsp90b1	-0.62546	3.38027e-07
ENSMUSG00000032741	Tpcn1	-0.626576	0.00574734
ENSMUSG00000037499	Nenf	-0.627916	0.00550464
ENSMUSG00000025488	Cox8b	-0.628062	0.000416367
ENSMUSG00000019579	Mydgf	-0.628296	0.00229888
ENSMUSG00000014769	Psmb1	-0.629381	2.26671e-07
ENSMUSG00000009555	Cdk9	-0.629383	6.28558e-05
ENSMUSG00000040167	Ikzf5	-0.629766	0.00400251
ENSMUSG00000031660	Brd7	-0.630134	1.3468e-07
ENSMUSG00000025139	Tollip	-0.631125	0.00465065
ENSMUSG00000020163	Uqcr11	-0.633165	2.36694e-09
ENSMUSG00000025204	Ndufb8	-0.636002	0.0036064
ENSMUSG00000027470	Mylk2	-0.639744	8.74046e-07
ENSMUSG00000036751	Cox6b1	-0.641286	1.34958e-05
ENSMUSG00000027282	Mtch2	-0.646355	0.00140491
ENSMUSG00000038324	Trpc4ap	-0.648669	0.000419475
ENSMUSG00000052707	Tnrc6a	-0.651562	0.0012655
ENSMUSG00000027868	Tbx15	-0.652714	5.34859e-05
ENSMUSG00000028062	Lamtor2	-0.653275	0.000262371
ENSMUSG00000027823	Gmps	-0.65408	0.00224211
ENSMUSG00000038170	Pde4dip	-0.657712	2.67616e-11
ENSMUSG00000060600	Eno3	-0.657957	1.37053e-15
ENSMUSG00000027984	Hadh	-0.661477	0.00836505
ENSMUSG00000030695	Aldoa	-0.662518	8.01881e-27
ENSMUSG00000031774	Fam192a	-0.664184	0.000438719
ENSMUSG00000023995	Tspo2	-0.664316	0.000773824
ENSMUSG00000047260	Emc6	-0.664569	0.00225184
ENSMUSG00000035674	Ndufa3	-0.664702	7.07779e-06
ENSMUSG00000033065	Pfkm	-0.665056	1.19102e-19
ENSMUSG00000090799	Klhl33	-0.666763	0.00213814
ENSMUSG00000052934	Fbxo31	-0.669245	0.00827882
ENSMUSG00000025613	Cct8	-0.669848	8.2372e-06
ENSMUSG00000063077	Kif1b	-0.670772	1.75585e-06
ENSMUSG00000024431	Nr3c1	-0.673935	0.00169514
ENSMUSG00000020923	Ubtf	-0.674303	2.98962e-07
ENSMUSG00000030256	Bhlhe41	-0.67781	0.000626497
ENSMUSG00000027852	Nras	-0.67834	3.66973e-05
ENSMUSG00000031097	Tnni2	-0.678528	1.28643e-16
ENSMUSG00000007891	Ctsd	-0.678772	2.15609e-12
ENSMUSG00000020894	Vamp2	-0.681599	5.81886e-05
ENSMUSG00000027575	Arfgap1	-0.682444	0.00694184
ENSMUSG00000030688	Stard10	-0.686052	0.000257804
ENSMUSG00000062683	Atp5g2	-0.690183	0.000119421
ENSMUSG00000039463	Slc9a8	-0.690498	0.00263232
ENSMUSG00000029570	Lfng	-0.692477	0.00359975
ENSMUSG00000000384	Tbrg4	-0.69273	0.00721979
ENSMUSG00000032812	Arap1	-0.692741	0.000753924
ENSMUSG00000022677	Fopnl	-0.693189	5.29154e-06
ENSMUSG00000023990	Tfeb	-0.694814	0.00474245
ENSMUSG00000028581	Laptm5	-0.695217	8.96066e-11
ENSMUSG00000029148	Nrbp1	-0.695281	0.000812664
ENSMUSG00000008604	Ubqln4	-0.696556	0.000366577
ENSMUSG00000024120	Lrpprc	-0.698413	0.00249956
ENSMUSG00000018287	Spag7	-0.699554	0.0010413
ENSMUSG00000075232	Amd1	-0.699665	5.96387e-12
ENSMUSG00000057367	Birc2	-0.700144	2.41658e-07
ENSMUSG00000028140	Mrpl9	-0.700157	0.00216083
ENSMUSG00000063576	Klhdc3	-0.702347	0.00171989
ENSMUSG00000030682	Cdipt	-0.70252	0.00692046
ENSMUSG00000073481	2021-03-02	-0.705961	0.000773748
ENSMUSG00000054091	1810037I17Rik	-0.706562	2.57329e-07
ENSMUSG00000028393	Alad	-0.709028	1.34251e-06
ENSMUSG00000071655	Ubxn1	-0.710344	1.24654e-05
ENSMUSG00000020708	Psmc5	-0.710783	0.000113972
ENSMUSG00000032249	Anp32a	-0.713612	2.62532e-07
ENSMUSG00000021957	Tkt	-0.713826	7.98607e-08
ENSMUSG00000042333	Tnfrsf14	-0.714975	0.00739982
ENSMUSG00000022965	Ifngr2	-0.717036	0.00151727
ENSMUSG00000022193	Psmb5	-0.719482	2.1457e-05
ENSMUSG00000031807	Pgls	-0.719894	0.000103546
ENSMUSG00000024049	Myom1	-0.723615	8.37415e-06
ENSMUSG00000062515	Fabp4	-0.724529	4.77083e-13
ENSMUSG00000032518	Rpsa	-0.724652	3.61557e-23
ENSMUSG00000040824	Snrpd2	-0.724659	0.00355087
ENSMUSG00000042772	Smg7	-0.727199	0.00271113
ENSMUSG00000023286	Ube2j2	-0.729529	4.23336e-05
ENSMUSG00000015363	Trabd	-0.729555	0.00174779
ENSMUSG00000038668	Lpar1	-0.729961	0.00498572
ENSMUSG00000019054	Fis1	-0.73003	9.53186e-09
ENSMUSG00000036561	Ppp6r2	-0.730294	0.00180042
ENSMUSG00000005354	Txn2	-0.731253	0.000208822
ENSMUSG00000001383	Zmat2	-0.73222	1.19539e-06
ENSMUSG00000029710	Ephb4	-0.733533	0.00730687
ENSMUSG00000035296	Sgcg	-0.736494	0.00740234
ENSMUSG00000013076	Amotl1	-0.737018	7.25251e-05
ENSMUSG00000007892	Rplp1	-0.737096	4.82709e-19
ENSMUSG00000018286	Psmb6	-0.73969	4.70831e-10
ENSMUSG00000046671	Mtfr1l	-0.740414	0.000197859
ENSMUSG00000030802	Bckdk	-0.740723	0.00170766
ENSMUSG00000042686	Jph1	-0.742849	2.33833e-06
ENSMUSG00000044894	Uqcrq	-0.746648	4.57081e-12
ENSMUSG00000066306	Numa1	-0.747275	0.000174492
ENSMUSG00000038119	Cdon	-0.748961	0.00993489
ENSMUSG00000006333	Rps9	-0.749043	5.59277e-11
ENSMUSG00000026956	Uap1l1	-0.750367	0.00791099
ENSMUSG00000026207	Speg	-0.751627	0.00178337
ENSMUSG00000012117	Dhdds	-0.7517	0.0069657
ENSMUSG00000007659	Bcl2l1	-0.751978	1.23202e-06
ENSMUSG00000025651	Uqcrc1	-0.752111	3.67235e-12
ENSMUSG00000068290	Ddrgk1	-0.75229	0.000333108
ENSMUSG00000022561	Gpaa1	-0.753298	0.00451762
ENSMUSG00000078486	Perm1	-0.753969	0.00777494
ENSMUSG00000040433	Zbtb38	-0.754399	0.000278051
ENSMUSG00000030357	Fkbp4	-0.755198	0.000773965
ENSMUSG00000016252	Atp5e	-0.756801	3.79636e-14
ENSMUSG00000030074	Gxylt2	-0.757526	1.56403e-05
ENSMUSG00000026641	Usf1	-0.757836	5.21749e-05
ENSMUSG00000041548	Hspb8	-0.758726	7.15587e-07
ENSMUSG00000079003	Samd1	-0.759952	3.71153e-06
ENSMUSG00000005779	Psmb4	-0.760398	8.82748e-13
ENSMUSG00000028964	Park7	-0.770554	3.22791e-07
ENSMUSG00000034006	Pqlc1	-0.772332	4.00484e-05
ENSMUSG00000015501	Hivep2	-0.772837	7.52914e-05
ENSMUSG00000006356	Crip2	-0.774888	0.000883695
ENSMUSG00000028013	Ppa2	-0.775671	0.000755485
ENSMUSG00000040048	Ndufb10	-0.778467	4.99092e-08
ENSMUSG00000030826	Bcat2	-0.778476	0.00257491
ENSMUSG00000036241	Ube2r2	-0.778751	1.58721e-06
ENSMUSG00000038695	Josd2	-0.782069	3.55415e-05
ENSMUSG00000020415	Pttg1	-0.782869	0.00179818
ENSMUSG00000080268	Brms1	-0.783488	0.00947886
ENSMUSG00000018339	Gpx3	-0.783765	4.81179e-22
ENSMUSG00000036887	C1qa	-0.783834	1.39301e-10
ENSMUSG00000037103	Dcaf15	-0.784013	0.00604187
ENSMUSG00000039067	Psmd7	-0.785412	5.31996e-08
ENSMUSG00000024501	Dpysl3	-0.78598	0.0010832
ENSMUSG00000026385	Dbi	-0.787224	0.000293943
ENSMUSG00000029767	Calu	-0.789221	8.45956e-12
ENSMUSG00000016554	Eif3d	-0.789305	0.00616347
ENSMUSG00000028108	Ecm1	-0.792007	1.81701e-05
ENSMUSG00000071649	B3gat3	-0.793274	0.000202293
ENSMUSG00000023967	Mrps18a	-0.79373	0.00337186
ENSMUSG00000020722	Cacng1	-0.79427	0.009385
ENSMUSG00000025479	Cyp2e1	-0.794525	0.00973566
ENSMUSG00000054312	Mrps21	-0.795021	3.88166e-05
ENSMUSG00000007039	Ddah2	-0.797593	0.00247951
ENSMUSG00000110841	Gpx4-ps2	-0.801106	2.31878e-11
ENSMUSG00000042312	S100a13	-0.802014	3.57407e-06
ENSMUSG00000024063	Lbh	-0.805309	1.96394e-05
ENSMUSG00000032527	Pccb	-0.808687	9.16825e-08
ENSMUSG00000016494	Cd34	-0.810312	1.02088e-07
ENSMUSG00000055538	Zcchc24	-0.810509	0.000155298
ENSMUSG00000003812	Dnase2a	-0.811142	0.000111875
ENSMUSG00000064030	Pym1	-0.811924	0.00396683
ENSMUSG00000023944	Hsp90ab1	-0.8121	1.97375e-14
ENSMUSG00000028857	Tmem222	-0.812805	0.00051637
ENSMUSG00000045039	Megf8	-0.814043	0.00256238
ENSMUSG00000001403	Ube2c	-0.814114	4.26722e-09
ENSMUSG00000027333	Smox	-0.815014	3.72324e-11
ENSMUSG00000044502	Bod1	-0.816661	3.60992e-06
ENSMUSG00000064368	mt-Nd6	-0.81737	1.41824e-30
ENSMUSG00000068479	Mfap1a	-0.823575	0.00721419
ENSMUSG00000001555	Fkbp10	-0.825562	4.189e-06
ENSMUSG00000033379	Atp6v0b	-0.826738	1.02495e-07
ENSMUSG00000060992	Copz1	-0.828571	3.2488e-06
ENSMUSG00000004558	Ndrg2	-0.829793	3.2999e-11
ENSMUSG00000014243	Zswim7	-0.832517	0.00989626
ENSMUSG00000111080	Gm20300	-0.834222	0.00146333
ENSMUSG00000014030	Pax5	-0.835934	1.02414e-05
ENSMUSG00000027602	Map1lc3a	-0.839119	9.74046e-10
ENSMUSG00000030417	Pdcd5	-0.844331	1.01688e-05
ENSMUSG00000037710	Cisd1	-0.844805	9.83674e-07
ENSMUSG00000020536	Llgl1	-0.844862	0.00901702
ENSMUSG00000044006	Cilp2	-0.845799	2.56653e-05
ENSMUSG00000018761	Mpdu1	-0.845889	0.00512887
ENSMUSG00000024059	Clip4	-0.847728	0.000438719
ENSMUSG00000031983	2310022B05Rik	-0.851706	0.00244993
ENSMUSG00000003423	Pih1d1	-0.852547	0.00354843
ENSMUSG00000026260	Ndufa10	-0.854346	0.000373818
ENSMUSG00000027490	E2f1	-0.855209	0.000439146
ENSMUSG00000038861	Pi4kb	-0.857801	0.00402954
ENSMUSG00000029394	Cdk2ap1	-0.858426	7.63684e-05
ENSMUSG00000022791	Tnk2	-0.858613	0.00448304
ENSMUSG00000056612	Ppp1r14b	-0.859443	3.37699e-08
ENSMUSG00000040287	Stac3	-0.860183	0.00276083
ENSMUSG00000044986	Tst	-0.860666	0.00597766
ENSMUSG00000052837	Junb	-0.863089	0.000158718
ENSMUSG00000036199	Ndufa13	-0.867719	8.73315e-09
ENSMUSG00000039345	Mettl22	-0.868035	0.0014705
ENSMUSG00000021102	Glrx5	-0.872027	2.17277e-15
ENSMUSG00000025512	Chid1	-0.874229	0.005317
ENSMUSG00000026187	Xrcc5	-0.876698	0.00781466
ENSMUSG00000035863	Palm	-0.877936	0.00196909
ENSMUSG00000012705	Retn	-0.880865	0.00384785
ENSMUSG00000001508	Sgca	-0.882422	0.00224211
ENSMUSG00000014748	Tex261	-0.887053	0.000467157
ENSMUSG00000004895	Prcc	-0.887121	0.0011152
ENSMUSG00000070394	Tmem256	-0.891851	7.34048e-12
ENSMUSG00000036450	Hif1an	-0.893627	5.64372e-06
ENSMUSG00000033365	Ipo13	-0.893996	0.000495162
ENSMUSG00000046818	Ddit4l	-0.894648	3.46299e-07
ENSMUSG00000025537	Phkg1	-0.896147	2.06198e-05
ENSMUSG00000026848	Tor1b	-0.89627	8.63386e-05
ENSMUSG00000032010	Usp2	-0.897742	1.79835e-05
ENSMUSG00000052534	Pbx1	-0.900237	0.00239645
ENSMUSG00000078572	Ndufaf8	-0.900733	0.00024081
ENSMUSG00000029550	Sppl3	-0.903578	6.99089e-05
ENSMUSG00000017009	Sdc4	-0.904772	4.84752e-07
ENSMUSG00000030287	Itpr2	-0.905017	0.00338771
ENSMUSG00000096210	H1f0	-0.907671	1.57933e-13
ENSMUSG00000006998	Psmd2	-0.908742	6.75824e-18
ENSMUSG00000075706	Gpx4	-0.909192	3.13837e-19
ENSMUSG00000020922	Lsm12	-0.910722	8.29566e-05
ENSMUSG00000026520	Pycr2	-0.914697	1.15392e-06
ENSMUSG00000026456	Cyb5r1	-0.914845	0.00278039
ENSMUSG00000063511	Snrnp70	-0.916415	2.77379e-18
ENSMUSG00000041765	Ubac2	-0.917347	0.00136825
ENSMUSG00000028861	Mrps15	-0.917611	4.66296e-06
ENSMUSG00000016349	Eef1a2	-0.918992	3.25398e-18
ENSMUSG00000024339	Tap2	-0.919713	4.79797e-06
ENSMUSG00000016757	Ttll12	-0.920788	0.000539829
ENSMUSG00000031813	Mvb12a	-0.92131	0.000635894
ENSMUSG00000033386	Frrs1	-0.921519	8.36865e-07
ENSMUSG00000014846	Tppp3	-0.922045	1.1133e-08
ENSMUSG00000035215	Lsm7	-0.922478	0.000247213
ENSMUSG00000023939	Mrpl14	-0.922981	0.00118204
ENSMUSG00000008398	Elk3	-0.926392	4.22391e-06
ENSMUSG00000028041	Adam15	-0.932016	5.32509e-05
ENSMUSG00000039886	Tmem120a	-0.93268	0.00194256
ENSMUSG00000101939	Gm28438	-0.934192	2.82837e-05
ENSMUSG00000064372	mt-Tp	-0.934246	1.2237e-14
ENSMUSG00000028796	Phc2	-0.93486	4.84522e-07
ENSMUSG00000029145	Eif2b4	-0.936155	9.18493e-07
ENSMUSG00000017188	Coa3	-0.938004	6.34076e-05
ENSMUSG00000063802	Hspbp1	-0.93992	0.000350045
ENSMUSG00000028104	Polr3gl	-0.94973	0.00016206
ENSMUSG00000023089	Ndufa5	-0.9521	1.1056e-22
ENSMUSG00000003072	Atp5d	-0.954876	4.49704e-21
ENSMUSG00000003345	Csnk1g2	-0.956521	5.16507e-12
ENSMUSG00000039477	Tnrc18	-0.956966	0.000254993
ENSMUSG00000004897	Hdgf	-0.957958	1.69284e-18
ENSMUSG00000043079	Synpo	-0.960985	4.71511e-05
ENSMUSG00000069601	Ank3	-0.962284	0.00268436
ENSMUSG00000029440	Psmd9	-0.962979	1.52633e-05
ENSMUSG00000001173	Ocrl	-0.963501	0.0012626
ENSMUSG00000056413	Adap1	-0.965725	0.000555271
ENSMUSG00000025159	Mms19	-0.966217	0.000488785
ENSMUSG00000038763	Alpk3	-0.966673	0.000115027
ENSMUSG00000031781	Ciapin1	-0.970072	0.000138247
ENSMUSG00000027257	Pacsin3	-0.970078	6.92319e-15
ENSMUSG00000023020	Cox14	-0.971179	1.76855e-13
ENSMUSG00000027993	Trim2	-0.971663	0.00149386
ENSMUSG00000002280	Narfl	-0.974188	0.00233806
ENSMUSG00000014294	Ndufa2	-0.977352	1.28725e-17
ENSMUSG00000028773	Fabp3	-0.97796	1.06175e-08
ENSMUSG00000025348	Itga7	-0.978463	0.000807159
ENSMUSG00000045752	Tssc4	-0.979474	1.91187e-05
ENSMUSG00000061286	Exosc5	-0.981306	0.00918209
ENSMUSG00000020444	Guk1	-0.982003	1.8782e-05
ENSMUSG00000022204	Ngdn	-0.986366	0.000381504
ENSMUSG00000047067	Dusp28	-0.986745	0.00978142
ENSMUSG00000031708	Tecr	-0.987674	2.23689e-11
ENSMUSG00000038502	Ptov1	-0.987748	6.52924e-12
ENSMUSG00000028049	Scamp3	-0.987937	0.0062597
ENSMUSG00000019194	Scn1b	-0.988973	4.47512e-09
ENSMUSG00000073700	Klhl21	-0.989659	4.63869e-06
ENSMUSG00000026939	Tmem141	-0.989882	8.38883e-05
ENSMUSG00000040666	Sh3bgr	-0.990471	5.74866e-18
ENSMUSG00000024181	Mrpl28	-0.990657	1.09989e-06
ENSMUSG00000047963	Stbd1	-0.99206	0.00409871
ENSMUSG00000003380	Rabac1	-0.992148	1.05696e-11
ENSMUSG00000006435	Neurl1a	-0.997514	0.000187941
ENSMUSG00000047676	Rpsa-ps10	-0.999209	3.98392e-13
ENSMUSG00000070953	Rabepk	-1.00126	0.00968917
ENSMUSG00000010048	Ifrd2	-1.00439	8.59858e-09
ENSMUSG00000025586	Cpeb1	-1.00555	3.67237e-08
ENSMUSG00000036278	Macrod1	-1.00933	9.37848e-07
ENSMUSG00000025508	Rplp2	-1.0098	2.87691e-37
ENSMUSG00000024213	Nudt3	-1.0124	1.15207e-12
ENSMUSG00000003420	Fcgrt	-1.01328	6.88897e-08
ENSMUSG00000024906	Mus81	-1.01537	0.000485883
ENSMUSG00000044167	Foxo1	-1.01644	1.95736e-05
ENSMUSG00000003528	Slc25a1	-1.01981	0.00388705
ENSMUSG00000014633	Cmc2	-1.0227	0.00189675
ENSMUSG00000032643	Fhl3	-1.02277	6.63154e-06
ENSMUSG00000046982	Tshz1	-1.02349	0.00158922
ENSMUSG00000039382	Wdr45	-1.02444	1.0173e-05
ENSMUSG00000032679	Cd59a	-1.02608	3.80477e-09
ENSMUSG00000054027	Nt5dc3	-1.02837	0.00826351
ENSMUSG00000055862	Izumo4	-1.02879	0.00529222
ENSMUSG00000074001	Klhl40	-1.02946	3.52716e-05
ENSMUSG00000053754	Chd8	-1.03155	4.01591e-06
ENSMUSG00000031482	Slc25a15	-1.03193	0.00392316
ENSMUSG00000041378	Cldn5	-1.03329	0.000197568
ENSMUSG00000024393	Prrc2a	-1.03626	5.81529e-16
ENSMUSG00000086859	Snhg20	-1.03688	4.52179e-07
ENSMUSG00000026817	Ak1	-1.03735	6.22133e-26
ENSMUSG00000002846	Timmdc1	-1.0387	0.00256238
ENSMUSG00000020171	Yeats4	-1.04157	4.89779e-06
ENSMUSG00000050552	Lamtor4	-1.04317	9.65952e-11
ENSMUSG00000007122	Casq1	-1.04347	5.5337e-32
ENSMUSG00000020716	Nf1	-1.04546	0.00255312
ENSMUSG00000028651	Ppie	-1.04624	0.00105657
ENSMUSG00000020198	Ap3d1	-1.04716	3.64529e-07
ENSMUSG00000029478	Ncor2	-1.04742	1.13666e-05
ENSMUSG00000030611	Mrps11	-1.04747	0.000483534
ENSMUSG00000031523	Dlc1	-1.04752	0.00180842
ENSMUSG00000058239	Usf2	-1.05115	4.38746e-10
ENSMUSG00000112237	AC153911.1	-1.0526	0.000348282
ENSMUSG00000058833	Rex1bd	-1.05611	0.000163886
ENSMUSG00000030279	C2cd5	-1.05618	6.74783e-08
ENSMUSG00000063065	Mapk3	-1.0591	2.23689e-11
ENSMUSG00000046949	Nqo2	-1.05963	0.000145224
ENSMUSG00000021033	Gstz1	-1.0599	4.50428e-06
ENSMUSG00000073889	Il11ra1	-1.05997	2.49936e-09
ENSMUSG00000031312	Itgb1bp2	-1.06221	3.43042e-06
ENSMUSG00000115049	AC113178.1	-1.06287	3.30152e-07
ENSMUSG00000024914	Drap1	-1.06738	2.39133e-17
ENSMUSG00000052374	Actn2	-1.06978	4.76542e-11
ENSMUSG00000021493	Pdlim7	-1.07252	1.21498e-12
ENSMUSG00000073002	Vamp5	-1.07742	1.0435e-07
ENSMUSG00000004849	Ap1s1	-1.07802	9.32124e-12
ENSMUSG00000031862	Atp13a1	-1.08036	1.91649e-09
ENSMUSG00000023707	Ogfod2	-1.08125	0.000816436
ENSMUSG00000038028	Tigar	-1.0827	6.18422e-06
ENSMUSG00000057897	Camk2b	-1.08412	5.03019e-05
ENSMUSG00000030990	Pgap2	-1.0863	0.00185791
ENSMUSG00000019933	Mrln	-1.08712	1.08492e-06
ENSMUSG00000029516	Cit	-1.08942	0.00276767
ENSMUSG00000020053	Igf1	-1.09027	4.49704e-21
ENSMUSG00000091478	Gm10039	-1.09038	1.08215e-05
ENSMUSG00000028741	Mrto4	-1.09422	9.30581e-05
ENSMUSG00000062694	Cav3	-1.09623	0.00228579
ENSMUSG00000000326	Comt	-1.09794	4.80893e-10
ENSMUSG00000020219	Timm13	-1.09946	2.36705e-16
ENSMUSG00000013593	Ndufs2	-1.10071	5.83527e-29
ENSMUSG00000005716	Pvalb	-1.10361	1.66969e-69
ENSMUSG00000025223	Ldb1	-1.10559	1.27568e-17
ENSMUSG00000004567	Mcoln1	-1.10559	2.75343e-07
ENSMUSG00000031438	Rnf128	-1.11013	0.00067091
ENSMUSG00000045252	Zfp574	-1.11025	0.00896421
ENSMUSG00000084093	Gm16418	-1.11214	0.00749668
ENSMUSG00000035686	Thrsp	-1.11389	5.23737e-08
ENSMUSG00000032121	Tmem218	-1.1155	0.0077216
ENSMUSG00000038520	Tbc1d17	-1.11963	5.25084e-06
ENSMUSG00000005575	Ube2m	-1.12115	7.24558e-16
ENSMUSG00000022096	Hr	-1.1239	0.00468001
ENSMUSG00000039759	Thap3	-1.12414	0.000146058
ENSMUSG00000020023	Tmcc3	-1.12703	0.00325385
ENSMUSG00000030870	Ubfd1	-1.12853	4.42543e-07
ENSMUSG00000045193	Cirbp	-1.12955	4.89283e-08
ENSMUSG00000035877	Zhx3	-1.13095	0.000131148
ENSMUSG00000024767	Otub1	-1.13366	3.95548e-07
ENSMUSG00000025784	Clec3b	-1.13586	9.72316e-14
ENSMUSG00000070385	Ampd1	-1.13622	3.86007e-21
ENSMUSG00000027546	Atp9a	-1.13655	0.000552835
ENSMUSG00000037601	Nme1	-1.13827	1.46744e-06
ENSMUSG00000019797	1700021F05Rik	-1.13978	4.74476e-06
ENSMUSG00000039611	Tmem246	-1.1431	0.00515682
ENSMUSG00000007721	Ccdc124	-1.14517	6.47008e-07
ENSMUSG00000020211	Sf3a2	-1.14664	0.0028856
ENSMUSG00000033318	Gstt2	-1.14797	0.00774387
ENSMUSG00000027222	Pex16	-1.14828	0.000420242
ENSMUSG00000026171	Rnf25	-1.1505	7.14201e-06
ENSMUSG00000024944	Arl2	-1.15443	0.000797914
ENSMUSG00000031818	Cox4i1	-1.15451	1.63975e-24
ENSMUSG00000025810	Nrp1	-1.15537	1.3347e-06
ENSMUSG00000030317	Timp4	-1.15622	0.000691009
ENSMUSG00000038936	Sccpdh	-1.15631	0.000648925
ENSMUSG00000047824	Pygo2	-1.15805	2.44606e-09
ENSMUSG00000031925	Maml2	-1.16276	5.27945e-05
ENSMUSG00000019864	Rtn4ip1	-1.16411	0.00565746
ENSMUSG00000015605	Srf	-1.16421	5.72637e-11
ENSMUSG00000024986	Hhex	-1.16622	1.83536e-05
ENSMUSG00000026972	Arrdc1	-1.16817	1.78344e-09
ENSMUSG00000029714	Gigyf1	-1.16944	7.52862e-08
ENSMUSG00000028883	Sema3a	-1.17101	0.00773196
ENSMUSG00000004891	Nes	-1.17308	0.00751208
ENSMUSG00000010609	Psen2	-1.17382	1.44794e-05
ENSMUSG00000024191	Bnip1	-1.17396	0.00979131
ENSMUSG00000032011	Thy1	-1.17559	0.0040165
ENSMUSG00000035279	Ssc5d	-1.1767	0.00152557
ENSMUSG00000041035	Gm17018	-1.17807	0.00220972
ENSMUSG00000020459	Mtif2	-1.17943	2.52444e-06
ENSMUSG00000033257	Ttll4	-1.18005	0.00146336
ENSMUSG00000051920	Rspo2	-1.18056	0.00690735
ENSMUSG00000040435	Ppp1r15a	-1.18442	6.95047e-23
ENSMUSG00000076258	Gm23935	-1.18585	0.000103546
ENSMUSG00000046876	Atxn1	-1.18653	2.2141e-06
ENSMUSG00000021476	Habp4	-1.18808	0.000187552
ENSMUSG00000024194	Cuta	-1.19479	7.96682e-13
ENSMUSG00000023046	Igfbp6	-1.20059	2.13422e-19
ENSMUSG00000034613	Ppm1h	-1.20226	0.000776983
ENSMUSG00000019578	Ubxn6	-1.20477	6.49169e-13
ENSMUSG00000024055	Cyp4f13	-1.20958	0.000562495
ENSMUSG00000034259	Exosc4	-1.21626	0.000285302
ENSMUSG00000035248	Zcchc6	-1.2186	9.33917e-18
ENSMUSG00000045690	Wdr89	-1.22764	8.51772e-13
ENSMUSG00000007682	Dio2	-1.22803	7.71267e-05
ENSMUSG00000078815	Cacng6	-1.23093	5.7815e-09
ENSMUSG00000033862	Cdk10	-1.23097	0.00952066
ENSMUSG00000041420	Meis3	-1.23187	0.00256837
ENSMUSG00000023495	Pcbp4	-1.23341	8.93165e-06
ENSMUSG00000075324	Fign	-1.23356	0.00199457
ENSMUSG00000018707	Dync1h1	-1.23494	1.34847e-17
ENSMUSG00000064179	Tnnt1	-1.23702	8.0061e-05
ENSMUSG00000030401	Rtn2	-1.24157	1.0119e-35
ENSMUSG00000033938	Ndufb7	-1.24285	3.96841e-19
ENSMUSG00000033256	Shf	-1.24299	0.00455755
ENSMUSG00000020532	Acaca	-1.24459	0.00444499
ENSMUSG00000061111	Mcrip1	-1.24685	3.72263e-18
ENSMUSG00000042487	Leo1	-1.24779	0.002122
ENSMUSG00000020766	Galk1	-1.2489	9.48746e-06
ENSMUSG00000006360	Crip1	-1.24947	4.53078e-40
ENSMUSG00000002767	Mrpl2	-1.25109	1.12562e-09
ENSMUSG00000024985	Tcf7l2	-1.253	1.30176e-11
ENSMUSG00000008140	Emc10	-1.25337	6.15012e-14
ENSMUSG00000036570	Fxyd1	-1.25356	0.00273054
ENSMUSG00000008036	Ap2s1	-1.25464	2.90644e-25
ENSMUSG00000047264	Zfp358	-1.2567	0.000901579
ENSMUSG00000000253	Gmpr	-1.25693	2.35081e-08
ENSMUSG00000040651	Fam208a	-1.26068	0.000249719
ENSMUSG00000002455	Prpf6	-1.2613	0.0019664
ENSMUSG00000025150	Cbr2	-1.26497	2.56949e-05
ENSMUSG00000022629	Kif21a	-1.26526	1.37261e-07
ENSMUSG00000033773	Rpap2	-1.26582	0.000103546
ENSMUSG00000006057	Atp5g1	-1.26636	1.85102e-25
ENSMUSG00000057329	Bcl2	-1.26777	0.00145422
ENSMUSG00000006299	Aamp	-1.26897	5.81858e-20
ENSMUSG00000002763	Pex6	-1.27034	8.78677e-11
ENSMUSG00000021782	Dlg5	-1.27083	0.00342434
ENSMUSG00000034684	Sema3f	-1.27101	0.00808255
ENSMUSG00000053886	Sh2d4a	-1.272	1.52633e-05
ENSMUSG00000019158	Tmem160	-1.27406	2.49018e-18
ENSMUSG00000049482	Ctu2	-1.27543	0.000899435
ENSMUSG00000028031	Dkk2	-1.27612	0.00657145
ENSMUSG00000002948	Map2k7	-1.27696	5.48454e-08
ENSMUSG00000030814	Bcl7c	-1.27795	1.77984e-09
ENSMUSG00000089774	Slc5a3	-1.27848	1.67153e-05
ENSMUSG00000054716	Zfp771	-1.28005	8.0061e-05
ENSMUSG00000029725	Ppp1r35	-1.28025	3.67201e-08
ENSMUSG00000030474	Siglece	-1.28127	0.00651901
ENSMUSG00000031765	Mt1	-1.28214	9.45248e-18
ENSMUSG00000025212	Sfxn3	-1.28241	7.57233e-06
ENSMUSG00000002007	Srpk3	-1.28314	0.00381524
ENSMUSG00000039568	Ubald1	-1.28412	0.00138761
ENSMUSG00000033044	Dhrs7c	-1.28529	1.74977e-17
ENSMUSG00000024909	Efemp2	-1.28601	1.00318e-06
ENSMUSG00000033728	Lrrc14	-1.29138	3.24422e-05
ENSMUSG00000093874	Gm24539	-1.29533	9.6142e-05
ENSMUSG00000020882	Cacnb1	-1.29886	3.19926e-06
ENSMUSG00000074466	Gm15417	-1.29945	0.000420024
ENSMUSG00000020840	Blmh	-1.29985	2.60606e-18
ENSMUSG00000035620	Ric8b	-1.30531	2.22244e-05
ENSMUSG00000026208	Des	-1.30818	5.44724e-63
ENSMUSG00000100215	Gm8292	-1.31071	0.00863434
ENSMUSG00000035069	Oma1	-1.31252	0.00407061
ENSMUSG00000063296	Tmem117	-1.31252	0.00246745
ENSMUSG00000029673	Auts2	-1.31544	6.88871e-06
ENSMUSG00000038239	Hrc	-1.32879	5.73342e-20
ENSMUSG00000007097	Atp1a2	-1.32886	3.73965e-28
ENSMUSG00000007877	Tcap	-1.32948	1.9795e-98
ENSMUSG00000033430	Terf2ip	-1.3319	0.000411859
ENSMUSG00000031545	Gpat4	-1.33664	1.62599e-10
ENSMUSG00000069919	Hba-a1	-1.34108	1.42772e-140
ENSMUSG00000021974	Fgf9	-1.34501	0.00161856
ENSMUSG00000061780	Cfd	-1.35059	5.52805e-42
ENSMUSG00000005501	Usp40	-1.35492	2.52799e-05
ENSMUSG00000045319	Proser2	-1.35761	0.0035348
ENSMUSG00000040521	Tsfm	-1.36127	1.76902e-06
ENSMUSG00000026447	Pik3c2b	-1.36528	0.00382252
ENSMUSG00000038489	Polr2l	-1.37356	3.18986e-07
ENSMUSG00000030122	Ptms	-1.37532	1.43253e-22
ENSMUSG00000047875	Gpr157	-1.37662	0.00217197
ENSMUSG00000033066	Gas7	-1.38212	0.00168015
ENSMUSG00000023018	Smarcd1	-1.38246	0.000510613
ENSMUSG00000039176	Polg	-1.38524	3.19843e-07
ENSMUSG00000068706	Gm10250	-1.38885	4.31471e-06
ENSMUSG00000025487	Psmd13	-1.38935	2.269e-37
ENSMUSG00000006344	Ggt5	-1.39225	2.95653e-12
ENSMUSG00000042010	Acacb	-1.39865	2.47493e-13
ENSMUSG00000039384	Dusp10	-1.40376	1.65232e-07
ENSMUSG00000039826	Trub2	-1.40441	1.03299e-10
ENSMUSG00000104960	Snhg8	-1.40481	4.6568e-12
ENSMUSG00000038143	Stox2	-1.40505	0.000461512
ENSMUSG00000021708	Rasgrf2	-1.40675	0.00328294
ENSMUSG00000033278	Ptprm	-1.40758	2.61828e-05
ENSMUSG00000003575	Crtc1	-1.40771	0.00381524
ENSMUSG00000097487	Ptges3l	-1.41842	0.000238549
ENSMUSG00000032477	Cdc25a	-1.41942	4.36369e-06
ENSMUSG00000041298	Katnal1	-1.42297	0.00938485
ENSMUSG00000061100	Retnla	-1.42323	7.49479e-06
ENSMUSG00000022194	Pabpn1	-1.42443	0.000197853
ENSMUSG00000018378	Cuedc1	-1.42579	1.35664e-16
ENSMUSG00000059355	Wdr83os	-1.4276	8.33837e-06
ENSMUSG00000020216	Jsrp1	-1.42857	1.09102e-29
ENSMUSG00000046229	Scand1	-1.43205	4.24359e-13
ENSMUSG00000041695	Kcnj2	-1.43893	1.36405e-05
ENSMUSG00000064367	mt-Nd5	-1.44614	2.42641e-119
ENSMUSG00000062563	Cys1	-1.45019	0.00247843
ENSMUSG00000044086	Lmod3	-1.45278	5.59887e-08
ENSMUSG00000052698	Tln2	-1.46263	1.56956e-06
ENSMUSG00000029223	Uchl1	-1.46293	0.00208127
ENSMUSG00000099876	Gm29650	-1.46379	0.00210158
ENSMUSG00000039089	L3mbtl3	-1.4662	0.000424923
ENSMUSG00000037148	Arhgap10	-1.46636	9.35203e-07
ENSMUSG00000018411	Mapt	-1.46739	6.44044e-05
ENSMUSG00000071477	Zfp777	-1.4721	0.00244476
ENSMUSG00000007783	Cpt1c	-1.47225	0.00329004
ENSMUSG00000028743	Akr7a5	-1.47499	0.000254259
ENSMUSG00000020153	Ndufs7	-1.47714	7.08836e-27
ENSMUSG00000020718	Polg2	-1.48131	0.00281068
ENSMUSG00000022996	Wnt10b	-1.48202	0.00302343
ENSMUSG00000025938	Slco5a1	-1.48271	0.0072711
ENSMUSG00000020814	Mxra7	-1.48349	4.36773e-07
ENSMUSG00000001270	Ckb	-1.49037	4.66581e-33
ENSMUSG00000087413	Gm11266	-1.4972	0.00243711
ENSMUSG00000048731	Ggnbp1	-1.50052	0.000206064
ENSMUSG00000070424	Art5	-1.50054	0.000159464
ENSMUSG00000034848	Ttc21b	-1.50228	0.00899473
ENSMUSG00000087090	Nctc1	-1.50345	5.75791e-08
ENSMUSG00000003123	Lipe	-1.50469	4.28527e-08
ENSMUSG00000024429	Gnl1	-1.5055	5.93248e-12
ENSMUSG00000035969	Rusc2	-1.50939	0.0025849
ENSMUSG00000068758	Il3ra	-1.51192	9.13921e-09
ENSMUSG00000066042	Med18	-1.52142	0.0020537
ENSMUSG00000021835	Bmp4	-1.52487	0.000297855
ENSMUSG00000048200	Cracr2b	-1.52536	0.00050851
ENSMUSG00000034205	Loxl2	-1.52599	1.96596e-15
ENSMUSG00000039126	Prune2	-1.52799	7.20103e-07
ENSMUSG00000025785	Exosc7	-1.52988	5.35385e-06
ENSMUSG00000028763	Hspg2	-1.53277	4.16151e-47
ENSMUSG00000038930	Rccd1	-1.54592	0.00610445
ENSMUSG00000112824	AC164624.1	-1.54827	0.000201901
ENSMUSG00000037426	Depdc5	-1.55225	0.0043542
ENSMUSG00000031849	Comp	-1.55416	8.86461e-73
ENSMUSG00000028565	Nfia	-1.55818	4.45274e-23
ENSMUSG00000026856	Dolpp1	-1.55959	0.000176046
ENSMUSG00000029563	Foxp2	-1.56135	1.15787e-06
ENSMUSG00000067847	Romo1	-1.56387	2.74921e-11
ENSMUSG00000032997	Chpf	-1.56685	5.24993e-06
ENSMUSG00000104291	A130071D04Rik	-1.56687	2.23689e-11
ENSMUSG00000041571	Selenow	-1.56851	6.02334e-88
ENSMUSG00000066621	Tecpr1	-1.56991	1.02003e-06
ENSMUSG00000021136	Smoc1	-1.57306	2.13715e-09
ENSMUSG00000027797	Dclk1	-1.58058	0.00302721
ENSMUSG00000037989	Wnk2	-1.58191	0.000791333
ENSMUSG00000041779	Tram2	-1.58722	0.000185755
ENSMUSG00000015944	Gatsl2	-1.6067	1.03852e-07
ENSMUSG00000038248	Sobp	-1.61655	0.00208574
ENSMUSG00000050295	Foxc1	-1.6373	8.66561e-10
ENSMUSG00000066724	Gm10175	-1.64054	0.000455425
ENSMUSG00000024044	Epb41l3	-1.64393	0.000267659
ENSMUSG00000040712	Camta2	-1.6465	1.61846e-06
ENSMUSG00000025610	Map3k7cl	-1.64672	0.00189675
ENSMUSG00000000957	Mmp14	-1.65534	7.93831e-39
ENSMUSG00000001510	Dlx3	-1.65865	6.64792e-05
ENSMUSG00000071757	Zhx2	-1.66753	1.07869e-07
ENSMUSG00000059741	Myl3	-1.66905	4.81179e-22
ENSMUSG00000025129	Ppp1r27	-1.67308	3.64209e-06
ENSMUSG00000042992	Borcs5	-1.67449	0.000509952
ENSMUSG00000020475	Pgam2	-1.67533	7.40441e-90
ENSMUSG00000046862	Pramef8	-1.68596	0.00382951
ENSMUSG00000074457	S100a16	-1.68838	1.35831e-36
ENSMUSG00000028344	Invs	-1.69531	0.000829126
ENSMUSG00000091898	Tnnc1	-1.70124	0.000141273
ENSMUSG00000019971	Cep290	-1.70257	0.00141035
ENSMUSG00000030351	Tspan11	-1.70313	0.00637512
ENSMUSG00000069917	Hba-a2	-1.70628	7.56871e-14
ENSMUSG00000053293	Pom121	-1.72451	1.23751e-06
ENSMUSG00000056459	Zbtb25	-1.72971	0.000110289
ENSMUSG00000025533	Asl	-1.73644	4.95404e-05
ENSMUSG00000016128	Stard13	-1.74331	9.4376e-05
ENSMUSG00000014776	Nol3	-1.74391	1.34958e-05
ENSMUSG00000036114	Rpp25l	-1.76085	2.95787e-08
ENSMUSG00000020440	Arf5	-1.7637	4.23918e-66
ENSMUSG00000067199	Frat1	-1.76528	5.05656e-10
ENSMUSG00000052928	Ctif	-1.7688	0.00235841
ENSMUSG00000039481	Nrtn	-1.77129	3.10545e-06
ENSMUSG00000026418	Tnni1	-1.77369	5.84119e-06
ENSMUSG00000022947	Cbr3	-1.77427	0.00780211
ENSMUSG00000004939	Nmrk2	-1.77595	2.10261e-07
ENSMUSG00000021701	Plk2	-1.77851	3.39198e-06
ENSMUSG00000031521	Aga	-1.77881	6.68568e-21
ENSMUSG00000038777	Sema6c	-1.78512	4.77209e-21
ENSMUSG00000030583	Sipa1l3	-1.79445	1.80845e-09
ENSMUSG00000009647	Mcu	-1.80165	2.33523e-13
ENSMUSG00000056204	Pgpep1	-1.80177	1.02153e-12
ENSMUSG00000050105	Grrp1	-1.80388	6.08535e-07
ENSMUSG00000013936	Myl2	-1.80726	6.17869e-14
ENSMUSG00000069727	Zfp975	-1.82042	0.00393079
ENSMUSG00000094392	Gm3788	-1.82065	0.00182607
ENSMUSG00000036158	Prickle1	-1.82494	2.31878e-11
ENSMUSG00000053199	Arhgap20	-1.82884	9.94901e-05
ENSMUSG00000090258	Churc1	-1.83648	9.45364e-08
ENSMUSG00000002984	Tomm40	-1.84013	2.41009e-15
ENSMUSG00000047746	Fbxo40	-1.84814	2.04705e-35
ENSMUSG00000013155	Enkd1	-1.84978	1.34128e-07
ENSMUSG00000053580	Tanc2	-1.85227	8.78677e-11
ENSMUSG00000100599	1700120C14Rik	-1.85407	0.0029704
ENSMUSG00000029765	Plxna4	-1.85973	1.86201e-05
ENSMUSG00000036078	Sigmar1	-1.85999	1.07236e-06
ENSMUSG00000054612	Mgmt	-1.86151	1.65138e-07
ENSMUSG00000017721	Pigt	-1.86357	1.0362e-19
ENSMUSG00000018800	Abca5	-1.86518	0.000127627
ENSMUSG00000049643	2310022A10Rik	-1.88527	3.62723e-14
ENSMUSG00000037525	Bcdin3d	-1.89067	1.43652e-05
ENSMUSG00000003378	Grik5	-1.89866	4.87375e-11
ENSMUSG00000052544	St6galnac3	-1.8993	2.02868e-08
ENSMUSG00000008496	Pou2f2	-1.90074	1.19742e-14
ENSMUSG00000035385	Ccl2	-1.9022	0.00899734
ENSMUSG00000043613	Mmp3	-1.90243	2.15609e-12
ENSMUSG00000001657	Hoxc8	-1.91343	2.82267e-06
ENSMUSG00000068587	Mgam	-1.91469	4.93419e-05
ENSMUSG00000023411	Nfatc4	-1.92383	4.02379e-07
ENSMUSG00000029093	Sorcs2	-1.92766	0.00100011
ENSMUSG00000084883	Ccdc85c	-1.94002	1.33394e-08
ENSMUSG00000031561	Tenm3	-1.94437	5.67073e-06
ENSMUSG00000033152	Podxl2	-1.94456	1.99165e-06
ENSMUSG00000044876	Zfp444	-1.94986	1.09661e-09
ENSMUSG00000021047	Nova1	-1.95173	3.95206e-10
ENSMUSG00000078695	Cisd3	-1.95488	5.67117e-09
ENSMUSG00000095098	Ccdc85b	-1.95647	9.62184e-39
ENSMUSG00000113877	AC155266.1	-1.96113	0.00519975
ENSMUSG00000071001	Hrct1	-1.96122	0.000990317
ENSMUSG00000048827	Pkd1l3	-1.9613	0.0094982
ENSMUSG00000063821	Dupd1	-1.96466	1.30181e-07
ENSMUSG00000038910	Plcl2	-1.98614	1.53332e-11
ENSMUSG00000024273	2700062C07Rik	-2.00654	4.54786e-05
ENSMUSG00000032289	Thsd4	-2.00848	0.00946422
ENSMUSG00000090386	Mir99ahg	-2.01885	5.39851e-39
ENSMUSG00000009614	Sardh	-2.01914	0.0053995
ENSMUSG00000089715	Cbx6	-2.02014	3.62304e-60
ENSMUSG00000030281	Il17rc	-2.03788	0.00140695
ENSMUSG00000030145	Zfp248	-2.04866	2.00655e-05
ENSMUSG00000081824	BC002163	-2.05735	0.005734
ENSMUSG00000028689	Ccdc163	-2.05852	3.95548e-06
ENSMUSG00000097277	2900076A07Rik	-2.06672	0.000159735
ENSMUSG00000040537	Adam22	-2.06997	0.003436
ENSMUSG00000048078	Tenm4	-2.08057	0.00978622
ENSMUSG00000101609	Kcnq1ot1	-2.08545	3.95254e-08
ENSMUSG00000075279	Mrpl23-ps1	-2.08972	0.000132833
ENSMUSG00000065564	Mirlet7b	-2.09114	0.000170537
ENSMUSG00000034278	Dnajc17	-2.09475	0.00164015
ENSMUSG00000038122	Tbc1d32	-2.09764	5.32849e-05
ENSMUSG00000030088	Aldh1l1	-2.09793	0.000682771
ENSMUSG00000023966	Rsph9	-2.09921	0.000821479
ENSMUSG00000043311	D17H6S53E	-2.10479	2.27459e-08
ENSMUSG00000042918	Mamstr	-2.12523	0.000776983
ENSMUSG00000020388	Pdlim4	-2.13274	3.03273e-07
ENSMUSG00000021991	Cacna2d3	-2.14282	0.00848759
ENSMUSG00000027670	Ocstamp	-2.15251	0.00599954
ENSMUSG00000070371	Prss36	-2.15673	0.00167709
ENSMUSG00000022840	Adcy5	-2.17247	0.000920083
ENSMUSG00000031736	Crnde	-2.17665	9.16825e-08
ENSMUSG00000026110	Mgat4a	-2.18178	0.000455425
ENSMUSG00000030643	Rab30	-2.18947	3.50094e-15
ENSMUSG00000029456	Acad10	-2.19513	0.00230376
ENSMUSG00000000303	Cdh1	-2.19992	0.000564615
ENSMUSG00000049971	Glt1d1	-2.20309	0.00853453
ENSMUSG00000115575	AC154276.3	-2.21534	0.00379859
ENSMUSG00000032311	Nrg4	-2.22466	0.00625221
ENSMUSG00000042165	Gm9774	-2.22517	0.00144067
ENSMUSG00000096563	Gm24095	-2.22837	3.63211e-07
ENSMUSG00000034974	Dapk3	-2.23	3.49328e-40
ENSMUSG00000001323	Srr	-2.23049	0.00452823
ENSMUSG00000028584	Lrrc38	-2.23584	1.78979e-05
ENSMUSG00000050240	Hic2	-2.24093	0.00988706
ENSMUSG00000020658	Efr3b	-2.24782	0.00632118
ENSMUSG00000045095	Magi1	-2.27928	1.34958e-05
ENSMUSG00000033720	Sfxn5	-2.29736	1.70921e-12
ENSMUSG00000026442	Nfasc	-2.3078	1.62177e-07
ENSMUSG00000044349	Snhg11	-2.31631	0.00179789
ENSMUSG00000075514	Gm13375	-2.31756	0.00599992
ENSMUSG00000025353	Ormdl2	-2.31924	0.00406148
ENSMUSG00000062661	Ncs1	-2.32289	0.000453065
ENSMUSG00000059842	Zfp341	-2.32942	0.009996
ENSMUSG00000040441	Slc26a10	-2.34065	0.00256746
ENSMUSG00000110697	Gm31718	-2.34224	0.000143923
ENSMUSG00000050075	Gpr171	-2.36109	9.43253e-05
ENSMUSG00000020160	Meis1	-2.38115	2.2329e-06
ENSMUSG00000048967	Yjefn3	-2.40617	0.000244674
ENSMUSG00000024176	Sox8	-2.41253	0.00472586
ENSMUSG00000023826	Park2	-2.43315	0.000187704
ENSMUSG00000031292	Cdkl5	-2.44157	0.00284176
ENSMUSG00000064264	Zfp428	-2.46358	0.00098741
ENSMUSG00000043372	Hexim2	-2.46531	9.13959e-08
ENSMUSG00000031993	Snx19	-2.47358	2.27656e-30
ENSMUSG00000071076	Jund	-2.47857	6.50771e-68
ENSMUSG00000023032	Slc4a8	-2.50282	0.00807452
ENSMUSG00000055900	Tmem69	-2.50757	1.13916e-08
ENSMUSG00000031872	Bean1	-2.52082	0.00293691
ENSMUSG00000016995	Matn4	-2.52363	0.0038423
ENSMUSG00000108601	Gm44645	-2.52376	0.00254357
ENSMUSG00000031748	Gnao1	-2.54648	3.68949e-12
ENSMUSG00000024558	Mapk4	-2.56763	0.000167127
ENSMUSG00000019852	Arfgef3	-2.57514	0.00318274
ENSMUSG00000040721	Zfhx2	-2.59065	5.02258e-07
ENSMUSG00000086446	Prkag2os1	-2.59415	9.71909e-05
ENSMUSG00000049565	Aknad1	-2.60764	0.0089373
ENSMUSG00000045348	Nyap1	-2.62351	0.00224135
ENSMUSG00000055799	Tcf7l1	-2.62664	2.18616e-06
ENSMUSG00000026575	Nme7	-2.63491	1.88227e-06
ENSMUSG00000015619	Gata3	-2.65148	1.91589e-05
ENSMUSG00000076490	Trbc1	-2.6742	1.06045e-11
ENSMUSG00000040265	Dnm3	-2.67518	0.000691009
ENSMUSG00000067889	Sptbn2	-2.73384	0.00088068
ENSMUSG00000044072	Eml6	-2.73723	0.00152557
ENSMUSG00000012520	Phox2b	-2.74015	0.00448553
ENSMUSG00000061186	Sfmbt2	-2.75216	1.60042e-05
ENSMUSG00000059003	Grin2a	-2.7589	0.000679129
ENSMUSG00000037432	Fer1l5	-2.76063	0.000258259
ENSMUSG00000105224	Gm3364	-2.76128	0.000318403
ENSMUSG00000026544	Dusp23	-2.76146	1.46051e-19
ENSMUSG00000032652	Crebl2	-2.77175	1.28664e-30
ENSMUSG00000045725	Prr15	-2.77348	0.0040449
ENSMUSG00000025504	Eps8l2	-2.79441	0.00501066
ENSMUSG00000048915	Efna5	-2.8211	7.19917e-10
ENSMUSG00000029049	Morn1	-2.82195	2.23995e-05
ENSMUSG00000022211	Carmil3	-2.83546	0.000672741
ENSMUSG00000032842	Abcc10	-2.84614	1.55949e-12
ENSMUSG00000037239	Spred3	-2.84716	2.78883e-07
ENSMUSG00000005237	Dnah2	-2.86013	0.00158922
ENSMUSG00000027983	Cyp2u1	-2.8627	2.5594e-11
ENSMUSG00000047992	Fam69c	-2.86485	0.000708609
ENSMUSG00000074676	Foxs1	-2.88354	0.00148504
ENSMUSG00000093483	AA465934	-2.89358	2.82808e-08
ENSMUSG00000018570	2810408A11Rik	-2.90684	6.60626e-06
ENSMUSG00000026479	Lamc2	-2.90749	1.02088e-07
ENSMUSG00000067786	Nnat	-2.9135	5.07953e-13
ENSMUSG00000042532	Golga7b	-2.91647	6.10288e-05
ENSMUSG00000083202	Gm12388	-2.92611	0.000125572
ENSMUSG00000104621	Gm43185	-2.9362	1.86411e-10
ENSMUSG00000026023	Cdk15	-2.94239	0.00488686
ENSMUSG00000102241	Gm37716	-2.94636	0.000677798
ENSMUSG00000051435	Fhad1	-2.96988	3.25679e-05
ENSMUSG00000029123	Stk32b	-2.97733	1.23274e-09
ENSMUSG00000024743	Syt7	-2.98581	5.86447e-05
ENSMUSG00000021359	Tfap2a	-3.00095	8.44484e-09
ENSMUSG00000044071	Fam19a2	-3.0161	0.00448553
ENSMUSG00000029814	Igf2bp3	-3.02101	0.000265776
ENSMUSG00000000365	Rnf17	-3.02545	0.00138761
ENSMUSG00000041272	Tox	-3.02767	1.05198e-06
ENSMUSG00000074580	4931440P22Rik	-3.04525	0.00123363
ENSMUSG00000037375	Hhat	-3.05299	0.00402954
ENSMUSG00000106897	Gm43027	-3.08751	0.000786385
ENSMUSG00000102432	Gm29856	-3.09408	0.0009848
ENSMUSG00000056687	Gm11696	-3.09583	5.13767e-05
ENSMUSG00000030172	Erc1	-3.10129	7.30522e-09
ENSMUSG00000026764	Kif5c	-3.10953	0.000171002
ENSMUSG00000114045	Gm34220	-3.11097	0.000206543
ENSMUSG00000057802	Gm10030	-3.11192	0.000188712
ENSMUSG00000048349	Pou4f1	-3.11289	0.000140008
ENSMUSG00000024109	Nrxn1	-3.11784	1.77039e-06
ENSMUSG00000053414	Hunk	-3.13209	0.000176062
ENSMUSG00000043913	Ccdc60	-3.13705	0.00253625
ENSMUSG00000097545	Mir124a-1hg	-3.17395	0.00590145
ENSMUSG00000016458	Wt1	-3.17604	2.10525e-06
ENSMUSG00000097649	Gm10561	-3.19131	0.00139356
ENSMUSG00000063935	Zar1	-3.19311	0.00216985
ENSMUSG00000071037	Camkmt	-3.1996	1.91369e-07
ENSMUSG00000090957	Gm7535	-3.20727	0.0088276
ENSMUSG00000026567	Adcy10	-3.21059	0.00143982
ENSMUSG00000045008	9030612E09Rik	-3.21292	3.28812e-07
ENSMUSG00000097445	Gm26631	-3.21489	0.00548688
ENSMUSG00000034818	Celf5	-3.22865	4.24328e-05
ENSMUSG00000048482	Bdnf	-3.23407	0.002122
ENSMUSG00000005089	Slc1a2	-3.24576	0.000195875
ENSMUSG00000037605	Adgrl3	-3.25762	1.52485e-07
ENSMUSG00000063594	Gng8	-3.26007	0.000397483
ENSMUSG00000023011	Faim2	-3.2621	0.0010165
ENSMUSG00000041961	Znrf3	-3.27178	0.000441781
ENSMUSG00000097885	5031434O11Rik	-3.2743	7.52862e-08
ENSMUSG00000005893	Nr2c2	-3.27443	3.58995e-12
ENSMUSG00000084342	Gm11224	-3.29346	0.00174895
ENSMUSG00000028222	Calb1	-3.31607	0.00108904
ENSMUSG00000109001	Gm45024	-3.33316	0.00460397
ENSMUSG00000057132	Rpgrip1	-3.33615	0.000108683
ENSMUSG00000101958	Gm19085	-3.33835	0.00348964
ENSMUSG00000042589	Cux2	-3.34898	1.7252e-08
ENSMUSG00000030310	Slc6a1	-3.34949	5.41786e-08
ENSMUSG00000100005	B130024G19Rik	-3.35262	2.57902e-09
ENSMUSG00000075256	Cerkl	-3.3551	0.000768702
ENSMUSG00000021448	Shc3	-3.36928	0.00112892
ENSMUSG00000086118	Gm14169	-3.37084	4.69365e-05
ENSMUSG00000034275	Igsf9b	-3.37893	0.000307284
ENSMUSG00000034918	Cdhr2	-3.40064	0.00627586
ENSMUSG00000033826	Dnah8	-3.41009	4.20563e-13
ENSMUSG00000062257	Opcml	-3.4188	9.37565e-07
ENSMUSG00000109432	Gm44785	-3.42567	2.67736e-06
ENSMUSG00000078183	Gm15610	-3.43008	6.74531e-07
ENSMUSG00000039683	Sdk1	-3.43928	2.05357e-09
ENSMUSG00000052861	Dnah6	-3.43941	3.98997e-05
ENSMUSG00000085998	AW822252	-3.44427	0.000977636
ENSMUSG00000020000	Moxd1	-3.44791	2.74962e-10
ENSMUSG00000030302	Atp2b2	-3.45434	6.84592e-07
ENSMUSG00000070337	Gpr179	-3.47437	0.00742459
ENSMUSG00000074947	Olfr1312	-3.48677	2.78693e-06
ENSMUSG00000020878	Lrrc46	-3.48921	9.69258e-05
ENSMUSG00000067242	Lgi1	-3.49317	0.00301844
ENSMUSG00000040891	Foxa3	-3.5072	1.66683e-11
ENSMUSG00000052105	Mtcl1	-3.50788	6.07449e-06
ENSMUSG00000040412	5330417C22Rik	-3.5088	0.00104182
ENSMUSG00000107091	Gm43343	-3.5276	0.0013061
ENSMUSG00000020251	Glt8d2	-3.5333	0.000911854
ENSMUSG00000101378	Gm28086	-3.53497	0.00804293
ENSMUSG00000044927	H1fx	-3.5533	1.72874e-09
ENSMUSG00000107929	4930595L18Rik	-3.58425	0.00214792
ENSMUSG00000025318	Jph3	-3.58646	0.000869779
ENSMUSG00000039903	Eva1c	-3.58717	2.31441e-07
ENSMUSG00000106570	C230071H17Rik	-3.59623	7.09123e-05
ENSMUSG00000038665	Dgki	-3.60197	0.0040267
ENSMUSG00000040035	Disp2	-3.60819	0.000618157
ENSMUSG00000060180	Myh13	-3.60836	0.00245597
ENSMUSG00000044820	AY074887	-3.61082	0.00798917
ENSMUSG00000031549	Ido2	-3.63404	9.0221e-05
ENSMUSG00000112063	Gm32220	-3.63412	3.12608e-06
ENSMUSG00000112311	Gm8153	-3.63613	0.000516297
ENSMUSG00000108608	Gm6916	-3.65202	0.0095965
ENSMUSG00000038224	Serpinf2	-3.66252	1.53442e-10
ENSMUSG00000005268	Prlr	-3.66747	6.18427e-06
ENSMUSG00000092060	Bend4	-3.67482	2.83176e-14
ENSMUSG00000106950	4930478M09Rik	-3.68059	0.00232568
ENSMUSG00000087574	C030037D09Rik	-3.68419	1.32946e-10
ENSMUSG00000022286	Grhl2	-3.68486	0.00573544
ENSMUSG00000055523	Gucy2g	-3.68492	0.00591675
ENSMUSG00000103696	Gm37531	-3.70049	0.000302184
ENSMUSG00000000308	Ckmt1	-3.70255	5.46134e-05
ENSMUSG00000067121	Gm7027	-3.70972	0.00239418
ENSMUSG00000104984	Gm5982	-3.73593	0.00136044
ENSMUSG00000112239	Gm17823	-3.74212	0.00137906
ENSMUSG00000053877	Srcap	-3.74733	0.000125678
ENSMUSG00000052613	Pcdh15	-3.75466	1.06199e-05
ENSMUSG00000050587	Lrrc4c	-3.75812	5.03418e-06
ENSMUSG00000112850	Gm9176	-3.76398	2.78615e-05
ENSMUSG00000043760	Pkhd1	-3.78245	0.00478333
ENSMUSG00000103433	Gm2272	-3.78808	5.3393e-09
ENSMUSG00000070985	Acnat1	-3.80024	0.00735175
ENSMUSG00000025964	Adam23	-3.8191	2.46195e-09
ENSMUSG00000075270	Pde11a	-3.82098	6.4923e-08
ENSMUSG00000115801	AC160336.1	-3.8266	0.00180887
ENSMUSG00000053219	Raet1e	-3.83279	0.00441545
ENSMUSG00000054074	Skida1	-3.84636	5.96613e-13
ENSMUSG00000078307	AI593442	-3.84755	5.3393e-09
ENSMUSG00000107863	Gm44389	-3.84983	0.000231472
ENSMUSG00000102365	Gm37045	-3.86112	0.00107987
ENSMUSG00000001225	Slc26a3	-3.8614	2.56543e-08
ENSMUSG00000101337	Dnah7c	-3.86897	0.00529222
ENSMUSG00000081141	Gm11501	-3.87407	2.93963e-05
ENSMUSG00000097971	Gm26917	-3.88624	6.02074e-85
ENSMUSG00000092210	A930009A15Rik	-3.88641	0.00821667
ENSMUSG00000048148	Nwd1	-3.89564	0.000600122
ENSMUSG00000083486	Gm14521	-3.8973	0.00166718
ENSMUSG00000075045	Gm4981	-3.90631	0.00308003
ENSMUSG00000032023	Jhy	-3.9136	8.4818e-05
ENSMUSG00000041730	Prrxl1	-3.91827	4.49263e-05
ENSMUSG00000028137	Celf3	-3.92133	1.82317e-11
ENSMUSG00000050304	Slc25a2	-3.92358	0.000228446
ENSMUSG00000074199	Krtdap	-3.92893	8.27539e-15
ENSMUSG00000026494	Kif26b	-3.93321	0.000420024
ENSMUSG00000058589	Anks1b	-3.93447	7.75867e-21
ENSMUSG00000062083	Rpl13a-ps1	-3.9426	0.0062597
ENSMUSG00000037159	Wee2	-3.95488	0.00171983
ENSMUSG00000038738	Shank1	-3.96249	3.61776e-35
ENSMUSG00000030895	Hpx	-3.96334	1.99064e-08
ENSMUSG00000104324	Gm37320	-3.98126	0.00445742
ENSMUSG00000078192	Gm7290	-3.98394	0.000938324
ENSMUSG00000100120	Gm553	-3.9902	0.00877572
ENSMUSG00000112477	AC153506.3	-3.99693	2.69971e-12
ENSMUSG00000027168	Pax6	-4.00247	1.61516e-24
ENSMUSG00000094230	Gm21847	-4.02054	0.00496534
ENSMUSG00000100018	Gm7776	-4.02481	0.00380871
ENSMUSG00000057116	AF366264	-4.04172	0.00771351
ENSMUSG00000071234	Syndig1l	-4.04514	0.00835223
ENSMUSG00000039385	Cdh6	-4.0549	0.00151143
ENSMUSG00000058952	Cfi	-4.05674	0.000435316
ENSMUSG00000069053	Uba1y	-4.05701	1.30425e-14
ENSMUSG00000039057	Myo16	-4.0625	0.00331393
ENSMUSG00000110160	Gm45560	-4.06324	2.41205e-08
ENSMUSG00000035187	Nkx6-1	-4.0644	6.53219e-26
ENSMUSG00000021684	Pde8b	-4.06515	2.3276e-15
ENSMUSG00000032818	Loxhd1	-4.06723	0.00446722
ENSMUSG00000036192	Rorb	-4.06959	1.34794e-08
ENSMUSG00000034584	Exph5	-4.0764	0.00630346
ENSMUSG00000048483	Zdhhc22	-4.08066	4.41952e-06
ENSMUSG00000100071	Gm28707	-4.08636	3.88166e-05
ENSMUSG00000024757	Slc22a19	-4.08773	3.24896e-09
ENSMUSG00000036218	Pdzrn4	-4.08776	3.39691e-08
ENSMUSG00000024575	Pde6a	-4.09502	0.00337064
ENSMUSG00000108220	Gm44056	-4.09503	2.45423e-14
ENSMUSG00000032281	Acsbg1	-4.10391	0.00257459
ENSMUSG00000058287	Gm12253	-4.11735	5.27824e-05
ENSMUSG00000020704	Asic2	-4.12047	0.000131994
ENSMUSG00000068888	Lce1i	-4.12132	6.10644e-14
ENSMUSG00000097578	Gm26798	-4.12415	0.00073388
ENSMUSG00000002341	Ncan	-4.12448	0.000269797
ENSMUSG00000098501	Gm19272	-4.13714	0.000193778
ENSMUSG00000106190	Gm20768	-4.14984	7.05813e-05
ENSMUSG00000112621	Gm5173	-4.15256	0.00543957
ENSMUSG00000030664	Sox6os	-4.15742	0.00998346
ENSMUSG00000036790	Slitrk2	-4.15825	0.000444996
ENSMUSG00000091897	Gm17019	-4.1632	0.00735175
ENSMUSG00000048003	Catsper4	-4.17673	0.000150952
ENSMUSG00000021010	Npas3	-4.17685	3.65431e-10
ENSMUSG00000097967	Gm27002	-4.17973	0.00646271
ENSMUSG00000085126	Gm12589	-4.20087	0.00448553
ENSMUSG00000093800	Gm20796	-4.20346	0.00509242
ENSMUSG00000074213	Gm10642	-4.20752	0.00208807
ENSMUSG00000049303	Syt12	-4.23216	1.88458e-08
ENSMUSG00000109877	Gm45609	-4.23516	0.00016206
ENSMUSG00000042256	Ptchd4	-4.23986	4.45937e-09
ENSMUSG00000008489	Elavl2	-4.2463	1.99544e-06
ENSMUSG00000104279	Gm38300	-4.24667	0.00532925
ENSMUSG00000113143	Ly6e-ps1	-4.25703	0.00346603
ENSMUSG00000050132	Sarm1	-4.26889	4.23063e-08
ENSMUSG00000040026	Saa3	-4.27014	2.6626e-06
ENSMUSG00000020090	Npffr1	-4.27236	4.8808e-16
ENSMUSG00000030228	Pik3c2g	-4.29308	2.23538e-05
ENSMUSG00000038011	Dnah10	-4.29328	3.50094e-15
ENSMUSG00000032796	Lama1	-4.30266	0.000174734
ENSMUSG00000058620	Adra2b	-4.33994	9.07747e-06
ENSMUSG00000063632	Sox11	-4.34487	4.73563e-13
ENSMUSG00000087444	Gm5475	-4.35279	4.72666e-07
ENSMUSG00000104623	Gm6394	-4.35862	1.02383e-05
ENSMUSG00000066392	Nrxn3	-4.3773	1.33853e-22
ENSMUSG00000114597	AC159205.3	-4.37912	0.00719578
ENSMUSG00000023033	Scn8a	-4.38544	0.000559409
ENSMUSG00000047048	Olfr432	-4.39342	1.76855e-13
ENSMUSG00000074913	Gm815	-4.39723	0.000374393
ENSMUSG00000054083	Capn12	-4.39845	4.19064e-05
ENSMUSG00000005836	Gata6	-4.39883	3.71952e-07
ENSMUSG00000074195	Clca4b	-4.4047	1.68665e-05
ENSMUSG00000020014	Cfap54	-4.40545	0.000735313
ENSMUSG00000025383	Il23a	-4.40968	4.39012e-08
ENSMUSG00000018973	Hoxb1	-4.40971	2.37509e-14
ENSMUSG00000031257	Nox1	-4.44501	2.14278e-08
ENSMUSG00000026715	Serpinc1	-4.44659	6.29439e-17
ENSMUSG00000102953	Gm37019	-4.44933	0.000325749
ENSMUSG00000112666	AC132384.12	-4.45112	6.60431e-07
ENSMUSG00000083385	Gm11411	-4.45252	0.000489879
ENSMUSG00000003410	Elavl3	-4.48127	7.61485e-19
ENSMUSG00000032191	Bcl2l10	-4.49398	0.00876439
ENSMUSG00000037446	Tulp1	-4.49727	1.0474e-08
ENSMUSG00000063626	Unc5d	-4.49733	4.69431e-08
ENSMUSG00000066750	Olfr876	-4.50837	0.00152956
ENSMUSG00000061724	Gm2423	-4.53532	0.00791108
ENSMUSG00000074028	Slc22a13	-4.54084	0.000278051
ENSMUSG00000048230	Fbxo43	-4.54623	5.07447e-06
ENSMUSG00000108732	2310043P16Rik	-4.56364	0.000794035
ENSMUSG00000111438	Rps2-ps12	-4.56571	0.00113098
ENSMUSG00000059395	Nkapl	-4.56633	3.35013e-07
ENSMUSG00000050762	Prss27	-4.56634	0.000131684
ENSMUSG00000094374	Gm5435	-4.57011	1.89116e-06
ENSMUSG00000084960	B430010I23Rik	-4.5732	0.00138761
ENSMUSG00000106807	Gm10441	-4.57363	0.00299539
ENSMUSG00000020679	Hnf1b	-4.57446	4.96466e-18
ENSMUSG00000112210	4930407I19Rik	-4.57563	0.00196909
ENSMUSG00000024209	1700061G19Rik	-4.57666	0.000362307
ENSMUSG00000025909	Sntg1	-4.58757	0.00273975
ENSMUSG00000082046	Gm14464	-4.5881	0.00292932
ENSMUSG00000073774	Kncn	-4.59357	2.06273e-10
ENSMUSG00000091318	Gm5415	-4.6242	3.95206e-10
ENSMUSG00000101828	D130051D11Rik	-4.63522	4.11708e-22
ENSMUSG00000000632	Sez6	-4.64444	0.000229275
ENSMUSG00000045875	Adra1a	-4.66282	2.13163e-09
ENSMUSG00000101973	Gm29516	-4.67686	0.00429765
ENSMUSG00000040086	Tnni3k	-4.67808	0.00968917
ENSMUSG00000040231	Syngr4	-4.68769	3.45596e-07
ENSMUSG00000028845	Tekt2	-4.69471	0.000695875
ENSMUSG00000019146	Cacng2	-4.70318	1.58401e-06
ENSMUSG00000107750	Gm44013	-4.70594	1.18819e-06
ENSMUSG00000115295	AC166822.3	-4.71191	0.00382951
ENSMUSG00000039716	Dock3	-4.71404	4.93364e-05
ENSMUSG00000019368	Sec14l4	-4.71696	3.67959e-13
ENSMUSG00000081669	Npm3-ps1	-4.72048	4.64818e-07
ENSMUSG00000058626	Capn11	-4.72094	0.00154778
ENSMUSG00000107722	2900060B14Rik	-4.72213	0.00100834
ENSMUSG00000111611	Olfr157	-4.74805	0.00382288
ENSMUSG00000028362	Tnfsf8	-4.76329	1.23694e-09
ENSMUSG00000096385	Gm11168	-4.76997	9.97558e-06
ENSMUSG00000107736	Gm44148	-4.77045	0.00995517
ENSMUSG00000020609	Apob	-4.77516	3.05394e-07
ENSMUSG00000038760	Trhr	-4.77756	0.00972631
ENSMUSG00000085082	Gm16330	-4.78229	0.00042704
ENSMUSG00000052273	Dnah3	-4.78974	8.80349e-05
ENSMUSG00000021223	Papln	-4.81465	2.73954e-05
ENSMUSG00000100166	B230110G15Rik	-4.82498	0.000674102
ENSMUSG00000112930	Gm7086	-4.83092	0.000453065
ENSMUSG00000068011	Mkrn2os	-4.84333	0.000760138
ENSMUSG00000010435	Spaca7	-4.85251	5.47802e-05
ENSMUSG00000111952	Gm4489	-4.86431	0.00265707
ENSMUSG00000106266	Gm43447	-4.87536	0.00291562
ENSMUSG00000104976	Gm43060	-4.87763	0.00165895
ENSMUSG00000044976	Wdr72	-4.88776	0.000389283
ENSMUSG00000056184	Olfr283	-4.9011	0.00135325
ENSMUSG00000026398	Nr5a2	-4.90897	1.32241e-22
ENSMUSG00000049676	Catsperg1	-4.9108	2.11987e-05
ENSMUSG00000097261	4930532G15Rik	-4.91566	0.00133192
ENSMUSG00000085055	Gm15958	-4.92756	1.71279e-12
ENSMUSG00000104525	Gm37334	-4.95613	0.00154042
ENSMUSG00000006711	D130043K22Rik	-4.95852	2.56829e-06
ENSMUSG00000048216	Gpr85	-4.96879	1.22611e-16
ENSMUSG00000045991	Onecut2	-4.98705	0.000249687
ENSMUSG00000071860	2900055J20Rik	-4.98758	0.000578828
ENSMUSG00000003279	Dlgap1	-4.99356	4.5082e-10
ENSMUSG00000108830	Gm44661	-5.00533	6.17867e-09
ENSMUSG00000069170	Adgrv1	-5.02045	6.03916e-09
ENSMUSG00000082051	Gm16072	-5.03076	2.46501e-10
ENSMUSG00000023387	Kcnk16	-5.05359	1.28486e-05
ENSMUSG00000111342	4933404K13Rik	-5.06102	0.000176121
ENSMUSG00000075465	Gm10837	-5.06861	1.88458e-08
ENSMUSG00000105995	Gm43554	-5.08749	4.95966e-06
ENSMUSG00000109302	Gm44967	-5.09541	3.74203e-09
ENSMUSG00000108835	Gm44566	-5.0968	0.000625187
ENSMUSG00000084905	Gm12081	-5.12718	0.00294802
ENSMUSG00000054746	Abca15	-5.13921	2.59525e-07
ENSMUSG00000046952	Gm5815	-5.14528	0.000572712
ENSMUSG00000115277	AC154730.1	-5.17285	0.00788473
ENSMUSG00000108761	Atp6v0c-ps1	-5.173	9.30016e-07
ENSMUSG00000029423	Piwil1	-5.19624	0.000851635
ENSMUSG00000028876	Epha10	-5.19669	9.07747e-06
ENSMUSG00000026312	Cdh7	-5.20394	0.000419614
ENSMUSG00000021313	Ryr2	-5.20818	5.07068e-06
ENSMUSG00000105816	D030025E07Rik	-5.21136	2.44575e-05
ENSMUSG00000027048	Abcb11	-5.22273	0.000454188
ENSMUSG00000028546	Elavl4	-5.22797	1.34772e-19
ENSMUSG00000058816	Ppp1r2-ps3	-5.23245	0.000152972
ENSMUSG00000058101	1700084J12Rik	-5.23761	1.2394e-07
ENSMUSG00000078958	Atp6ap1l	-5.24537	0.000705919
ENSMUSG00000025927	Tfap2b	-5.24846	0.000322348
ENSMUSG00000081553	Ccdc50-ps	-5.25047	4.74134e-09
ENSMUSG00000096497	Olfr787	-5.29147	5.36059e-18
ENSMUSG00000104685	Gm19202	-5.29349	0.00125473
ENSMUSG00000057378	Ryr3	-5.29463	1.85342e-09
ENSMUSG00000028386	Slc46a2	-5.3153	9.18635e-08
ENSMUSG00000115334	AC151903.1	-5.32442	1.0888e-05
ENSMUSG00000067156	Gm7337	-5.32629	2.43972e-05
ENSMUSG00000005553	Atp4a	-5.33832	2.19505e-05
ENSMUSG00000032482	Cspg5	-5.33966	1.84308e-07
ENSMUSG00000098202	B830012L14Rik	-5.34256	5.3393e-09
ENSMUSG00000086682	Gm16023	-5.343	0.00311227
ENSMUSG00000028804	Csmd2	-5.34337	2.57014e-05
ENSMUSG00000106869	Gm42473	-5.35787	0.0013779
ENSMUSG00000064293	Cntn4	-5.36733	2.94411e-06
ENSMUSG00000105125	Gm43468	-5.41522	0.00853453
ENSMUSG00000047586	Nccrp1	-5.42234	1.6647e-28
ENSMUSG00000114135	Gm7252	-5.44022	0.000830708
ENSMUSG00000086742	Gm16201	-5.44167	0.00208807
ENSMUSG00000084947	Gm15594	-5.44914	0.000105728
ENSMUSG00000086451	4933431K23Rik	-5.46607	0.00562641
ENSMUSG00000086381	AV064505	-5.47241	1.30323e-09
ENSMUSG00000034872	Gipc3	-5.47905	0.00670626
ENSMUSG00000080880	Gm14278	-5.48729	4.93569e-06
ENSMUSG00000087636	Gm4660	-5.51288	0.00544371
ENSMUSG00000097156	Gm3764	-5.5189	1.01215e-08
ENSMUSG00000112065	AC124436.1	-5.51957	0.00403644
ENSMUSG00000114790	AC168056.4	-5.52989	4.54754e-05
ENSMUSG00000046650	Olfr1440	-5.54478	0.00377265
ENSMUSG00000079173	Zan	-5.55213	9.61966e-05
ENSMUSG00000022762	Ncam2	-5.55238	0.00155021
ENSMUSG00000106010	Gm42616	-5.57056	6.27816e-19
ENSMUSG00000032921	Odf4	-5.57378	4.72881e-05
ENSMUSG00000032394	Igdcc3	-5.602	6.15737e-06
ENSMUSG00000073728	Tmem51os1	-5.60798	0.000456606
ENSMUSG00000115483	AC166344.3	-5.60808	0.00674159
ENSMUSG00000026303	Mlph	-5.61752	0.00443718
ENSMUSG00000038770	Kpna7	-5.61855	2.72209e-06
ENSMUSG00000071553	Cpa2	-5.62457	4.83038e-05
ENSMUSG00000093386	1700120O09Rik	-5.64572	0.00202092
ENSMUSG00000075588	Hoxb2	-5.64853	0.00104775
ENSMUSG00000084664	Gm23213	-5.66552	0.000248062
ENSMUSG00000022056	Adam7	-5.70149	0.00120584
ENSMUSG00000033214	Slitrk5	-5.76482	4.9586e-46
ENSMUSG00000044279	Crb3	-5.76508	0.000593269
ENSMUSG00000102700	Gm38312	-5.77038	0.00500701
ENSMUSG00000109482	Gm4756	-5.79535	1.25801e-05
ENSMUSG00000095280	Gm21738	-5.82624	1.02309e-08
ENSMUSG00000020447	Npc1l1	-5.82653	0.00313129
ENSMUSG00000090693	Trim43a	-5.84251	0.00101623
ENSMUSG00000017588	Krt27	-5.84394	3.81971e-07
ENSMUSG00000110654	Gm45746	-5.84765	5.56273e-07
ENSMUSG00000097423	Gm26522	-5.86121	4.93141e-14
ENSMUSG00000050383	Svs3b	-5.89675	3.18986e-07
ENSMUSG00000108171	Gm43915	-5.89984	0.00468395
ENSMUSG00000015484	Fam163a	-5.91259	6.48699e-07
ENSMUSG00000086485	Gm15458	-5.95191	8.8095e-06
ENSMUSG00000074603	Gm10729	-5.95804	2.47274e-05
ENSMUSG00000027070	Lrp2	-5.95996	4.6568e-12
ENSMUSG00000075014	Gm10800	-5.96725	9.66684e-07
ENSMUSG00000033219	Gm9758	-5.98864	0.000733808
ENSMUSG00000055409	Nell1	-6.00322	1.98215e-08
ENSMUSG00000061702	Tmem91	-6.01081	2.41372e-06
ENSMUSG00000056752	Dnah9	-6.03893	3.72974e-10
ENSMUSG00000055415	Atp10b	-6.08266	2.31885e-06
ENSMUSG00000031376	Atp2b3	-6.12274	0.00306448
ENSMUSG00000087190	D430001F17Rik	-6.12669	0.00405404
ENSMUSG00000097312	Gm26870	-6.13465	1.01742e-06
ENSMUSG00000082431	Tdpx-ps1	-6.13592	3.97563e-05
ENSMUSG00000061525	4921509C19Rik	-6.14376	6.59331e-06
ENSMUSG00000113186	A330076C08Rik	-6.16126	6.464e-09
ENSMUSG00000020037	Rfx4	-6.16534	1.65486e-13
ENSMUSG00000104901	Gm42692	-6.18142	7.61069e-13
ENSMUSG00000022829	Stxbp5l	-6.22486	0.00300837
ENSMUSG00000090843	Heatr4	-6.23486	0.00826351
ENSMUSG00000022997	Wnt1	-6.26403	1.18761e-06
ENSMUSG00000037016	Frem2	-6.26437	0.00647969
ENSMUSG00000085668	Gm35202	-6.27931	0.00171983
ENSMUSG00000091028	Gm10722	-6.29638	4.79084e-05
ENSMUSG00000004988	Fxyd4	-6.30222	5.86447e-05
ENSMUSG00000103916	Gm38071	-6.30292	0.00115118
ENSMUSG00000045775	Slc16a5	-6.30529	0.00421061
ENSMUSG00000090121	Abhd12b	-6.31561	0.000918532
ENSMUSG00000092458	Gm18737	-6.34014	0.00621598
ENSMUSG00000075015	Gm10801	-6.35206	7.74793e-05
ENSMUSG00000098243	Gm4258	-6.35727	0.000773824
ENSMUSG00000105282	Gm42981	-6.36057	6.50037e-06
ENSMUSG00000045792	Olfr578	-6.3614	0.00532077
ENSMUSG00000105129	Gm19566	-6.36349	0.00469761
ENSMUSG00000049128	Ivl	-6.42843	0.000440642
ENSMUSG00000097657	Gm7389	-6.44065	3.44877e-06
ENSMUSG00000110027	C030029H02Rik	-6.45328	2.2454e-07
ENSMUSG00000070683	Lactbl1	-6.50138	5.42069e-06
ENSMUSG00000111982	Gm35135	-6.52466	0.000221318
ENSMUSG00000113656	AC124516.2	-6.57804	0.00024081
ENSMUSG00000100450	Gm9443	-6.59996	3.41268e-07
ENSMUSG00000070025	Gm10284	-6.60528	0.00519924
ENSMUSG00000109114	Gm44753	-6.60577	0.00121761
ENSMUSG00000048562	Sp8	-6.61158	1.20399e-06
ENSMUSG00000044083	Efcab8	-6.61161	2.77301e-09
ENSMUSG00000052387	Trpm3	-6.68023	4.69365e-05
ENSMUSG00000039809	Gabbr2	-6.71193	2.0559e-07
ENSMUSG00000097390	Gm26785	-6.75752	0.00329706
ENSMUSG00000050328	Hoxc12	-6.77517	0.0027575
ENSMUSG00000059434	Gckr	-6.78003	0.00411175
ENSMUSG00000099801	Gm29011	-6.78408	0.00213319
ENSMUSG00000087094	Gm13093	-6.83615	0.00946583
ENSMUSG00000043857	Mgat5b	-6.8452	1.59492e-05
ENSMUSG00000018849	Wwc1	-6.8574	0.00151143
ENSMUSG00000082978	Rpsa-ps11	-6.8988	0.00798172
ENSMUSG00000082381	Gm12928	-6.9107	0.00124229
ENSMUSG00000081783	Gm15599	-6.91333	0.00702591
ENSMUSG00000114457	AC140293.1	-6.94396	0.00107873
ENSMUSG00000113355	AC133934.1	-6.96548	0.00583122
ENSMUSG00000087538	Gm16341	-6.96991	0.00561582
ENSMUSG00000065311	n-R5s156	-6.99964	0.00528737
ENSMUSG00000070324	Fbxw22	-7.01261	0.00616347
ENSMUSG00000047257	Prss45	-7.02547	1.49832e-08
ENSMUSG00000032987	Olfr281	-7.05086	0.000687177
ENSMUSG00000020062	Slc5a8	-7.06995	0.00355897
ENSMUSG00000088014	Gm23743	-7.09885	0.00327003
ENSMUSG00000087694	A530058N18Rik	-7.10988	0.00324779
ENSMUSG00000108415	Gm30146	-7.1465	1.76902e-06
ENSMUSG00000084277	Gm11702	-7.14737	0.000627052
ENSMUSG00000075097	Olfr1226	-7.15299	0.000555271
ENSMUSG00000083991	Gm11618	-7.15851	0.00025413
ENSMUSG00000113314	Gm2721	-7.18839	0.002122
ENSMUSG00000090699	Gm9071	-7.1979	0.00940515
ENSMUSG00000028610	Dmrtb1	-7.24239	0.00801493
ENSMUSG00000029644	Pdx1	-7.28806	0.00630346
ENSMUSG00000108981	Gm15262	-7.29654	1.33412e-06
ENSMUSG00000053889	Kirrel3os	-7.31249	0.00565287
ENSMUSG00000037492	Zmat4	-7.35046	0.0051509
ENSMUSG00000105588	Utp14b-ps1	-7.35703	0.00542343
ENSMUSG00000081423	Gm12882	-7.36076	0.00444729
ENSMUSG00000044923	Olfr1030	-7.37928	0.00468001
ENSMUSG00000112592	Gm19972	-7.38651	0.00460273
ENSMUSG00000096215	Smim22	-7.38989	0.00841168
ENSMUSG00000000154	Slc22a18	-7.3923	0.0040329
ENSMUSG00000103903	Rps2-ps2	-7.3975	0.00411583
ENSMUSG00000108342	Gm29920	-7.40433	0.00553815
ENSMUSG00000100632	9430060I03Rik	-7.42816	0.00617941
ENSMUSG00000115003	AC093043.1	-7.43038	0.00315056
ENSMUSG00000055333	Fat2	-7.44819	0.00292758
ENSMUSG00000026989	Dapl1	-7.45564	6.54733e-05
ENSMUSG00000092570	Plut	-7.47071	3.46734e-11
ENSMUSG00000097804	Gm16685	-7.48142	0.00313371
ENSMUSG00000075592	Nynrin	-7.50504	0.00220579
ENSMUSG00000097604	Gm17322	-7.50856	0.00260914
ENSMUSG00000081383	Gm5742	-7.52108	9.79696e-13
ENSMUSG00000073514	Dok6	-7.52132	0.00342434
ENSMUSG00000040340	Tex45	-7.52578	0.00214185
ENSMUSG00000039533	Mmd2	-7.5259	0.00254357
ENSMUSG00000073006	Gm732	-7.53073	0.00989626
ENSMUSG00000105074	Gm43818	-7.5431	0.00951052
ENSMUSG00000115082	AC156016.2	-7.54343	0.00965715
ENSMUSG00000093617	4933438K21Rik	-7.54481	0.00934731
ENSMUSG00000114730	AC122382.1	-7.55561	0.00895298
ENSMUSG00000115170	Vmn1r38	-7.55625	0.00904207
ENSMUSG00000052471	Gm9881	-7.55737	3.63089e-05
ENSMUSG00000020686	Gas2l2	-7.56238	0.00887706
ENSMUSG00000026807	Ak8	-7.57003	0.0033538
ENSMUSG00000110862	Gm35835	-7.57452	0.00920235
ENSMUSG00000104074	Gm37025	-7.57998	0.00826351
ENSMUSG00000097476	Gm26583	-7.58473	0.00160039
ENSMUSG00000054753	AU018091	-7.58634	0.00139778
ENSMUSG00000067028	Cntnap5b	-7.5887	0.00833765
ENSMUSG00000112572	Gm7530	-7.58962	0.00887886
ENSMUSG00000074365	Crxos	-7.60607	0.00160476
ENSMUSG00000083512	Gm12749	-7.60709	0.00340262
ENSMUSG00000074783	AU019990	-7.62173	3.44007e-05
ENSMUSG00000086392	Mccc1os	-7.62597	0.000112845
ENSMUSG00000108485	Gm18805	-7.63449	0.00115118
ENSMUSG00000095891	Gm10717	-7.63674	6.43914e-14
ENSMUSG00000083377	Gm12653	-7.65389	0.00126794
ENSMUSG00000103751	Gm37283	-7.67095	0.000945065
ENSMUSG00000032493	Prss44	-7.67638	0.00086006
ENSMUSG00000040134	Rdh7	-7.68261	0.000817195
ENSMUSG00000030500	Slc17a6	-7.68521	0.000915454
ENSMUSG00000071204	Gm10319	-7.68847	0.000899435
ENSMUSG00000023176	Cpn2	-7.7061	0.000980503
ENSMUSG00000085701	Gm12968	-7.72429	0.00107188
ENSMUSG00000024502	Jakmip2	-7.72751	2.06041e-09
ENSMUSG00000023902	Zscan10	-7.73582	8.80838e-06
ENSMUSG00000069818	Olfr390	-7.74134	0.000829126
ENSMUSG00000034450	Gulo	-7.74675	0.000496303
ENSMUSG00000056300	Zfp981	-7.77016	0.00276083
ENSMUSG00000059854	Hydin	-7.77562	6.93233e-10
ENSMUSG00000104650	Trav22	-7.77981	0.000551991
ENSMUSG00000089684	Gm14163	-7.78024	0.000440642
ENSMUSG00000106767	Gm42727	-7.78213	0.000797092
ENSMUSG00000109446	Gm9195	-7.78727	0.00064822
ENSMUSG00000082578	Gm13527	-7.79562	0.000362049
ENSMUSG00000085067	Gm15631	-7.85725	0.000419614
ENSMUSG00000094112	9330182O14Rik	-7.86224	0.00024578
ENSMUSG00000060560	Ces4a	-7.86414	0.00141579
ENSMUSG00000104932	Gm40323	-7.87139	0.00025413
ENSMUSG00000037747	Phyhipl	-7.89376	0.000204399
ENSMUSG00000108194	1700097M23Rik	-7.91076	1.39365e-06
ENSMUSG00000064259	Vmn1r13	-7.93739	0.00015759
ENSMUSG00000107862	Gm44151	-7.95476	0.00012397
ENSMUSG00000024578	Il17b	-7.96537	0.000647505
ENSMUSG00000045132	Olfr620	-7.97379	0.00020019
ENSMUSG00000051618	Ubqln3	-7.98232	0.000202965
ENSMUSG00000097361	4930550C17Rik	-7.98419	0.000103789
ENSMUSG00000024771	Lipk	-7.99131	0.000174492
ENSMUSG00000040759	Cmtm5	-8.00481	2.28245e-06
ENSMUSG00000069670	Nkain2	-8.02474	0.00010697
ENSMUSG00000083707	Gm13592	-8.04325	8.79241e-05
ENSMUSG00000115320	AC131747.2	-8.04502	8.45099e-05
ENSMUSG00000046932	Vmn1r193	-8.047	6.43694e-05
ENSMUSG00000108678	Gm44758	-8.0489	6.99876e-05
ENSMUSG00000064201	Krt2	-8.05637	0.000184551
ENSMUSG00000084627	Gm25543	-8.07874	9.0221e-05
ENSMUSG00000092536	Gm20501	-8.10645	1.83035e-07
ENSMUSG00000111962	Gm20110	-8.11131	6.0303e-05
ENSMUSG00000047161	Chst9	-8.152	3.44007e-05
ENSMUSG00000055540	Epha6	-8.15205	5.3913e-05
ENSMUSG00000039728	Slc6a5	-8.15921	5.76389e-05
ENSMUSG00000082014	Gm11371	-8.16865	3.55415e-05
ENSMUSG00000003354	Ccdc65	-8.16958	2.40021e-05
ENSMUSG00000086336	Gm12979	-8.17347	2.97257e-05
ENSMUSG00000026609	Ush2a	-8.17495	7.92823e-07
ENSMUSG00000034224	Slc38a8	-8.18763	5.2996e-05
ENSMUSG00000084292	Gm13535	-8.19387	0.000103546
ENSMUSG00000055026	Gabrg3	-8.19445	1.62147e-05
ENSMUSG00000101299	Gm28175	-8.20068	3.40227e-05
ENSMUSG00000055078	Gabra5	-8.21046	2.27581e-05
ENSMUSG00000106968	C78283	-8.21618	1.64182e-05
ENSMUSG00000034456	Uroc1	-8.25824	5.48454e-08
ENSMUSG00000105528	Gm43519	-8.26642	1.44711e-05
ENSMUSG00000043681	Fam25c	-8.27983	1.20398e-05
ENSMUSG00000104225	4930517L18Rik	-8.28381	2.6381e-05
ENSMUSG00000099419	1700001D01Rik	-8.29241	1.95736e-05
ENSMUSG00000087040	Gm14033	-8.29678	5.0147e-08
ENSMUSG00000025905	Oprk1	-8.29909	1.06199e-05
ENSMUSG00000031621	Isx	-8.30336	1.81992e-05
ENSMUSG00000044294	Krt84	-8.34859	1.63312e-05
ENSMUSG00000114815	AC154262.2	-8.35516	4.97838e-06
ENSMUSG00000100857	1700041M19Rik	-8.39306	8.92072e-06
ENSMUSG00000030092	Cntn6	-8.40004	5.95432e-06
ENSMUSG00000082599	Gm13141	-8.42662	6.36838e-06
ENSMUSG00000031898	Dpep3	-8.43893	3.3002e-06
ENSMUSG00000103856	Gm2474	-8.45909	2.78693e-06
ENSMUSG00000069072	Slc7a14	-8.47588	2.05749e-06
ENSMUSG00000028715	Cyp4a14	-8.50717	5.00398e-06
ENSMUSG00000081310	Gm14054	-8.5959	2.52321e-06
ENSMUSG00000030617	Ccdc83	-8.60824	9.18493e-07
ENSMUSG00000102777	Gm38161	-8.61233	3.43917e-07
ENSMUSG00000031831	Dnaaf1	-8.63891	1.09922e-06
ENSMUSG00000111075	AC166051.1	-8.65831	4.13392e-07
ENSMUSG00000107211	Gm5864	-8.67469	4.24232e-08
ENSMUSG00000074591	Ankub1	-8.78398	9.56897e-08
ENSMUSG00000111239	Olfr1248	-8.82921	1.29831e-07
ENSMUSG00000021301	Hecw1	-8.84285	1.50791e-07
ENSMUSG00000059706	A830035A12Rik	-8.8748	1.37261e-07
ENSMUSG00000026141	Col19a1	-8.87594	7.20103e-07
ENSMUSG00000049123	Catsperg2	-8.91927	1.53519e-07
ENSMUSG00000105079	Gm43715	-8.96841	8.44488e-08
ENSMUSG00000113927	5330409N07Rik	-9.02856	6.17867e-09
ENSMUSG00000059645	Gm7361	-9.09484	1.34368e-08
ENSMUSG00000082244	Gm8503	-9.1584	7.3402e-09
ENSMUSG00000103961	Gm36388	-9.16614	2.26204e-09
ENSMUSG00000039138	4930591A17Rik	-9.21712	1.10643e-08
ENSMUSG00000114532	CT025547.1	-9.22468	1.02453e-09
ENSMUSG00000063409	Lrrc43	-9.34038	4.69365e-05
ENSMUSG00000097776	Gm26795	-9.37829	5.87969e-10
ENSMUSG00000095547	Gm10719	-9.41943	1.61254e-05
ENSMUSG00000056350	Krtap13-1	-9.66449	9.40108e-12
ENSMUSG00000086266	Igf2os	-9.85494	2.49737e-11
ENSMUSG00000078776	9530053A07Rik	-21.3496	1.49269e-06
ENSMUSG00000089410	Gm22014	-21.7565	8.86584e-07
ENSMUSG00000097279	Gm5106	-21.7565	8.86584e-07
ENSMUSG00000075160	Olfr259	-21.7702	8.76036e-07
ENSMUSG00000113249	Gm33312	-21.8271	8.11737e-07
ENSMUSG00000027273	Snap25	-21.8601	7.76769e-07
ENSMUSG00000032502	Stac	-21.8601	7.76769e-07
ENSMUSG00000058550	Dppa4	-21.8815	7.5491e-07
ENSMUSG00000106508	4933425M03Rik	-21.8815	7.5491e-07
ENSMUSG00000112905	AC117199.1	-21.9625	6.7832e-07
ENSMUSG00000018479	1700125H20Rik	-22.0001	6.47008e-07

## Sheet: OA+Exo VS OA+Veh (Mouse joint)
Gene_ID	Symbol	log2FoldChange	padj
ENSMUSG00000000126	Wnt9a	-6.94825	0.00923068
ENSMUSG00000000182	Fgf23	8.03849	0.000114284
ENSMUSG00000000290	Itgb2	-0.960356	0.00445783
ENSMUSG00000000308	Ckmt1	4.75098	9.0127e-06
ENSMUSG00000000581	C1d	0.659276	6.27051e-05
ENSMUSG00000000594	Gm2a	-0.922959	0.0024637
ENSMUSG00000000632	Sez6	5.65738	1.15834e-06
ENSMUSG00000000682	Cd52	-0.784748	0.00748951
ENSMUSG00000000708	Kat2b	0.692206	0.000709197
ENSMUSG00000000753	Serpinf1	-0.912667	5.71766e-08
ENSMUSG00000000902	Smarcb1	-1.80696	0.00596491
ENSMUSG00000001025	S100a6	0.999808	5.55125e-20
ENSMUSG00000001076	C1ql4	6.67978	0.000184975
ENSMUSG00000001119	Col6a1	-1.83034	3.74643e-13
ENSMUSG00000001123	Lgals9	-1.25701	0.00774007
ENSMUSG00000001138	Cnnm3	-7.93563	6.38051e-05
ENSMUSG00000001173	Ocrl	1.41566	6.27051e-05
ENSMUSG00000001225	Slc26a3	5.59774	1.02071e-20
ENSMUSG00000001249	Hpn	1.98968	0.00546863
ENSMUSG00000001270	Ckb	0.638436	1.60763e-05
ENSMUSG00000001348	Acp5	-0.722399	6.64329e-10
ENSMUSG00000001506	Col1a1	-1.58751	9.92892e-96
ENSMUSG00000001627	Ifrd1	0.845266	2.20135e-08
ENSMUSG00000001642	Akr1b3	-2.12505	5.26093e-07
ENSMUSG00000001657	Hoxc8	2.07172	0.000664921
ENSMUSG00000001661	Hoxc6	-6.98155	0.00843681
ENSMUSG00000001663	Gstt1	-6.72391	0.00156935
ENSMUSG00000001687	Ubl3	0.73019	1.43478e-07
ENSMUSG00000001729	Akt1	-1.37733	0.00244349
ENSMUSG00000001763	Tspan33	-2.82004	1.6091e-11
ENSMUSG00000001911	Nfix	-1.42041	0.000141606
ENSMUSG00000001918	Slc1a5	-1.24379	3.62623e-09
ENSMUSG00000002020	Ltbp2	-4.08955	0.000154235
ENSMUSG00000002107	Celf2	1.2044	2.50983e-11
ENSMUSG00000002111	Spi1	-1.31456	0.000526287
ENSMUSG00000002147	Stat6	-1.08593	0.000777134
ENSMUSG00000002280	Narfl	1.1008	0.00849877
ENSMUSG00000002307	Daxx	-7.42609	2.33715e-05
ENSMUSG00000002341	Ncan	5.04753	4.54544e-06
ENSMUSG00000002588	Pon1	-7.19149	0.00386445
ENSMUSG00000002803	Btbd6	-6.41037	0.00570225
ENSMUSG00000002825	Qtrt1	-6.39262	0.00638158
ENSMUSG00000002835	Chaf1a	-6.38408	0.00666574
ENSMUSG00000002870	Mcm2	-0.749007	2.82797e-05
ENSMUSG00000002984	Tomm40	1.44475	0.00142856
ENSMUSG00000002985	Apoe	-0.742488	1.10786e-08
ENSMUSG00000003279	Dlgap1	5.74698	4.61342e-07
ENSMUSG00000003410	Elavl3	4.52321	2.36432e-06
ENSMUSG00000003810	Mast2	-2.05183	0.00474363
ENSMUSG00000003813	Rad23a	-4.40506	1.3581e-07
ENSMUSG00000003814	Calr	-1.06877	4.57972e-12
ENSMUSG00000004207	Psap	-0.673475	5.97983e-12
ENSMUSG00000004347	Pde1c	3.99338	0.00829789
ENSMUSG00000004455	Ppp1cc	-1.3065	6.93176e-05
ENSMUSG00000004473	Clec11a	-1.47577	0.00339925
ENSMUSG00000004552	Ctse	-0.975999	3.41928e-08
ENSMUSG00000004633	Chn2	3.3326	2.97192e-08
ENSMUSG00000004665	Cnn2	-0.905779	6.38051e-05
ENSMUSG00000004698	Hdac9	1.37374	0.00969951
ENSMUSG00000004895	Prcc	0.943568	0.000517125
ENSMUSG00000004933	Matk	1.84829	9.96289e-07
ENSMUSG00000004948	Zp3	5.07486	0.000164982
ENSMUSG00000005089	Slc1a2	3.95364	5.84246e-08
ENSMUSG00000005148	Klf5	1.10089	0.000451231
ENSMUSG00000005534	Insr	1.10083	3.41801e-05
ENSMUSG00000005553	Atp4a	5.90832	0.000650517
ENSMUSG00000005672	Kit	1.54442	0.000808951
ENSMUSG00000005683	Cs	-0.636629	0.00745162
ENSMUSG00000005836	Gata6	6.25866	2.40712e-20
ENSMUSG00000005893	Nr2c2	4.10449	2.30301e-17
ENSMUSG00000005968	Tuft1	-6.40637	0.00573872
ENSMUSG00000006019	Dhx34	-6.78952	0.00111758
ENSMUSG00000006191	Cdkal1	1.9033	0.000942606
ENSMUSG00000006281	Tep1	0.92384	0.000271086
ENSMUSG00000006344	Ggt5	1.69082	1.36554e-05
ENSMUSG00000006369	Fbln1	-1.75819	0.00157312
ENSMUSG00000006403	Adamts4	4.37534	0.00626182
ENSMUSG00000006442	Srm	-8.36933	1.77964e-06
ENSMUSG00000006574	Slc4a1	-0.974549	1.07112e-12
ENSMUSG00000006586	Runx1t1	2.93016	1.88744e-05
ENSMUSG00000006678	Pola1	-1.54225	0.0073644
ENSMUSG00000006717	Acot13	-1.71415	0.00246539
ENSMUSG00000006731	B4galnt1	-5.51327	0.00882226
ENSMUSG00000006740	Kif5b	0.693473	1.4659e-06
ENSMUSG00000006782	Cnp	-1.14305	0.00319079
ENSMUSG00000006932	Ctnnb1	-1.63214	2.37523e-05
ENSMUSG00000007029	Vars	-2.53041	1.92264e-11
ENSMUSG00000007209	Ceacam9	21.4579	1.67994e-12
ENSMUSG00000007570	Fance	-8.01353	3.37952e-05
ENSMUSG00000007617	Homer1	0.942768	0.00993322
ENSMUSG00000007872	Id3	-0.811228	0.0033014
ENSMUSG00000008398	Elk3	0.973038	0.00142501
ENSMUSG00000008429	Herpud2	0.719041	0.000848856
ENSMUSG00000008435	Rdh13	1.5934	0.00517576
ENSMUSG00000008683	Rps15a	0.660916	8.55161e-08
ENSMUSG00000008892	Vdac3	-0.744414	0.0004751
ENSMUSG00000009079	Ewsr1	-1.18464	2.04507e-09
ENSMUSG00000009090	Ap1b1	-1.81711	9.91447e-07
ENSMUSG00000009185	Ccl8	1.67985	0.00422565
ENSMUSG00000009350	Mpo	-0.699006	6.26132e-05
ENSMUSG00000009535	Rnmt	0.994058	5.71766e-08
ENSMUSG00000009569	Mkl2	1.05394	0.00259151
ENSMUSG00000009647	Mcu	2.53442	3.78822e-13
ENSMUSG00000010110	Stx5a	-1.2627	0.00198401
ENSMUSG00000010435	Spaca7	5.63872	7.18535e-05
ENSMUSG00000010461	Eya4	1.05442	0.00489753
ENSMUSG00000010505	Myt1	6.176	0.00140843
ENSMUSG00000010609	Psen2	0.98298	0.00733969
ENSMUSG00000010721	Lmbr1	1.79648	0.00261757
ENSMUSG00000011096	Akt1s1	-3.40406	4.84353e-06
ENSMUSG00000011148	Adssl1	-0.783267	5.77345e-05
ENSMUSG00000012405	Rpl15	-1.91625	5.5857e-46
ENSMUSG00000012520	Phox2b	3.92034	0.008303
ENSMUSG00000013155	Enkd1	3.02159	4.00442e-12
ENSMUSG00000013415	Igf2bp1	2.77481	0.00787446
ENSMUSG00000013593	Ndufs2	0.609789	4.11133e-05
ENSMUSG00000013701	Timm23	-1.64076	0.00216206
ENSMUSG00000013858	Tmem259	-1.29618	0.000151428
ENSMUSG00000014075	Tctex1d2	1.2807	0.000339934
ENSMUSG00000014294	Ndufa2	0.844177	4.05825e-11
ENSMUSG00000014606	Slc25a11	-0.628378	0.00106205
ENSMUSG00000014725	Adam28	7.40496	0.00888301
ENSMUSG00000014778	Fhod1	-1.68526	8.3755e-05
ENSMUSG00000014859	E2f4	-0.937566	0.00121392
ENSMUSG00000015001	Oc90	21.4579	1.67994e-12
ENSMUSG00000015217	Hmgb3	-0.984009	0.000553456
ENSMUSG00000015341	Golga7	0.596954	0.00591807
ENSMUSG00000015342	Xk	-2.16517	0.00617977
ENSMUSG00000015619	Gata3	3.75065	5.30255e-12
ENSMUSG00000015755	Tab2	0.610396	0.000265191
ENSMUSG00000015757	Ppil4	-1.12341	0.00629021
ENSMUSG00000015850	Adamtsl4	-7.55887	0.000640351
ENSMUSG00000015879	Fam184b	4.53334	0.00979954
ENSMUSG00000015962	1700016C15Rik	9.13768	1.76948e-06
ENSMUSG00000016128	Stard13	2.74981	3.66918e-06
ENSMUSG00000016252	Atp5e	0.707027	1.63661e-11
ENSMUSG00000016256	Ctsz	-1.11474	3.03033e-06
ENSMUSG00000016319	Slc25a5	-1.24812	8.03448e-06
ENSMUSG00000016386	Mpped2	2.36174	0.000657383
ENSMUSG00000016458	Wt1	4.58224	1.09519e-13
ENSMUSG00000016664	Pacsin2	-0.865261	0.00336156
ENSMUSG00000017167	Cntnap1	3.21621	5.47908e-05
ENSMUSG00000017446	C1qtnf1	-7.67206	0.000337133
ENSMUSG00000017588	Krt27	7.20228	3.01432e-12
ENSMUSG00000017760	Ctsa	-0.788277	0.000381485
ENSMUSG00000017774	Myo1c	-1.47156	0.00025619
ENSMUSG00000017817	Jph2	-0.979985	0.000141622
ENSMUSG00000017831	Rab5a	-2.6948	0.000879916
ENSMUSG00000018189	Uchl5	0.650737	0.00594382
ENSMUSG00000018411	Mapt	1.86563	0.00133629
ENSMUSG00000018446	C1qbp	-0.80758	0.00584836
ENSMUSG00000018537	Pcgf2	-6.27022	0.00976044
ENSMUSG00000018593	Sparc	-1.17671	1.38592e-36
ENSMUSG00000018677	Slc25a39	-1.17719	0.000400927
ENSMUSG00000018841	Rad51d	-7.03537	0.000286507
ENSMUSG00000018844	Fndc8	7.34558	4.67349e-05
ENSMUSG00000018849	Wwc1	7.68057	0.00191097
ENSMUSG00000018973	Hoxb1	5.56542	8.65404e-23
ENSMUSG00000019066	Rab3d	-3.14023	9.16095e-06
ENSMUSG00000019080	Mfsd3	-7.19079	0.00386386
ENSMUSG00000019122	Ccl9	0.586869	0.00187099
ENSMUSG00000019146	Cacng2	4.64063	0.000909015
ENSMUSG00000019158	Tmem160	0.80926	0.000230795
ENSMUSG00000019179	Mdh2	-0.620502	7.67124e-07
ENSMUSG00000019189	Rnf145	-0.949026	0.0020225
ENSMUSG00000019194	Scn1b	-0.694508	0.00675146
ENSMUSG00000019230	Lhx9	3.74637	0.00368656
ENSMUSG00000019261	Map1s	-3.63072	0.00815962
ENSMUSG00000019338	Zfp687	-7.36179	3.74252e-05
ENSMUSG00000019362	D8Ertd738e	-0.770363	0.00138072
ENSMUSG00000019368	Sec14l4	6.06261	2.99982e-23
ENSMUSG00000019370	Calm3	-0.675814	0.00448993
ENSMUSG00000019478	Rab4a	-6.94442	0.00994204
ENSMUSG00000019487	Trip10	-1.38045	0.00697272
ENSMUSG00000019505	Ubb	-0.747926	8.38826e-11
ENSMUSG00000019539	Rcn3	-1.26439	0.0040186
ENSMUSG00000019577	Pdk4	1.55296	4.45698e-14
ENSMUSG00000019852	Arfgef3	3.97717	1.15448e-06
ENSMUSG00000019873	Reep3	0.669986	3.1735e-05
ENSMUSG00000019892	Lrriq1	7.66118	0.000754979
ENSMUSG00000019909	Fam162b	4.70887	0.00157354
ENSMUSG00000019917	2021-09-10	1.00417	0.00979878
ENSMUSG00000019960	Dusp6	0.773262	0.00577407
ENSMUSG00000019977	Hbs1l	0.597747	0.00898811
ENSMUSG00000019990	Pde7b	2.28812	0.00962661
ENSMUSG00000020000	Moxd1	3.54148	0.000133244
ENSMUSG00000020015	Cdk17	1.21765	1.11455e-09
ENSMUSG00000020023	Tmcc3	1.56622	0.000601962
ENSMUSG00000020037	Rfx4	7.30604	1.55449e-18
ENSMUSG00000020048	Hsp90b1	0.585619	4.88762e-06
ENSMUSG00000020053	Igf1	1.01415	2.61352e-11
ENSMUSG00000020090	Npffr1	6.60915	9.0664e-22
ENSMUSG00000020097	Sgpl1	-1.1884	0.000391773
ENSMUSG00000020101	Vsir	-0.771327	0.00139244
ENSMUSG00000020121	Srgap1	2.94496	0.00116954
ENSMUSG00000020122	Egfr	0.87344	0.00309918
ENSMUSG00000020125	Elane	-0.75723	0.00689003
ENSMUSG00000020128	Vps54	0.718016	0.00223718
ENSMUSG00000020130	Tbc1d15	0.597299	0.00197108
ENSMUSG00000020140	Lgr5	2.4232	0.00121117
ENSMUSG00000020160	Meis1	3.16612	8.41558e-05
ENSMUSG00000020190	Mknk2	-1.33724	1.47412e-09
ENSMUSG00000020198	Ap3d1	1.835	2.24641e-10
ENSMUSG00000020218	Wif1	-0.76435	0.00131362
ENSMUSG00000020235	Fzr1	-2.02954	3.8614e-07
ENSMUSG00000020253	Ppm1m	-2.4522	6.56508e-06
ENSMUSG00000020264	Slc36a2	-1.65876	0.000146653
ENSMUSG00000020282	Rhbdf1	-6.13444	6.38824e-06
ENSMUSG00000020361	Hspa4	-1.05022	0.000309581
ENSMUSG00000020364	Zfp354a	2.70068	0.0010312
ENSMUSG00000020388	Pdlim4	1.92334	0.00195386
ENSMUSG00000020390	Ube2b	0.658122	1.06637e-10
ENSMUSG00000020423	Btg2	-0.999998	5.59635e-06
ENSMUSG00000020440	Arf5	0.75022	1.0836e-09
ENSMUSG00000020483	Dynll2	-0.712394	0.005348
ENSMUSG00000020520	Galnt10	-2.91261	0.00100028
ENSMUSG00000020585	Laptm4a	-0.846347	2.61257e-06
ENSMUSG00000020609	Apob	5.12301	0.00071979
ENSMUSG00000020642	Rnf144a	1.03811	5.77345e-05
ENSMUSG00000020654	Adcy3	3.57539	4.066e-05
ENSMUSG00000020656	Grhl1	3.73591	3.93784e-10
ENSMUSG00000020679	Hnf1b	5.70019	2.89376e-22
ENSMUSG00000020689	Itgb3	-0.827664	0.00117798
ENSMUSG00000020697	Lig3	-7.12046	0.00531759
ENSMUSG00000020704	Asic2	5.21827	7.05481e-06
ENSMUSG00000020780	Srp68	-1.90979	0.00718031
ENSMUSG00000020781	Tsen54	-6.80423	0.00100945
ENSMUSG00000020827	Mink1	-6.46944	5.36759e-05
ENSMUSG00000020848	Doc2b	4.08848	0.000775339
ENSMUSG00000020849	Ywhae	-0.620068	0.00281534
ENSMUSG00000020878	Lrrc46	5.67611	1.32973e-23
ENSMUSG00000020912	Krt12	5.54676	4.70117e-05
ENSMUSG00000020917	Acly	-1.22117	1.09399e-05
ENSMUSG00000020921	Tmem101	-8.60322	2.24402e-07
ENSMUSG00000020948	Klhl28	1.43523	8.5998e-09
ENSMUSG00000020962	Gtf2a1	1.17941	6.09735e-09
ENSMUSG00000021010	Npas3	5.02863	2.34223e-08
ENSMUSG00000021033	Gstz1	0.997172	0.00226168
ENSMUSG00000021047	Nova1	1.79067	0.005348
ENSMUSG00000021054	Sgpp1	0.925976	4.44094e-05
ENSMUSG00000021061	Sptb	-1.0253	0.000154321
ENSMUSG00000021071	Trim9	4.73033	0.00115906
ENSMUSG00000021101	4930408O17Rik	5.94922	0.00196009
ENSMUSG00000021109	Hif1a	0.948316	1.70957e-05
ENSMUSG00000021118	Plek2	-7.23635	0.00319114
ENSMUSG00000021223	Papln	5.47161	6.63606e-05
ENSMUSG00000021238	Aldh6a1	1.32829	3.57426e-13
ENSMUSG00000021273	Fdft1	1.03676	0.00714575
ENSMUSG00000021287	Xrcc3	-7.30469	0.00230216
ENSMUSG00000021290	2010107E04Rik	0.835724	3.97545e-10
ENSMUSG00000021301	Hecw1	9.92819	4.08096e-09
ENSMUSG00000021313	Ryr2	5.54847	2.37587e-06
ENSMUSG00000021314	Amph	5.77057	5.4765e-06
ENSMUSG00000021338	Carmil1	2.84507	7.13988e-13
ENSMUSG00000021359	Tfap2a	3.60802	9.99427e-08
ENSMUSG00000021361	Tmem14c	-1.52363	1.10355e-10
ENSMUSG00000021368	Tbc1d7	-7.0032	0.00772697
ENSMUSG00000021377	Dek	-0.851359	0.000350287
ENSMUSG00000021388	Aspn	1.16193	1.39392e-30
ENSMUSG00000021448	Shc3	5.16111	2.99175e-10
ENSMUSG00000021485	Mxd3	-2.03637	0.00793812
ENSMUSG00000021493	Pdlim7	0.990031	0.000537257
ENSMUSG00000021500	Ddx46	-0.968546	0.000306357
ENSMUSG00000021613	Hapln1	-0.715076	0.000756382
ENSMUSG00000021684	Pde8b	4.94861	1.08081e-22
ENSMUSG00000021699	Pde4d	1.29009	0.00112314
ENSMUSG00000021700	Rab3c	8.13302	0.00818687
ENSMUSG00000021701	Plk2	2.68156	2.64777e-06
ENSMUSG00000021702	Thbs4	-0.634018	0.00557053
ENSMUSG00000021708	Rasgrf2	2.3006	2.45808e-06
ENSMUSG00000021712	Trim23	0.723005	0.00380094
ENSMUSG00000021754	Map3k1	0.749492	0.00156219
ENSMUSG00000021913	Ogdhl	4.1273	1.49038e-07
ENSMUSG00000021928	Ebpl	1.51715	0.000879916
ENSMUSG00000021974	Fgf9	1.83822	0.00632266
ENSMUSG00000021991	Cacna2d3	2.57291	0.005348
ENSMUSG00000022003	Slc25a30	1.03184	0.00363399
ENSMUSG00000022024	Sugt1	0.685108	0.00231029
ENSMUSG00000022025	Cnmd	-0.85519	0.0010417
ENSMUSG00000022048	Dpysl2	1.08818	1.73431e-07
ENSMUSG00000022075	Rhobtb2	1.76701	0.00153218
ENSMUSG00000022098	Bmp1	-1.10852	0.000139681
ENSMUSG00000022103	Gfra2	-7.21254	0.00356758
ENSMUSG00000022105	Rb1	0.683351	0.00558692
ENSMUSG00000022110	Sucla2	0.723587	7.54745e-09
ENSMUSG00000022119	Rbm26	0.86713	0.00331482
ENSMUSG00000022120	Rnf219	2.04609	0.000334874
ENSMUSG00000022150	Dab2	1.108	7.89904e-08
ENSMUSG00000022211	Carmil3	3.45275	0.000243806
ENSMUSG00000022253	Nadk2	0.702199	9.5219e-06
ENSMUSG00000022263	Trio	0.8848	0.00919504
ENSMUSG00000022270	Retreg1	1.07766	1.08204e-11
ENSMUSG00000022272	Myo10	0.949755	0.00142838
ENSMUSG00000022300	Dcaf13	1.22761	4.60622e-06
ENSMUSG00000022312	Eif3h	-0.873298	3.84204e-05
ENSMUSG00000022353	Mtss1	0.780731	0.000217067
ENSMUSG00000022358	Fbxo32	0.668075	0.00868175
ENSMUSG00000022403	St13	0.601703	0.000132897
ENSMUSG00000022429	Dmc1	-7.11558	0.00503301
ENSMUSG00000022477	Aco2	-1.29821	6.50041e-10
ENSMUSG00000022483	Col2a1	-1.38208	2.31467e-19
ENSMUSG00000022519	Srl	-0.67462	2.24364e-05
ENSMUSG00000022551	Cyc1	-0.828294	2.49073e-05
ENSMUSG00000022556	Hsf1	-2.01124	0.00109653
ENSMUSG00000022564	Grina	-0.91896	3.06885e-07
ENSMUSG00000022565	Plec	-1.87655	7.69342e-12
ENSMUSG00000022584	Ly6c2	-1.11379	2.09642e-11
ENSMUSG00000022587	Ly6e	-1.32785	4.47871e-12
ENSMUSG00000022617	Chkb	-1.68655	0.00199725
ENSMUSG00000022620	Arsa	-4.74279	0.000114616
ENSMUSG00000022629	Kif21a	2.08836	5.39249e-10
ENSMUSG00000022635	Zcrb1	-0.631868	0.00846872
ENSMUSG00000022698	Naa50	0.663575	4.01168e-09
ENSMUSG00000022705	Drd3	8.60819	0.00146584
ENSMUSG00000022708	Zbtb20	0.968865	1.72932e-06
ENSMUSG00000022742	Cpox	-0.691197	0.000132581
ENSMUSG00000022762	Ncam2	7.01585	2.79931e-08
ENSMUSG00000022788	Fgd4	0.916771	0.0020667
ENSMUSG00000022799	Arhgap31	1.62975	0.000103898
ENSMUSG00000022800	Fyttd1	0.662007	0.00749163
ENSMUSG00000022816	Fstl1	0.71403	4.23972e-05
ENSMUSG00000022837	Iqcb1	1.28653	0.00162909
ENSMUSG00000022840	Adcy5	3.1326	5.00772e-05
ENSMUSG00000022857	Tmprss15	21.3296	6.68381e-12
ENSMUSG00000022876	Samsn1	1.02694	0.000249434
ENSMUSG00000022878	Adipoq	-1.20567	1.82464e-05
ENSMUSG00000022894	Adamts5	0.681132	0.00231029
ENSMUSG00000022957	Itsn1	-0.974496	0.00162909
ENSMUSG00000022997	Wnt1	7.9234	0.000234192
ENSMUSG00000023010	Tmbim6	-1.18045	1.67135e-11
ENSMUSG00000023011	Faim2	4.22137	2.86425e-05
ENSMUSG00000023019	Gpd1	-1.21701	0.0061092
ENSMUSG00000023033	Scn8a	5.88821	0.000100143
ENSMUSG00000023088	Abcc1	1.17234	0.000903657
ENSMUSG00000023089	Ndufa5	0.975905	1.28734e-22
ENSMUSG00000023186	Vwa5a	0.698051	0.00219603
ENSMUSG00000023216	Epb42	-1.02732	8.95349e-07
ENSMUSG00000023387	Kcnk16	6.04384	7.45623e-07
ENSMUSG00000023505	Cdca3	-0.874683	0.00784671
ENSMUSG00000023571	C1qtnf12	-1.14763	0.00125249
ENSMUSG00000023805	Synj2	1.46751	0.00888301
ENSMUSG00000023826	Park2	3.41628	4.24213e-09
ENSMUSG00000023902	Zscan10	8.05949	0.000947767
ENSMUSG00000023908	Pkmyt1	-7.59013	0.000572844
ENSMUSG00000023930	Crisp2	5.62822	0.000150953
ENSMUSG00000023951	Vegfa	-1.18415	0.00460476
ENSMUSG00000023995	Tspo2	-1.12608	0.00195195
ENSMUSG00000024026	Glo1	-0.951111	0.00136426
ENSMUSG00000024033	Rsph1	-7.23669	0.00329977
ENSMUSG00000024044	Epb41l3	2.44165	7.14366e-05
ENSMUSG00000024059	Clip4	1.26453	7.46996e-07
ENSMUSG00000024073	Birc6	0.867691	0.00282414
ENSMUSG00000024099	Ndufv2	0.62706	8.01215e-10
ENSMUSG00000024169	Ift140	-1.1063	4.66313e-05
ENSMUSG00000024176	Sox8	4.07664	6.55601e-07
ENSMUSG00000024268	Celf4	3.89396	5.03287e-09
ENSMUSG00000024293	Esco1	0.835327	0.00025619
ENSMUSG00000024294	Mib1	0.793232	6.6396e-06
ENSMUSG00000024330	Col11a2	-1.60293	1.84903e-32
ENSMUSG00000024335	Brd2	-1.01194	0.000638136
ENSMUSG00000024420	Zfp521	1.52014	0.000106743
ENSMUSG00000024423	Impact	1.06055	0.00341066
ENSMUSG00000024451	Arap3	-1.36701	0.0012832
ENSMUSG00000024459	H2-M5	4.68028	4.1413e-08
ENSMUSG00000024502	Jakmip2	7.46557	2.37523e-05
ENSMUSG00000024513	Mbd2	-0.962156	2.15847e-07
ENSMUSG00000024558	Mapk4	4.59429	5.19838e-14
ENSMUSG00000024565	Sall3	7.88446	0.000101838
ENSMUSG00000024570	Rbfa	-1.42088	0.000361898
ENSMUSG00000024575	Pde6a	5.23195	1.49591e-09
ENSMUSG00000024579	Pcyox1l	2.31849	1.00056e-05
ENSMUSG00000024597	Slc12a2	0.965067	5.97454e-08
ENSMUSG00000024603	Dctn4	0.875549	0.000163759
ENSMUSG00000024614	Tmx3	0.717745	0.00112867
ENSMUSG00000024621	Csf1r	-1.15434	0.000203358
ENSMUSG00000024687	Osbp	-1.16584	0.00121165
ENSMUSG00000024737	Slc15a3	-6.54232	0.00333394
ENSMUSG00000024750	Zfand5	0.83614	1.72463e-10
ENSMUSG00000024754	Tmem2	0.899097	0.000937795
ENSMUSG00000024757	Slc22a19	4.67091	4.1833e-10
ENSMUSG00000024767	Otub1	1.55313	1.21776e-05
ENSMUSG00000024785	Rcl1	-7.96608	5.03405e-05
ENSMUSG00000024805	Pcgf5	0.997689	1.7413e-05
ENSMUSG00000024835	Coro1b	-0.976896	0.0017414
ENSMUSG00000024871	Doc2g	2.04965	0.00988081
ENSMUSG00000024875	Yif1a	-8.93108	9.97995e-09
ENSMUSG00000024885	Aldh3b1	-1.48748	0.001572
ENSMUSG00000024941	Scyl1	-4.39004	1.29911e-05
ENSMUSG00000024985	Tcf7l2	1.57892	2.07364e-11
ENSMUSG00000024986	Hhex	2.60824	0.000275448
ENSMUSG00000025036	Sfxn2	-6.3022	0.00850967
ENSMUSG00000025069	Gsto2	4.65367	6.05233e-07
ENSMUSG00000025077	Dclre1a	2.74264	0.00160526
ENSMUSG00000025078	Nhlrc2	2.41945	0.000705573
ENSMUSG00000025132	Arhgdia	-0.763551	0.000743121
ENSMUSG00000025134	Alyref	0.734011	0.00282551
ENSMUSG00000025151	Maged1	-0.897317	0.00713653
ENSMUSG00000025157	Zdhhc16	-6.38593	0.00824113
ENSMUSG00000025231	Sufu	-4.50317	0.00330286
ENSMUSG00000025270	Alas2	-1.9702	2.15274e-24
ENSMUSG00000025318	Jph3	4.79159	0.000730905
ENSMUSG00000025326	Ube3a	0.803266	0.000140293
ENSMUSG00000025372	Baiap2	1.39786	0.0083969
ENSMUSG00000025383	Il23a	4.27139	0.00156935
ENSMUSG00000025386	Pde6g	6.65392	1.38461e-06
ENSMUSG00000025393	Atp5b	-0.87163	2.48678e-14
ENSMUSG00000025396	Hsd17b6	8.16564	0.00126574
ENSMUSG00000025403	Shmt2	-2.16932	0.00976044
ENSMUSG00000025427	Rnf165	4.29071	1.90392e-07
ENSMUSG00000025475	Adgra1	5.53438	0.00713763
ENSMUSG00000025487	Psmd13	0.957868	4.88781e-12
ENSMUSG00000025488	Cox8b	0.601503	0.000432594
ENSMUSG00000025504	Eps8l2	3.64698	0.00153335
ENSMUSG00000025510	Cd151	-1.34532	9.69384e-07
ENSMUSG00000025551	Fgf14	3.31558	0.00155749
ENSMUSG00000025558	Dock9	1.15542	0.000130232
ENSMUSG00000025613	Cct8	0.839587	9.48894e-08
ENSMUSG00000025651	Uqcrc1	-0.907517	0.000122957
ENSMUSG00000025728	Pigq	-0.741629	1.40452e-06
ENSMUSG00000025743	Sdc3	-2.12394	8.8553e-07
ENSMUSG00000025745	Hadha	-0.921348	0.000400927
ENSMUSG00000025758	Plk4	0.855392	0.00396783
ENSMUSG00000025764	Jade1	0.975439	0.00107767
ENSMUSG00000025777	Gdap1	2.72144	3.29936e-05
ENSMUSG00000025785	Exosc7	2.26443	4.08096e-09
ENSMUSG00000025791	Pgm2	-1.08142	1.51372e-11
ENSMUSG00000025862	Stag2	0.638673	1.1781e-05
ENSMUSG00000025875	Tspan17	-8.46443	7.91471e-07
ENSMUSG00000025877	Hk3	-1.41509	0.0099189
ENSMUSG00000025905	Oprk1	9.88915	6.57927e-10
ENSMUSG00000025939	Ube2w	0.674446	0.00505094
ENSMUSG00000025964	Adam23	4.07055	1.33811e-15
ENSMUSG00000025997	Ikzf2	2.66169	0.0008233
ENSMUSG00000026064	Ptp4a1	1.09686	1.80377e-05
ENSMUSG00000026103	Gls	0.749892	0.00131231
ENSMUSG00000026110	Mgat4a	2.43269	3.30885e-09
ENSMUSG00000026158	Ogfrl1	0.87135	3.30861e-12
ENSMUSG00000026207	Speg	-1.35431	0.0035036
ENSMUSG00000026223	Itm2c	-1.08093	0.00151866
ENSMUSG00000026238	Ptma	0.692339	5.06821e-14
ENSMUSG00000026240	Cops7b	1.81696	0.00496793
ENSMUSG00000026259	Ngef	-8.16037	1.03387e-05
ENSMUSG00000026315	Serpinb8	1.98547	7.40567e-05
ENSMUSG00000026321	Tnfrsf11a	2.39816	1.43173e-05
ENSMUSG00000026339	Ccdc93	1.35642	0.00231029
ENSMUSG00000026355	Mcm6	-0.882154	0.00106695
ENSMUSG00000026398	Nr5a2	5.16211	7.83541e-14
ENSMUSG00000026411	Tmem9	-2.08407	1.0698e-05
ENSMUSG00000026421	Csrp1	-0.788526	0.00624979
ENSMUSG00000026434	Nucks1	0.613359	1.17789e-05
ENSMUSG00000026442	Nfasc	3.20003	5.17553e-08
ENSMUSG00000026447	Pik3c2b	1.87529	0.00115199
ENSMUSG00000026457	Adipor1	-0.590988	0.00473922
ENSMUSG00000026494	Kif26b	4.68481	0.0047262
ENSMUSG00000026544	Dusp23	3.91664	1.33155e-07
ENSMUSG00000026553	Copa	-0.810801	0.00495533
ENSMUSG00000026575	Nme7	3.55106	1.09067e-06
ENSMUSG00000026609	Ush2a	7.78101	0.000284944
ENSMUSG00000026708	Cenpl	-2.1227	5.5411e-08
ENSMUSG00000026715	Serpinc1	5.50007	3.23663e-14
ENSMUSG00000026721	Rabgap1l	0.637026	0.00017592
ENSMUSG00000026753	Ppp6c	0.71753	0.000493956
ENSMUSG00000026764	Kif5c	3.58005	0.00474363
ENSMUSG00000026781	Acbd5	0.915523	0.000359487
ENSMUSG00000026787	Gad2	9.01028	7.79631e-06
ENSMUSG00000026790	Odf2	-3.43133	0.00071832
ENSMUSG00000026796	Fam129b	-2.31412	0.00636827
ENSMUSG00000026814	Eng	-1.47099	0.000217811
ENSMUSG00000026822	Lcn2	-0.775254	3.35913e-12
ENSMUSG00000026837	Col5a1	-1.55839	1.92481e-09
ENSMUSG00000026857	Ntmt1	-6.72824	1.40824e-05
ENSMUSG00000026860	Sh3glb2	-2.98972	0.00167616
ENSMUSG00000026864	Hspa5	-0.597889	1.48741e-05
ENSMUSG00000026879	Gsn	-0.703362	6.97751e-13
ENSMUSG00000026930	Gpsm1	-6.4972	0.0041368
ENSMUSG00000026970	Rbms1	0.779662	9.63725e-05
ENSMUSG00000026989	Dapl1	7.54547	0.00275481
ENSMUSG00000027015	Cybrd1	-7.44677	0.00115906
ENSMUSG00000027030	Stk39	1.41803	0.00343586
ENSMUSG00000027070	Lrp2	5.85615	9.21377e-06
ENSMUSG00000027082	Tfpi	-1.17718	0.00832492
ENSMUSG00000027087	Itgav	0.595121	8.22534e-05
ENSMUSG00000027108	Ola1	-1.26057	0.000500633
ENSMUSG00000027168	Pax6	4.70058	2.15543e-25
ENSMUSG00000027177	Hipk3	0.697517	5.01017e-07
ENSMUSG00000027215	Cd82	-0.871647	0.00114228
ENSMUSG00000027253	Lrp4	1.72493	8.26822e-09
ENSMUSG00000027276	Jag1	1.33002	1.8703e-07
ENSMUSG00000027301	Oxt	4.04264	0.00100022
ENSMUSG00000027330	Cdc25b	-0.839622	7.80968e-05
ENSMUSG00000027346	Gpcpd1	0.693629	5.01587e-06
ENSMUSG00000027378	Nphp1	1.43167	0.00568748
ENSMUSG00000027406	Idh3b	-0.654645	0.00636813
ENSMUSG00000027422	Rrbp1	-0.876183	0.000117987
ENSMUSG00000027469	Tpx2	-0.766832	0.00596709
ENSMUSG00000027496	Aurka	-2.68734	6.2905e-05
ENSMUSG00000027510	Rbm38	-1.77857	7.42103e-06
ENSMUSG00000027546	Atp9a	1.205	0.00628816
ENSMUSG00000027547	Sall4	4.37201	0.00315017
ENSMUSG00000027570	Col9a3	-2.58791	5.92039e-09
ENSMUSG00000027589	Pcmtd2	0.653604	0.00108443
ENSMUSG00000027601	Mtfr1	0.602044	0.000335151
ENSMUSG00000027650	Tti1	-8.01601	3.23958e-05
ENSMUSG00000027665	Pik3ca	0.748333	0.000167226
ENSMUSG00000027695	Pld1	2.28075	9.37854e-07
ENSMUSG00000027716	Trpc3	2.42145	0.000777134
ENSMUSG00000027748	Trpc4	4.09401	0.00464998
ENSMUSG00000027763	Mbnl1	0.757476	8.55869e-11
ENSMUSG00000027787	Nmd3	0.986192	0.000748904
ENSMUSG00000027790	Sis	6.0127	0.00446336
ENSMUSG00000027799	Nbea	1.68214	0.00692202
ENSMUSG00000027823	Gmps	0.984551	0.00515652
ENSMUSG00000027887	Sypl2	-1.20632	0.00101943
ENSMUSG00000027893	Ahcyl1	-1.19781	0.000605492
ENSMUSG00000027939	Nup210l	4.08405	1.22748e-05
ENSMUSG00000027966	Col11a1	-0.874261	1.1087e-15
ENSMUSG00000027983	Cyp2u1	3.65141	2.21855e-06
ENSMUSG00000027985	Lef1	2.19859	0.000802217
ENSMUSG00000027993	Trim2	1.39867	2.17644e-05
ENSMUSG00000028039	Efna3	8.05567	0.00934201
ENSMUSG00000028042	Zbtb7b	-1.27695	0.00976044
ENSMUSG00000028059	Arhgef2	-1.13716	0.00930964
ENSMUSG00000028096	Gpr89	-6.39044	0.0061463
ENSMUSG00000028102	Pex11b	-7.34119	4.75684e-05
ENSMUSG00000028106	Rprd2	1.18391	0.00547354
ENSMUSG00000028115	Bnipl	4.62007	0.00114957
ENSMUSG00000028137	Celf3	5.25987	3.85985e-24
ENSMUSG00000028140	Mrpl9	0.719389	0.00750712
ENSMUSG00000028150	Rorc	1.28037	0.00631426
ENSMUSG00000028161	Ppp3ca	1.01744	8.01954e-22
ENSMUSG00000028180	Zranb2	0.893752	8.90784e-08
ENSMUSG00000028197	Col24a1	-2.63212	0.00738987
ENSMUSG00000028245	Nsmaf	-1.02129	0.00915373
ENSMUSG00000028273	Pdlim5	0.719702	1.37797e-09
ENSMUSG00000028332	Hemgn	-0.937644	1.26791e-12
ENSMUSG00000028358	Zfp618	2.44594	0.000952511
ENSMUSG00000028362	Tnfsf8	6.4625	2.25395e-22
ENSMUSG00000028364	Tnc	-0.699937	1.33445e-06
ENSMUSG00000028382	Ptbp3	0.743235	2.26474e-09
ENSMUSG00000028386	Slc46a2	6.63725	6.68381e-12
ENSMUSG00000028399	Ptprd	1.02972	0.00201338
ENSMUSG00000028402	Mpdz	1.12618	0.00724979
ENSMUSG00000028460	Sit1	4.51502	6.12226e-08
ENSMUSG00000028464	Tpm2	-0.654216	8.01215e-10
ENSMUSG00000028465	Tln1	-1.48737	1.58258e-10
ENSMUSG00000028476	Reck	0.899458	0.0039802
ENSMUSG00000028495	Rps6	-0.607344	1.46539e-09
ENSMUSG00000028546	Elavl4	5.87046	0.0043679
ENSMUSG00000028551	Cdkn2c	-1.29132	8.5999e-06
ENSMUSG00000028559	Osbpl9	-1.37427	0.000219565
ENSMUSG00000028565	Nfia	1.92601	1.30698e-26
ENSMUSG00000028577	Plaa	0.822143	0.00713
ENSMUSG00000028610	Dmrtb1	8.31848	0.00426506
ENSMUSG00000028618	Tmem59	-0.768224	0.000327376
ENSMUSG00000028626	Col9a2	-2.18001	1.17529e-08
ENSMUSG00000028640	Tfap2c	5.10515	4.86182e-06
ENSMUSG00000028684	Urod	-1.03295	1.96221e-06
ENSMUSG00000028689	Ccdc163	2.62258	2.58838e-09
ENSMUSG00000028766	Alpl	-1.35854	6.33446e-13
ENSMUSG00000028773	Fabp3	0.640479	0.00196634
ENSMUSG00000028780	Sema3c	0.893322	2.82803e-05
ENSMUSG00000028797	Tmem234	-1.6193	0.00724078
ENSMUSG00000028809	Srrm1	-0.911771	0.00394417
ENSMUSG00000028825	Rhd	-0.777936	3.00198e-05
ENSMUSG00000028833	Ncdn	-7.23573	8.33435e-05
ENSMUSG00000028859	Csf3r	-0.61751	0.00910007
ENSMUSG00000028868	Wasf2	-0.983055	0.00255803
ENSMUSG00000028882	Ppp1r8	1.55683	6.63606e-05
ENSMUSG00000028883	Sema3a	1.68062	7.49961e-06
ENSMUSG00000028906	Epb41	-0.79889	2.36862e-06
ENSMUSG00000028977	Casz1	1.39137	0.00947271
ENSMUSG00000029028	Lrrc47	-5.16314	0.00917155
ENSMUSG00000029063	Nadk	-0.76876	0.00434833
ENSMUSG00000029071	Dvl1	-1.88391	3.75093e-07
ENSMUSG00000029123	Stk32b	3.58667	1.37714e-09
ENSMUSG00000029135	Fosl2	0.884889	0.000141384
ENSMUSG00000029152	Ociad1	-0.61787	0.0095524
ENSMUSG00000029156	Sgcb	0.930528	0.00018813
ENSMUSG00000029161	Cgref1	-1.71091	0.00749538
ENSMUSG00000029212	Gabrb1	3.43048	0.000779082
ENSMUSG00000029223	Uchl1	-6.56094	0.00329068
ENSMUSG00000029283	Cdc7	0.99687	0.00232187
ENSMUSG00000029299	Abcg3	-8.01879	4.03046e-05
ENSMUSG00000029310	Nudt9	-1.02839	0.00473522
ENSMUSG00000029334	Prkg2	1.81304	3.77964e-06
ENSMUSG00000029345	Tfip11	-7.78643	0.000161962
ENSMUSG00000029346	Srrd	4.30539	1.09395e-06
ENSMUSG00000029368	Alb	5.65401	0.00149259
ENSMUSG00000029372	Ppbp	-1.25168	2.71292e-13
ENSMUSG00000029381	Shroom3	3.05441	2.00366e-05
ENSMUSG00000029386	Tctn2	3.09494	6.95781e-05
ENSMUSG00000029405	G3bp2	1.02658	1.56877e-09
ENSMUSG00000029455	Aldh2	-1.78632	2.7195e-13
ENSMUSG00000029472	Anapc5	-0.996046	2.12538e-09
ENSMUSG00000029502	Golga3	0.943789	0.00195767
ENSMUSG00000029516	Cit	2.29503	3.05188e-06
ENSMUSG00000029517	Ankrd7	6.87294	0.00724979
ENSMUSG00000029528	Pxn	-0.942831	0.000303983
ENSMUSG00000029563	Foxp2	3.0728	3.64723e-22
ENSMUSG00000029594	Rbm19	-7.29306	0.00297673
ENSMUSG00000029599	Ddx54	-6.36296	0.0068147
ENSMUSG00000029614	Rpl6	-0.761921	2.35397e-14
ENSMUSG00000029622	Arpc1b	-1.15359	1.836e-09
ENSMUSG00000029632	Ndufa4	0.692435	8.6192e-09
ENSMUSG00000029641	Rasl11a	3.30443	0.000769884
ENSMUSG00000029657	Hsph1	-0.999252	0.00785689
ENSMUSG00000029661	Col1a2	-0.971202	3.78584e-20
ENSMUSG00000029669	Tspan12	2.07465	1.94984e-07
ENSMUSG00000029670	Ing3	1.94012	1.01643e-06
ENSMUSG00000029673	Auts2	2.3049	2.04773e-14
ENSMUSG00000029710	Ephb4	1.05609	0.00264174
ENSMUSG00000029713	Gnb2	-0.640586	3.4161e-05
ENSMUSG00000029729	Zkscan1	1.11611	0.0036805
ENSMUSG00000029735	Tpk1	-7.07726	0.00583477
ENSMUSG00000029765	Plxna4	2.05774	0.00132698
ENSMUSG00000029916	Agk	2.4958	0.00109141
ENSMUSG00000030019	Fbxl14	0.996805	0.00967617
ENSMUSG00000030035	Wbp1	-1.58764	0.0041917
ENSMUSG00000030054	Gp9	-1.76124	0.00213958
ENSMUSG00000030059	Tmf1	0.774459	0.00162401
ENSMUSG00000030075	Cntn3	5.98559	0.00783809
ENSMUSG00000030095	Tmem43	0.601677	0.00481295
ENSMUSG00000030102	Itpr1	1.31037	9.06771e-09
ENSMUSG00000030120	Mlf2	-0.913334	0.00319979
ENSMUSG00000030145	Zfp248	3.05718	8.78135e-06
ENSMUSG00000030157	Clec2d	0.593303	1.16796e-05
ENSMUSG00000030161	Gabarapl1	1.59593	6.22198e-09
ENSMUSG00000030172	Erc1	3.94411	4.45698e-14
ENSMUSG00000030187	Klra2	1.33447	0.000431323
ENSMUSG00000030201	Lrp6	0.884437	0.000319128
ENSMUSG00000030228	Pik3c2g	5.17765	2.78026e-09
ENSMUSG00000030256	Bhlhe41	1.39918	4.52207e-10
ENSMUSG00000030263	Lrmp	-1.9439	2.44792e-07
ENSMUSG00000030276	Ttll3	-7.12586	0.00498635
ENSMUSG00000030279	C2cd5	1.51467	4.89413e-09
ENSMUSG00000030282	Cmas	-0.643062	0.00103307
ENSMUSG00000030286	Emc3	0.637777	0.000535749
ENSMUSG00000030287	Itpr2	1.63797	0.000524606
ENSMUSG00000030302	Atp2b2	4.55198	8.64278e-08
ENSMUSG00000030310	Slc6a1	4.70742	1.30625e-17
ENSMUSG00000030323	Ift122	-7.39106	0.00200442
ENSMUSG00000030340	Scnn1a	-6.39381	0.00632127
ENSMUSG00000030341	Tnfrsf1a	-1.86575	2.04956e-06
ENSMUSG00000030345	Dyrk4	8.4633	0.000223831
ENSMUSG00000030399	Ckm	-0.740393	1.44106e-13
ENSMUSG00000030403	Vasp	-0.811399	0.00166806
ENSMUSG00000030409	Dmpk	-1.2492	5.36759e-05
ENSMUSG00000030417	Pdcd5	1.18957	6.29896e-06
ENSMUSG00000030432	Rpl28	-0.967257	1.66311e-11
ENSMUSG00000030433	Sbk2	-7.22615	0.000117987
ENSMUSG00000030435	U2af2	-1.31817	2.2485e-05
ENSMUSG00000030500	Slc17a6	8.5465	0.00182752
ENSMUSG00000030507	Dbx1	8.04429	0.00222174
ENSMUSG00000030551	Nr2f2	1.03695	0.00908131
ENSMUSG00000030583	Sipa1l3	2.74447	2.46586e-10
ENSMUSG00000030584	Dpf1	5.93284	5.01638e-10
ENSMUSG00000030607	Acan	-1.22818	0.000170264
ENSMUSG00000030643	Rab30	2.23422	3.25361e-08
ENSMUSG00000030655	Smg1	0.695271	0.00761732
ENSMUSG00000030672	Mylpf	-0.693364	7.84967e-13
ENSMUSG00000030678	Maz	-0.772076	0.000722712
ENSMUSG00000030685	Kctd13	2.92332	0.00275401
ENSMUSG00000030689	Ino80e	-7.05725	0.00648035
ENSMUSG00000030704	Rab6a	-0.592407	0.00591807
ENSMUSG00000030730	Atp2a1	-1.15638	5.62136e-22
ENSMUSG00000030733	Sh2b1	-1.5249	0.00509985
ENSMUSG00000030744	Rps3	-0.686908	4.61665e-12
ENSMUSG00000030747	Dgat2	-3.373	1.50428e-06
ENSMUSG00000030779	Rbbp6	0.962735	8.41407e-07
ENSMUSG00000030870	Ubfd1	1.55258	3.29102e-08
ENSMUSG00000030872	Gga2	1.79635	7.15322e-05
ENSMUSG00000030895	Hpx	5.08222	1.15119e-15
ENSMUSG00000030994	D7Ertd443e	5.12632	0.00183502
ENSMUSG00000031078	Cttn	-2.48366	0.000302681
ENSMUSG00000031093	Dock11	0.998445	2.59206e-08
ENSMUSG00000031154	Otud5	-1.1363	0.000502105
ENSMUSG00000031169	Porcn	-6.28404	0.00956721
ENSMUSG00000031229	Atrx	0.596603	0.00264174
ENSMUSG00000031257	Nox1	5.73425	1.66311e-11
ENSMUSG00000031342	Gpm6b	1.14708	0.000569002
ENSMUSG00000031352	Hccs	1.32918	3.33345e-09
ENSMUSG00000031353	Rbbp7	-0.699467	0.00112867
ENSMUSG00000031375	Bgn	-0.80747	8.14771e-10
ENSMUSG00000031400	G6pdx	-1.03978	0.00178575
ENSMUSG00000031431	Tsc22d3	0.786626	1.25898e-10
ENSMUSG00000031434	Morc4	-7.73922	0.000231938
ENSMUSG00000031442	Mcf2l	-6.64769	0.00209875
ENSMUSG00000031447	Lamp1	-0.734885	1.81111e-07
ENSMUSG00000031461	Myom2	-1.46054	3.9986e-07
ENSMUSG00000031465	Angpt2	2.0922	0.00224295
ENSMUSG00000031519	Asb5	0.834061	3.07517e-07
ENSMUSG00000031521	Aga	2.70164	4.0999e-05
ENSMUSG00000031523	Dlc1	1.76289	0.00105733
ENSMUSG00000031535	Dkk4	4.74986	0.000642128
ENSMUSG00000031543	Ank1	-0.881527	6.98251e-07
ENSMUSG00000031545	Gpat4	1.25366	0.00320823
ENSMUSG00000031549	Ido2	4.30437	0.00476332
ENSMUSG00000031555	Adam9	0.720909	0.0015894
ENSMUSG00000031561	Tenm3	3.73135	4.54979e-08
ENSMUSG00000031565	Fgfr1	-1.09419	1.30389e-05
ENSMUSG00000031596	Slc7a2	1.12932	0.0023363
ENSMUSG00000031605	Klhl2	1.11706	0.000554874
ENSMUSG00000031715	Smarca5	0.652728	0.000154003
ENSMUSG00000031740	Mmp2	-0.810411	0.000191335
ENSMUSG00000031748	Gnao1	2.60556	0.000106271
ENSMUSG00000031765	Mt1	1.40425	3.73774e-17
ENSMUSG00000031782	Coq9	-0.969388	0.00166444
ENSMUSG00000031791	Tmem38a	-0.619083	0.000100815
ENSMUSG00000031799	Tpm4	-0.781124	1.80377e-05
ENSMUSG00000031827	Cotl1	-1.56743	9.15296e-09
ENSMUSG00000031828	Klhl36	-7.32036	0.00231448
ENSMUSG00000031832	Taf1c	2.84159	0.00229987
ENSMUSG00000031841	Cdh13	1.21723	0.00652517
ENSMUSG00000031862	Atp13a1	1.20007	4.65522e-05
ENSMUSG00000031872	Bean1	3.67461	6.7673e-05
ENSMUSG00000031925	Maml2	1.56767	1.04323e-05
ENSMUSG00000031948	Kars	-1.57229	0.00032187
ENSMUSG00000031955	Bcar1	-3.427	0.00917403
ENSMUSG00000031960	Aars	-1.75825	0.00180646
ENSMUSG00000031974	Abcb10	-1.6051	0.000409413
ENSMUSG00000031993	Snx19	2.9287	0.000107322
ENSMUSG00000032040	Dcps	2.05772	0.000848856
ENSMUSG00000032048	4930510E17Rik	8.2655	0.00535149
ENSMUSG00000032051	Fdx1	1.10923	0.00624979
ENSMUSG00000032060	Cryab	-0.955307	0.000618766
ENSMUSG00000032187	Smarca4	-3.05331	8.75733e-16
ENSMUSG00000032268	Tmprss5	7.16855	5.58603e-06
ENSMUSG00000032281	Acsbg1	6.29662	1.51438e-11
ENSMUSG00000032294	Pkm	-0.697483	4.52207e-10
ENSMUSG00000032316	Clk3	-5.94975	7.55501e-07
ENSMUSG00000032320	Rcn2	0.916072	0.000421435
ENSMUSG00000032373	Car12	2.18009	0.000334416
ENSMUSG00000032383	Ppib	-6.97595	3.34719e-06
ENSMUSG00000032394	Igdcc3	6.25151	8.55288e-18
ENSMUSG00000032396	Dis3l	1.08911	0.00435735
ENSMUSG00000032413	Rasa2	1.49358	4.1833e-10
ENSMUSG00000032420	Nt5e	1.29794	8.81287e-09
ENSMUSG00000032443	Zcwpw2	22.0726	1.50342e-16
ENSMUSG00000032475	Nck1	0.718619	0.00934201
ENSMUSG00000032482	Cspg5	5.55222	5.25849e-06
ENSMUSG00000032484	Ngp	-0.612153	8.25395e-13
ENSMUSG00000032525	Nktr	2.02451	0.0019337
ENSMUSG00000032562	Gnai2	-1.42889	1.64224e-12
ENSMUSG00000032621	Srek1	0.691358	0.00263796
ENSMUSG00000032648	Pygm	-0.742425	4.25803e-09
ENSMUSG00000032652	Crebl2	3.47251	7.97381e-08
ENSMUSG00000032656	2021-03-03	1.85345	0.00392828
ENSMUSG00000032679	Cd59a	0.961829	0.00275763
ENSMUSG00000032698	Lmo2	-0.644748	0.00017592
ENSMUSG00000032727	Mier3	0.681545	0.00979954
ENSMUSG00000032743	D430042O09Rik	1.75375	0.00403833
ENSMUSG00000032769	Trpa1	5.01588	0.000408031
ENSMUSG00000032777	Gtf3c1	-6.51525	2.80572e-07
ENSMUSG00000032815	Fanca	-6.55442	0.00323522
ENSMUSG00000032818	Loxhd1	5.47376	1.75268e-06
ENSMUSG00000032827	Ppp1r9a	1.74963	0.0087046
ENSMUSG00000032842	Abcc10	3.62013	1.723e-14
ENSMUSG00000032899	Styk1	2.91345	0.00877775
ENSMUSG00000032959	Pebp1	-1.24824	0.000945781
ENSMUSG00000032987	Olfr281	9.3054	1.23981e-08
ENSMUSG00000033004	Mycbp2	1.39036	3.01771e-08
ENSMUSG00000033022	Cdo1	-1.35137	0.000376094
ENSMUSG00000033066	Gas7	2.24539	1.38313e-09
ENSMUSG00000033124	Atg9a	-6.43824	0.00517576
ENSMUSG00000033128	Gga1	-1.01868	0.00445783
ENSMUSG00000033174	Mgll	1.20635	0.000350208
ENSMUSG00000033214	Slitrk5	6.71315	3.85198e-15
ENSMUSG00000033219	Gm9758	6.87372	1.91161e-05
ENSMUSG00000033220	Rac2	-0.770767	9.5219e-06
ENSMUSG00000033257	Ttll4	2.14345	5.19637e-06
ENSMUSG00000033318	Gstt2	1.42533	0.00902974
ENSMUSG00000033327	Tnxb	-1.2009	0.00556302
ENSMUSG00000033379	Atp6v0b	0.658507	6.19873e-05
ENSMUSG00000033453	Adamts15	2.18938	0.000234192
ENSMUSG00000033502	Cdc14a	1.03907	0.00176732
ENSMUSG00000033685	Ucp2	-1.77492	4.26775e-10
ENSMUSG00000033720	Sfxn5	3.36843	1.89422e-14
ENSMUSG00000033769	Exoc6b	2.67625	1.24316e-06
ENSMUSG00000033773	Rpap2	2.01735	7.84489e-07
ENSMUSG00000033793	Atp6v1h	0.802641	0.00099046
ENSMUSG00000033826	Dnah8	3.83319	1.2628e-09
ENSMUSG00000033871	Ppargc1b	3.7177	0.00233749
ENSMUSG00000033949	Trim36	3.41507	4.46885e-16
ENSMUSG00000033987	Dnah17	3.47277	0.000152351
ENSMUSG00000033998	Kcnk1	-7.06057	0.00635233
ENSMUSG00000034041	Lyl1	-1.08549	0.000422488
ENSMUSG00000034042	Gpbp1l1	0.745413	0.00110218
ENSMUSG00000034057	Myrfl	6.0469	0.00481957
ENSMUSG00000034087	Nlrp4b	21.4022	3.30861e-12
ENSMUSG00000034151	Zbbx	8.04928	0.00191235
ENSMUSG00000034158	Lrrc58	0.605782	0.00161361
ENSMUSG00000034168	Irf2bpl	1.16091	0.000517125
ENSMUSG00000034194	R3hcc1	-6.62494	0.00245845
ENSMUSG00000034220	Gpc1	-1.23913	2.13303e-06
ENSMUSG00000034224	Slc38a8	8.5888	0.00166507
ENSMUSG00000034275	Igsf9b	4.75028	2.06793e-08
ENSMUSG00000034278	Dnajc17	2.65698	0.00244994
ENSMUSG00000034297	Med13	1.54198	0.000926378
ENSMUSG00000034390	Cmip	2.51285	0.00307286
ENSMUSG00000034427	Myo15b	3.34259	0.000368432
ENSMUSG00000034429	Zfp707	-7.22135	0.00345035
ENSMUSG00000034449	Dhrs11	-1.05622	0.000419946
ENSMUSG00000034450	Gulo	9.21427	1.40846e-06
ENSMUSG00000034456	Uroc1	10.0442	3.15522e-13
ENSMUSG00000034488	Edil3	0.812187	0.00158366
ENSMUSG00000034533	Scn10a	8.99343	1.12689e-05
ENSMUSG00000034574	Daam1	0.652128	0.00915599
ENSMUSG00000034584	Exph5	5.59386	6.39368e-07
ENSMUSG00000034610	Zcchc11	1.01388	0.00819496
ENSMUSG00000034613	Ppm1h	1.54636	0.00846872
ENSMUSG00000034708	Grn	-1.04273	1.30713e-06
ENSMUSG00000034773	BC030867	1.95708	0.00368062
ENSMUSG00000034801	Sos2	0.840763	7.54152e-05
ENSMUSG00000034807	Colgalt1	-6.03575	1.87576e-11
ENSMUSG00000034818	Celf5	4.51474	6.58458e-07
ENSMUSG00000034850	Tmem127	-0.965686	0.00789494
ENSMUSG00000034868	Myl12b	-0.914823	0.00649397
ENSMUSG00000034902	Pip5k1c	-4.85752	1.56995e-08
ENSMUSG00000034918	Cdhr2	4.04436	0.000982802
ENSMUSG00000034994	Eef2	-1.08285	2.51917e-24
ENSMUSG00000035004	Igsf6	-0.962564	0.00944252
ENSMUSG00000035069	Oma1	1.90028	0.00332374
ENSMUSG00000035187	Nkx6-1	5.02922	3.16207e-36
ENSMUSG00000035202	Lars2	-0.786465	1.04054e-05
ENSMUSG00000035203	Epn1	-1.21512	1.13517e-06
ENSMUSG00000035248	Zcchc6	0.669762	0.00256117
ENSMUSG00000035373	Ccl7	2.72344	0.00309874
ENSMUSG00000035382	Pcsk7	-3.70784	0.00846872
ENSMUSG00000035401	Emsy	0.980943	0.000419345
ENSMUSG00000035437	Rabgap1	1.03266	0.00116523
ENSMUSG00000035545	Leng8	-2.36782	0.003664
ENSMUSG00000035614	Togaram1	0.941554	0.000674912
ENSMUSG00000035620	Ric8b	1.44562	1.74623e-08
ENSMUSG00000035697	Arhgap45	-1.12484	4.15414e-06
ENSMUSG00000035778	Ggta1	1.54783	0.0036805
ENSMUSG00000035847	Ids	0.880367	0.000321772
ENSMUSG00000035891	Cerk	-1.49983	0.00769205
ENSMUSG00000035929	H2-Q4	-1.30039	0.00158861
ENSMUSG00000035948	Acss3	5.05905	3.5709e-06
ENSMUSG00000035954	Dock4	1.29182	0.000208843
ENSMUSG00000035984	Nme5	5.71292	0.00108342
ENSMUSG00000036027	1810046K07Rik	5.25717	1.62574e-07
ENSMUSG00000036030	Prtg	3.20279	9.05493e-06
ENSMUSG00000036078	Sigmar1	2.68983	8.10197e-08
ENSMUSG00000036087	Slain2	0.695546	7.76166e-05
ENSMUSG00000036123	Slc9a3	6.3038	0.00365966
ENSMUSG00000036158	Prickle1	2.11934	5.90395e-08
ENSMUSG00000036192	Rorb	4.1953	8.56643e-06
ENSMUSG00000036218	Pdzrn4	4.52549	4.12338e-07
ENSMUSG00000036241	Ube2r2	1.05718	4.85323e-09
ENSMUSG00000036246	Gmip	-1.02524	0.00625522
ENSMUSG00000036256	Igfbp7	-0.729473	0.00362543
ENSMUSG00000036264	Fstl4	4.05951	0.000166611
ENSMUSG00000036275	9530068E07Rik	-1.03641	0.0018646
ENSMUSG00000036322	H2-Ea-ps	10.2053	4.19351e-10
ENSMUSG00000036446	Lum	0.671416	3.39979e-07
ENSMUSG00000036452	Arhgap26	1.38826	0.00149259
ENSMUSG00000036534	Slc38a7	-6.88126	0.000691203
ENSMUSG00000036587	Fut7	-7.21566	0.00387964
ENSMUSG00000036596	Cpz	-8.20142	7.50708e-06
ENSMUSG00000036646	Man1b1	-1.75419	0.000396671
ENSMUSG00000036707	Cab39	-0.630981	0.00147006
ENSMUSG00000036712	Cyld	0.922904	0.000617439
ENSMUSG00000036745	Ttll7	0.873477	0.00144681
ENSMUSG00000036752	Tubb4b	-1.58529	2.54314e-07
ENSMUSG00000036770	Stpg3	6.33013	0.00967633
ENSMUSG00000036790	Slitrk2	5.33663	4.28198e-07
ENSMUSG00000036810	Cnep1r1	0.837163	0.00048893
ENSMUSG00000036834	Plch1	4.92644	0.00548538
ENSMUSG00000036854	Hspb6	-0.967487	8.27533e-05
ENSMUSG00000036879	Phkb	0.763805	1.87673e-08
ENSMUSG00000036902	Neto2	1.81788	0.00820991
ENSMUSG00000036908	Unc93b1	-1.41429	7.13537e-10
ENSMUSG00000037071	Scd1	-0.860035	2.27256e-10
ENSMUSG00000037095	Lrg1	-2.08636	7.85942e-05
ENSMUSG00000037129	Tmprss13	8.26273	0.00570598
ENSMUSG00000037204	Atg101	0.819484	0.00198318
ENSMUSG00000037206	Islr	-0.920525	0.00712048
ENSMUSG00000037234	Hook3	0.691655	0.00853338
ENSMUSG00000037253	Mex3c	0.953537	1.16691e-05
ENSMUSG00000037355	Uvssa	1.33807	0.000258774
ENSMUSG00000037400	Atp11b	-1.23637	0.000524907
ENSMUSG00000037406	Htra4	1.04864	7.75256e-09
ENSMUSG00000037408	Cnnm4	2.07306	0.0029724
ENSMUSG00000037415	Ranbp10	-0.866818	0.00186183
ENSMUSG00000037446	Tulp1	4.59988	0.00481128
ENSMUSG00000037474	Dtl	0.689718	0.00149851
ENSMUSG00000037541	Shank2	4.20655	9.90235e-05
ENSMUSG00000037552	Plekhg2	1.47977	0.00345069
ENSMUSG00000037573	Tob1	0.647644	4.7881e-05
ENSMUSG00000037605	Adgrl3	4.84621	2.68665e-21
ENSMUSG00000037627	Rgs22	5.29077	1.12689e-05
ENSMUSG00000037674	Rfx7	0.764256	0.00624189
ENSMUSG00000037697	Ddhd1	1.97579	0.0017839
ENSMUSG00000037738	Nek5	5.04964	2.92235e-07
ENSMUSG00000037742	Eef1a1	-0.892815	3.14589e-12
ENSMUSG00000037747	Phyhipl	8.37492	0.00354261
ENSMUSG00000037791	Phf12	1.41926	0.0035036
ENSMUSG00000037797	Adh4	4.77332	0.00841356
ENSMUSG00000037926	Ssh2	0.767253	0.0072064
ENSMUSG00000037989	Wnk2	2.44095	8.3755e-05
ENSMUSG00000038007	Acer2	2.98329	5.25068e-08
ENSMUSG00000038011	Dnah10	5.20753	0.00422888
ENSMUSG00000038020	Rapgefl1	3.80866	0.003664
ENSMUSG00000038046	Mrm3	-7.12828	0.00480899
ENSMUSG00000038143	Stox2	2.49841	1.44349e-07
ENSMUSG00000038224	Serpinf2	4.60177	3.59612e-10
ENSMUSG00000038239	Hrc	0.636338	3.8066e-05
ENSMUSG00000038248	Sobp	2.24696	4.18317e-06
ENSMUSG00000038256	Bcl9	3.35697	4.75208e-07
ENSMUSG00000038295	Atg9b	7.0219	8.05102e-06
ENSMUSG00000038342	Mlxip	-1.55089	0.00300051
ENSMUSG00000038375	Trp53inp2	-0.617494	0.0039736
ENSMUSG00000038453	Srcin1	4.7465	0.0073759
ENSMUSG00000038521	C1s1	0.81761	3.2709e-05
ENSMUSG00000038535	Zfp280d	0.756991	0.00133118
ENSMUSG00000038594	Cep85l	1.24762	1.30096e-08
ENSMUSG00000038664	Herc1	-2.1803	2.1608e-07
ENSMUSG00000038670	Mybpc2	-1.70403	1.03013e-14
ENSMUSG00000038717	Atp5l	0.844283	4.74306e-07
ENSMUSG00000038732	Mboat1	2.95722	0.0035036
ENSMUSG00000038738	Shank1	4.6666	1.54522e-29
ENSMUSG00000038756	Ttll6	21.4299	2.41632e-12
ENSMUSG00000038760	Trhr	5.69961	2.59321e-05
ENSMUSG00000038770	Kpna7	7.40905	1.44106e-13
ENSMUSG00000038805	Six3	8.0203	0.00994204
ENSMUSG00000038838	Vars2	-7.17319	0.000127566
ENSMUSG00000038871	Bpgm	-1.51405	4.28452e-18
ENSMUSG00000038872	Zfhx3	1.56751	9.00083e-05
ENSMUSG00000038900	Rpl12	-0.585622	1.36267e-09
ENSMUSG00000038910	Plcl2	1.31126	8.49989e-10
ENSMUSG00000038963	Slco4a1	-7.27223	0.00282337
ENSMUSG00000038976	Ppp1r9b	-1.92789	1.31091e-05
ENSMUSG00000039001	Rps21	0.632935	5.39507e-11
ENSMUSG00000039084	Chad	-2.09617	1.89881e-28
ENSMUSG00000039100	2021-03-06	0.683058	3.82501e-08
ENSMUSG00000039126	Prune2	2.50688	4.1675e-16
ENSMUSG00000039156	Stim2	0.705303	0.0057946
ENSMUSG00000039176	Polg	1.51489	0.000553456
ENSMUSG00000039221	Rpl22l1	1.01259	0.000412012
ENSMUSG00000039236	Isg20	-1.35246	7.97702e-07
ENSMUSG00000039254	Pomt1	-7.17959	0.000125963
ENSMUSG00000039335	Spata16	5.65696	0.000327264
ENSMUSG00000039385	Cdh6	4.95933	0.00134074
ENSMUSG00000039395	Mreg	1.5371	0.000318756
ENSMUSG00000039405	Prss23	1.21817	1.14394e-07
ENSMUSG00000039414	Heatr5b	-7.41656	0.00135265
ENSMUSG00000039427	Alg1	-7.3356	0.00206265
ENSMUSG00000039568	Ubald1	1.33435	0.00481957
ENSMUSG00000039579	Grin3a	5.49516	4.50782e-05
ENSMUSG00000039607	Rbms3	1.53364	0.00706995
ENSMUSG00000039633	Lonrf1	1.91586	4.74839e-05
ENSMUSG00000039728	Slc6a5	10.0091	2.78026e-09
ENSMUSG00000039753	Fbxl5	0.652023	0.0035614
ENSMUSG00000039809	Gabbr2	6.60481	0.000189494
ENSMUSG00000039826	Trub2	0.944266	0.00215899
ENSMUSG00000039899	Fgl2	0.653639	3.68961e-05
ENSMUSG00000039903	Eva1c	5.35893	2.5891e-18
ENSMUSG00000039914	Coq10a	-0.814663	0.000289109
ENSMUSG00000039942	Ptger4	1.40759	0.00468276
ENSMUSG00000039963	Ccdc40	3.36871	0.00990804
ENSMUSG00000039976	Tbc1d16	-7.4192	0.00139286
ENSMUSG00000040025	Ythdf2	0.829691	5.01831e-05
ENSMUSG00000040026	Saa3	5.60145	4.89646e-13
ENSMUSG00000040035	Disp2	4.55454	8.73865e-05
ENSMUSG00000040086	Tnni3k	5.93396	0.000957426
ENSMUSG00000040118	Cacna2d1	1.17049	2.0596e-11
ENSMUSG00000040123	Zmym5	0.721738	0.00322974
ENSMUSG00000040134	Rdh7	8.08399	0.00950448
ENSMUSG00000040167	Ikzf5	1.51285	2.14759e-14
ENSMUSG00000040183	Ankrd6	-7.36113	0.00225903
ENSMUSG00000040188	Scamp2	-1.83884	7.75835e-05
ENSMUSG00000040225	Prrc2c	1.15828	9.29912e-07
ENSMUSG00000040231	Syngr4	5.36017	3.53379e-06
ENSMUSG00000040265	Dnm3	3.26943	0.000139681
ENSMUSG00000040314	Ctsg	-0.952471	0.000648941
ENSMUSG00000040385	Ppp1ca	-2.16329	2.10383e-11
ENSMUSG00000040412	5330417C22Rik	5.28639	5.96883e-10
ENSMUSG00000040420	Cdh18	5.96683	0.000421435
ENSMUSG00000040423	Rc3h1	0.832877	0.000403029
ENSMUSG00000040435	Ppp1r15a	-0.741333	0.00945409
ENSMUSG00000040441	Slc26a10	2.85136	0.00283704
ENSMUSG00000040462	Os9	-1.33541	0.000215158
ENSMUSG00000040511	Pvr	2.08193	0.00210667
ENSMUSG00000040520	Manea	0.844529	0.00187987
ENSMUSG00000040549	Ckap5	0.676343	0.00798567
ENSMUSG00000040550	Otud6b	0.678431	0.00221927
ENSMUSG00000040560	Wdr7	0.978329	0.00569764
ENSMUSG00000040616	Tmem51	-5.55139	0.00914521
ENSMUSG00000040624	Plekhg1	2.01914	1.63177e-05
ENSMUSG00000040640	Erc2	5.27675	0.00214733
ENSMUSG00000040651	Fam208a	1.43597	0.0018761
ENSMUSG00000040652	Oaz2	-0.995547	0.0035036
ENSMUSG00000040690	Col16a1	-0.965559	0.000244959
ENSMUSG00000040721	Zfhx2	4.12026	3.95601e-17
ENSMUSG00000040752	Myh6	3.65508	0.00296184
ENSMUSG00000040759	Cmtm5	7.95311	0.0016914
ENSMUSG00000040760	Appl1	1.07292	0.000101304
ENSMUSG00000040771	Oard1	0.64522	0.00740464
ENSMUSG00000040782	Rfwd2	-0.926614	0.00923833
ENSMUSG00000040891	Foxa3	4.41905	1.46304e-12
ENSMUSG00000040940	Arhgef1	-1.00766	1.54825e-07
ENSMUSG00000040945	Rcc2	-0.66329	0.00733779
ENSMUSG00000041117	Ccdc8	-7.15595	0.00457964
ENSMUSG00000041268	Dmxl2	0.787481	0.00615492
ENSMUSG00000041272	Tox	3.94395	8.32742e-07
ENSMUSG00000041355	Ssr2	-1.20935	9.80548e-07
ENSMUSG00000041431	Ccnb1	-0.855364	0.000110968
ENSMUSG00000041482	Piezo2	2.30468	0.000427781
ENSMUSG00000041528	Rnf123	-4.4932	2.99462e-05
ENSMUSG00000041559	Fmod	-1.1037	5.78163e-14
ENSMUSG00000041633	Kctd12b	-7.4125	0.00145549
ENSMUSG00000041703	Zic5	7.41509	0.00891619
ENSMUSG00000041730	Prrxl1	5.00544	0.00566567
ENSMUSG00000041740	Rnf10	-1.591	1.83137e-11
ENSMUSG00000041757	Plekha6	-5.07297	0.0082684
ENSMUSG00000041777	Cir1	-6.9098	0.000667504
ENSMUSG00000041779	Tram2	1.95505	0.000934078
ENSMUSG00000041815	Poldip3	-1.00945	0.00990219
ENSMUSG00000041961	Znrf3	3.8373	0.000594934
ENSMUSG00000042042	Csgalnact2	0.762982	3.19158e-10
ENSMUSG00000042043	Tbca	0.783334	0.00470677
ENSMUSG00000042066	Tmcc2	-1.56691	6.97508e-21
ENSMUSG00000042111	Ccdc115	1.18867	0.000445462
ENSMUSG00000042116	Vwa1	-7.08365	0.00585632
ENSMUSG00000042210	Abhd14a	-7.83071	0.000121522
ENSMUSG00000042244	Pglyrp3	8.58601	0.000107911
ENSMUSG00000042256	Ptchd4	5.31861	1.20533e-13
ENSMUSG00000042268	Slc26a9	6.55027	0.00156322
ENSMUSG00000042312	S100a13	0.599345	0.0043869
ENSMUSG00000042351	Grap2	-6.59137	0.0027401
ENSMUSG00000042369	Rbm45	1.28367	0.00461178
ENSMUSG00000042425	Frmpd3	8.93035	8.09147e-06
ENSMUSG00000042476	Abcb4	-1.4618	0.00948762
ENSMUSG00000042492	Tbc1d10b	-0.845779	0.00710634
ENSMUSG00000042510	AA986860	3.06791	0.00124447
ENSMUSG00000042524	Sun2	-0.666883	0.00633604
ENSMUSG00000042541	Sem1	0.683461	7.48655e-07
ENSMUSG00000042570	Mier2	-7.04256	0.000290861
ENSMUSG00000042589	Cux2	4.44577	5.41704e-13
ENSMUSG00000042608	Stk40	-1.66305	0.000125963
ENSMUSG00000042613	Pbxip1	0.798995	0.00699391
ENSMUSG00000042625	Safb2	-1.11309	0.00198401
ENSMUSG00000042675	Ypel3	-1.21492	6.22612e-06
ENSMUSG00000042757	Tmem108	3.41556	0.000143634
ENSMUSG00000043050	Tnp2	5.06544	0.00908131
ENSMUSG00000043243	Fam129c	-1.44985	6.22223e-05
ENSMUSG00000043257	Pigv	1.55254	8.2774e-06
ENSMUSG00000043333	Rhbdl2	-7.36895	0.00179532
ENSMUSG00000043372	Hexim2	3.65006	0.00296936
ENSMUSG00000043421	Hilpda	-6.52093	0.00385033
ENSMUSG00000043613	Mmp3	2.77572	4.1675e-16
ENSMUSG00000043618	Eif5al3-ps	6.06268	0.0061092
ENSMUSG00000043794	D830025C05Rik	4.30818	0.000116258
ENSMUSG00000044006	Cilp2	-0.849991	0.005064
ENSMUSG00000044071	Fam19a2	4.41886	0.000206054
ENSMUSG00000044083	Efcab8	7.7475	1.63661e-11
ENSMUSG00000044201	Cdc25c	1.59095	0.00277731
ENSMUSG00000044279	Crb3	8.31062	1.70996e-13
ENSMUSG00000044294	Krt84	9.70976	7.66869e-09
ENSMUSG00000044308	Ubr3	0.699255	6.02722e-06
ENSMUSG00000044313	Mab21l3	8.13128	0.00789373
ENSMUSG00000044502	Bod1	0.678594	0.00698695
ENSMUSG00000044533	Rps2	-2.07915	5.1068e-78
ENSMUSG00000044627	Swi5	-1.17218	2.33667e-09
ENSMUSG00000044835	Ankrd45	5.71181	0.00130494
ENSMUSG00000044951	Mylk4	0.681234	3.0857e-08
ENSMUSG00000044976	Wdr72	5.83831	0.000137519
ENSMUSG00000044986	Tst	-4.05172	0.00100022
ENSMUSG00000045008	9030612E09Rik	4.56769	5.29691e-10
ENSMUSG00000045031	Cetn4	-7.09372	0.00549805
ENSMUSG00000045034	Ankrd34b	21.4845	1.23451e-12
ENSMUSG00000045095	Magi1	2.53936	0.000348812
ENSMUSG00000045180	Shroom2	-7.2653	0.0035036
ENSMUSG00000045282	Tmem86b	-6.58635	0.00275481
ENSMUSG00000045302	Preb	-2.25128	1.44878e-06
ENSMUSG00000045455	Gm9797	5.61	0.000863882
ENSMUSG00000045581	Olfr710	4.46348	0.00274123
ENSMUSG00000045608	Dbx2	4.96394	0.000119663
ENSMUSG00000045662	Henmt1	8.2407	0.000848856
ENSMUSG00000045725	Prr15	4.46377	1.33451e-08
ENSMUSG00000045730	Adrb2	0.884534	0.00876956
ENSMUSG00000045763	Basp1	3.01779	0.00306906
ENSMUSG00000045817	Zfp36l2	-0.807998	6.00149e-05
ENSMUSG00000045991	Onecut2	6.68315	2.11836e-10
ENSMUSG00000046229	Scand1	0.93751	0.00586102
ENSMUSG00000046275	Tusc5	2.19083	0.00480489
ENSMUSG00000046415	B430212C06Rik	3.08784	7.18078e-05
ENSMUSG00000046574	Prr12	-7.07332	0.000227397
ENSMUSG00000046650	Olfr1440	6.71221	0.00271639
ENSMUSG00000046671	Mtfr1l	0.607999	0.00873908
ENSMUSG00000046792	Zfp787	-5.89449	2.09185e-05
ENSMUSG00000046794	Ppp1r3b	1.68987	0.000327999
ENSMUSG00000046804	Phgr1	5.04405	0.00341066
ENSMUSG00000046876	Atxn1	1.72761	1.45983e-12
ENSMUSG00000046952	Gm5815	6.93817	3.60187e-08
ENSMUSG00000046962	Zbtb21	2.16448	0.000290861
ENSMUSG00000046982	Tshz1	2.02514	1.05624e-09
ENSMUSG00000047048	Olfr432	6.06645	8.2929e-10
ENSMUSG00000047155	Cyp4x1	3.99085	0.00926244
ENSMUSG00000047161	Chst9	8.72106	0.00107886
ENSMUSG00000047257	Prss45	6.62199	0.00351183
ENSMUSG00000047412	Zbtb44	0.949175	0.000144913
ENSMUSG00000047495	Dlgap2	8.2352	0.0061092
ENSMUSG00000047586	Nccrp1	6.10102	2.17449e-34
ENSMUSG00000047632	Fgfbp3	-7.27534	0.00273272
ENSMUSG00000047635	2810006K23Rik	-7.52142	0.000808308
ENSMUSG00000047676	Rpsa-ps10	0.619315	0.00789421
ENSMUSG00000047746	Fbxo40	0.837189	0.00072809
ENSMUSG00000047810	Ccdc88b	-1.05713	0.000151428
ENSMUSG00000047824	Pygo2	0.790832	0.00135459
ENSMUSG00000047844	Bex4	-7.28331	0.00263796
ENSMUSG00000047878	A4galt	1.76565	0.00412412
ENSMUSG00000047938	4930483J18Rik	7.62252	5.32146e-09
ENSMUSG00000047992	Fam69c	4.33884	2.87326e-09
ENSMUSG00000048003	Catsper4	5.24104	9.96289e-07
ENSMUSG00000048058	Ldlrad3	-2.02022	0.00876274
ENSMUSG00000048076	Arf1	-0.590535	0.000798557
ENSMUSG00000048126	Col6a3	-0.713152	0.000368432
ENSMUSG00000048163	Selplg	-1.38069	0.00140538
ENSMUSG00000048216	Gpr85	5.67505	4.13602e-14
ENSMUSG00000048230	Fbxo43	5.01146	0.000134621
ENSMUSG00000048349	Pou4f1	4.76779	1.20166e-13
ENSMUSG00000048371	Pdp2	3.06547	3.2804e-05
ENSMUSG00000048482	Bdnf	4.35211	1.52543e-05
ENSMUSG00000048483	Zdhhc22	5.69428	1.23649e-05
ENSMUSG00000048537	Phldb1	-1.20822	0.00502827
ENSMUSG00000048562	Sp8	7.63124	1.56919e-08
ENSMUSG00000048758	Rpl29	-0.781644	1.22338e-05
ENSMUSG00000048782	Insc	-7.37581	0.00164052
ENSMUSG00000048915	Efna5	3.78839	7.54325e-16
ENSMUSG00000049015	Olfr1467	8.21621	0.00101455
ENSMUSG00000049044	Rapgef4	1.10536	0.00919538
ENSMUSG00000049103	Ccr2	0.703287	0.00114095
ENSMUSG00000049160	Tex50	8.43585	1.70624e-09
ENSMUSG00000049225	Pdp1	0.862456	9.31453e-06
ENSMUSG00000049265	Kcnk3	3.27442	0.00907032
ENSMUSG00000049303	Syt12	5.03326	2.29521e-08
ENSMUSG00000049488	Tmem67	2.71411	0.00106953
ENSMUSG00000049555	Tmie	2.29227	0.00429946
ENSMUSG00000049577	Zfpm1	-3.23944	1.16691e-05
ENSMUSG00000049728	Zfp668	2.17958	0.00704912
ENSMUSG00000049807	Arhgap23	-1.60049	0.00444183
ENSMUSG00000049971	Glt1d1	3.00877	0.00408668
ENSMUSG00000049985	Ankrd55	4.02675	0.00474363
ENSMUSG00000050087	Cby3	21.4845	1.23451e-12
ENSMUSG00000050132	Sarm1	5.44742	1.03013e-14
ENSMUSG00000050148	Ubqln2	0.78731	0.000930723
ENSMUSG00000050295	Foxc1	2.59397	3.19477e-21
ENSMUSG00000050310	Rictor	0.787829	0.00144442
ENSMUSG00000050439	Enthd1	6.61217	0.000166785
ENSMUSG00000050762	Prss27	5.89667	8.11279e-06
ENSMUSG00000050763	Olfr1395	8.67414	0.00104898
ENSMUSG00000050953	Gja1	-0.789159	2.31744e-05
ENSMUSG00000051048	P4ha3	2.00946	0.00196634
ENSMUSG00000051098	Mblac2	2.82478	4.23341e-07
ENSMUSG00000051219	3100002H09Rik	4.82736	0.00192685
ENSMUSG00000051255	Gm6563	-1.09173	0.00052189
ENSMUSG00000051401	Kctd16	9.01437	4.94139e-06
ENSMUSG00000051427	Ccdc157	-6.45307	0.00535164
ENSMUSG00000051435	Fhad1	4.2459	3.25389e-08
ENSMUSG00000051469	Zfp24	0.870143	2.10774e-05
ENSMUSG00000051557	Pusl1	-7.04535	0.00677498
ENSMUSG00000051592	Ccnb3	8.6994	4.67349e-05
ENSMUSG00000051730	Mettl5	-6.69391	0.00178449
ENSMUSG00000051735	Rinl	-1.72186	0.00919531
ENSMUSG00000051748	Wfdc21	0.610174	5.32352e-09
ENSMUSG00000052105	Mtcl1	3.99706	4.13589e-06
ENSMUSG00000052160	Pld4	-1.22173	0.00688249
ENSMUSG00000052212	Cd177	-0.759848	0.00109653
ENSMUSG00000052305	Hbb-bs	-0.721665	5.9527e-13
ENSMUSG00000052387	Trpm3	8.74773	5.08039e-10
ENSMUSG00000052477	C130026I21Rik	5.51735	2.01259e-07
ENSMUSG00000052544	St6galnac3	2.20299	4.16756e-06
ENSMUSG00000052549	Arl13a	8.25503	0.000832727
ENSMUSG00000052572	Dlg2	2.34435	0.000888608
ENSMUSG00000052613	Pcdh15	4.00861	0.000139681
ENSMUSG00000052698	Tln2	2.02711	1.42074e-09
ENSMUSG00000052707	Tnrc6a	1.04766	7.29168e-05
ENSMUSG00000052861	Dnah6	4.83233	6.61336e-10
ENSMUSG00000052957	Gas1	0.614057	0.00331667
ENSMUSG00000053007	Creb5	1.93857	1.61515e-08
ENSMUSG00000053198	Prx	-7.00413	0.00779323
ENSMUSG00000053199	Arhgap20	2.27369	7.12348e-07
ENSMUSG00000053279	Aldh1a1	-0.865641	3.80324e-05
ENSMUSG00000053338	Tarm1	2.70824	4.2471e-06
ENSMUSG00000053477	Tcf4	0.853912	4.25803e-09
ENSMUSG00000053536	Cstf2t	0.88874	0.000599723
ENSMUSG00000053552	Ebf4	3.23586	9.74201e-05
ENSMUSG00000053678	Defb40	8.29825	0.00479289
ENSMUSG00000053754	Chd8	1.9048	3.79194e-08
ENSMUSG00000053835	H2-T24	-7.10431	0.000193211
ENSMUSG00000053852	Adgrg4	9.73813	4.08096e-09
ENSMUSG00000053877	Srcap	4.64908	1.55403e-06
ENSMUSG00000054008	Ndst1	-6.95442	0.00047163
ENSMUSG00000054074	Skida1	5.00401	8.89508e-18
ENSMUSG00000054091	1810037I17Rik	0.635673	0.00242323
ENSMUSG00000054455	Vapb	-0.720798	0.00843681
ENSMUSG00000054499	Dedd2	-2.1226	1.79907e-05
ENSMUSG00000054520	Sh3bp2	1.51005	0.000381485
ENSMUSG00000054641	Mmrn1	0.859452	0.00638158
ENSMUSG00000054746	Abca15	5.24357	0.00558874
ENSMUSG00000055026	Gabrg3	8.74766	0.000804316
ENSMUSG00000055027	Smyd1	-1.29666	4.97759e-05
ENSMUSG00000055078	Gabra5	9.35584	1.76962e-06
ENSMUSG00000055093	Gm8430	1.17257	3.39463e-11
ENSMUSG00000055114	Anxa13	5.06011	0.00264565
ENSMUSG00000055403	4933427D06Rik	8.3047	0.00448156
ENSMUSG00000055409	Nell1	6.69292	4.43098e-09
ENSMUSG00000055415	Atp10b	7.06592	1.11098e-07
ENSMUSG00000055424	Gm9970	8.42934	0.00313538
ENSMUSG00000055471	Alk	8.18351	0.00718922
ENSMUSG00000055523	Gucy2g	4.85555	0.00459351
ENSMUSG00000055531	Cpsf6	0.630308	3.86893e-05
ENSMUSG00000055746	Magea2	21.607	2.47281e-13
ENSMUSG00000055799	Tcf7l1	3.94954	1.08867e-10
ENSMUSG00000055943	Emc7	-0.796625	0.00846996
ENSMUSG00000056050	Mia3	0.728259	0.00604463
ENSMUSG00000056054	S100a8	0.646984	5.63255e-09
ENSMUSG00000056071	S100a9	0.828408	3.02448e-10
ENSMUSG00000056091	St3gal5	-0.647801	0.0053643
ENSMUSG00000056124	B4galt6	0.895353	0.000383936
ENSMUSG00000056201	Cfl1	-0.792091	3.39533e-08
ENSMUSG00000056204	Pgpep1	2.34352	1.07083e-07
ENSMUSG00000056258	Kcnq3	3.48131	0.00841127
ENSMUSG00000056328	Myh1	-2.15971	1.40041e-47
ENSMUSG00000056366	Fabp3-ps1	4.44754	0.00187859
ENSMUSG00000056394	Lig1	-1.12775	0.00238661
ENSMUSG00000056459	Zbtb25	2.81616	2.76028e-11
ENSMUSG00000056501	Cebpb	1.19662	7.33581e-12
ENSMUSG00000056579	Tug1	0.751377	0.00515322
ENSMUSG00000056836	Gm6851	3.42963	0.00460476
ENSMUSG00000057116	AF366264	4.85492	0.00164035
ENSMUSG00000057177	Gsk3a	-2.09255	0.00949826
ENSMUSG00000057236	Rbbp4	-0.626349	0.00137953
ENSMUSG00000057329	Bcl2	2.69392	1.15667e-15
ENSMUSG00000057378	Ryr3	6.19378	0.00523477
ENSMUSG00000057447	Olfr1205	8.39658	0.00344582
ENSMUSG00000057457	Phex	-1.18346	9.17165e-07
ENSMUSG00000057696	Rpl30-ps1	3.70428	0.000617439
ENSMUSG00000057729	Prtn3	-0.954701	5.40318e-06
ENSMUSG00000057863	Rpl36	-0.983415	1.02638e-07
ENSMUSG00000058006	Mdn1	2.09787	3.34331e-07
ENSMUSG00000058013	2021-09-11	0.783732	0.00294485
ENSMUSG00000058101	1700084J12Rik	5.4739	0.00185512
ENSMUSG00000058126	Tpm3-rs7	2.10483	0.00341268
ENSMUSG00000058192	Zfp846	1.87033	0.00423666
ENSMUSG00000058287	Gm12253	5.77206	3.63058e-14
ENSMUSG00000058290	Espl1	-2.04849	0.000655995
ENSMUSG00000058297	Spock2	3.32704	1.49533e-05
ENSMUSG00000058298	Mcm9	1.8095	0.000421764
ENSMUSG00000058325	Dock1	1.55246	2.10822e-08
ENSMUSG00000058546	Rpl23a	-6.9409	0.0061463
ENSMUSG00000058569	Tmed9	-1.17997	0.000132897
ENSMUSG00000058589	Anks1b	5.36208	6.2422e-54
ENSMUSG00000058600	Rpl30	-1.20049	0.00666574
ENSMUSG00000058620	Adra2b	6.31956	0.000134786
ENSMUSG00000058626	Capn11	5.57589	0.000149418
ENSMUSG00000058709	Egln2	-1.58549	0.000103376
ENSMUSG00000058934	Igf1os	3.19597	0.000142754
ENSMUSG00000058952	Cfi	4.41297	0.00710594
ENSMUSG00000059003	Grin2a	4.02178	1.54773e-08
ENSMUSG00000059113	Gm10061	21.4022	3.30861e-12
ENSMUSG00000059291	Rpl11	-0.663627	1.82776e-11
ENSMUSG00000059395	Nkapl	5.38438	1.92052e-08
ENSMUSG00000059540	Tcea2	2.51818	8.56874e-05
ENSMUSG00000059623	Olfr39	8.09017	0.00988081
ENSMUSG00000059645	Gm7361	8.57546	0.00011774
ENSMUSG00000059706	A830035A12Rik	8.36451	0.000553456
ENSMUSG00000059796	Eif4a1	-0.625172	0.000125963
ENSMUSG00000059842	Zfp341	3.25894	0.000396671
ENSMUSG00000059851	Kmt5c	-1.24314	0.00481957
ENSMUSG00000059854	Hydin	6.99019	2.71457e-08
ENSMUSG00000059887	Olfr1507	8.60258	0.00151602
ENSMUSG00000059891	Tsks	5.19634	0.000151428
ENSMUSG00000059994	Fcrl1	-8.10154	1.69162e-05
ENSMUSG00000060224	Pyroxd2	-6.15952	0.000976763
ENSMUSG00000060336	Zfp937	3.82712	4.22474e-05
ENSMUSG00000060371	Caln1	4.28256	0.00187239
ENSMUSG00000060510	Zfp266	0.73748	0.00523477
ENSMUSG00000060791	Gmfg	0.701203	1.97009e-07
ENSMUSG00000060860	Ube2s	-1.07274	0.000480277
ENSMUSG00000060923	Acyp2	0.712943	0.00704912
ENSMUSG00000060935	Tmem263	0.615844	0.00667954
ENSMUSG00000060988	Galnt13	8.11871	0.000554548
ENSMUSG00000061032	Rrp1	-0.972856	0.00250138
ENSMUSG00000061079	Zfp143	1.08021	0.000834044
ENSMUSG00000061165	Olfr160	6.0409	9.80835e-06
ENSMUSG00000061186	Sfmbt2	3.68335	2.58292e-05
ENSMUSG00000061306	Slc38a10	-1.1805	0.0037821
ENSMUSG00000061393	Acvr2b	4.32519	1.55403e-06
ENSMUSG00000061462	Obscn	-0.891695	2.93732e-07
ENSMUSG00000061474	Mrps36	1.31468	0.00309918
ENSMUSG00000061525	4921509C19Rik	6.43429	4.81741e-05
ENSMUSG00000061780	Cfd	-0.631981	0.00451295
ENSMUSG00000061787	Rps17	-0.639072	4.4834e-07
ENSMUSG00000061816	Myl1	-0.669809	1.5574e-11
ENSMUSG00000061859	Patj	2.58121	0.00436345
ENSMUSG00000062078	Qk	0.632875	7.00335e-05
ENSMUSG00000062151	Unc13c	21.6555	1.27906e-13
ENSMUSG00000062232	Rapgef2	1.32109	0.00579448
ENSMUSG00000062234	Gak	-1.59649	0.0067089
ENSMUSG00000062257	Opcml	4.74153	1.07547e-08
ENSMUSG00000062327	T	8.62599	0.00135164
ENSMUSG00000062647	Rpl7a	-2.33847	0.000110215
ENSMUSG00000062729	Ppox	-0.82731	0.000256964
ENSMUSG00000062822	4833420G17Rik	0.67369	0.00100945
ENSMUSG00000062866	Phactr2	1.15895	0.00142501
ENSMUSG00000062991	Nrg1	2.94323	0.00969832
ENSMUSG00000063015	Ccni	0.667666	1.56761e-05
ENSMUSG00000063063	Ctnna2	21.3296	6.68381e-12
ENSMUSG00000063409	Lrrc43	10.2747	2.88355e-10
ENSMUSG00000063410	Stk24	-1.68927	0.000424774
ENSMUSG00000063524	Eno1	-1.11835	8.26576e-07
ENSMUSG00000063632	Sox11	5.08736	4.16474e-05
ENSMUSG00000063765	Chadl	-6.49384	0.00435907
ENSMUSG00000063856	Gpx1	-0.669322	1.87225e-12
ENSMUSG00000063882	Uqcrh	0.799078	1.24955e-10
ENSMUSG00000063935	Zar1	4.10237	0.00119251
ENSMUSG00000063952	Brpf3	-1.08144	0.00150957
ENSMUSG00000064036	Mro	4.90775	0.00125249
ENSMUSG00000064090	Vrk2	3.04724	0.000661566
ENSMUSG00000064201	Krt2	8.66654	0.000452719
ENSMUSG00000064259	Vmn1r13	8.89648	2.43893e-05
ENSMUSG00000064293	Cntn4	5.04021	1.71796e-07
ENSMUSG00000064310	Zpld1	6.27027	0.00585518
ENSMUSG00000064345	mt-Nd2	0.950781	1.70624e-09
ENSMUSG00000064354	mt-Co2	0.616188	2.58888e-06
ENSMUSG00000064357	mt-Atp6	0.655282	0.00155749
ENSMUSG00000064358	mt-Co3	0.865157	1.07976e-07
ENSMUSG00000064360	mt-Nd3	0.954136	0.00114147
ENSMUSG00000064367	mt-Nd5	1.39075	9.59093e-07
ENSMUSG00000064368	mt-Nd6	0.856088	9.46495e-09
ENSMUSG00000064372	mt-Tp	1.80475	0.000939352
ENSMUSG00000065111	Gm25141	8.3686	0.00370941
ENSMUSG00000065312	Gm26063	8.36969	0.0035354
ENSMUSG00000065727	Gm26164	8.72491	0.000906085
ENSMUSG00000066068	Gm13611	3.43948	0.00677498
ENSMUSG00000066392	Nrxn3	5.64235	1.02451e-29
ENSMUSG00000066406	Akap13	0.625672	0.00160433
ENSMUSG00000066595	Flvcr1	1.21167	4.73556e-07
ENSMUSG00000066772	Obox3	6.11157	0.000222058
ENSMUSG00000066842	Hmcn1	1.64775	0.00195527
ENSMUSG00000066894	Vsig10	2.68147	4.92285e-05
ENSMUSG00000067103	AY702103	8.56232	0.000116937
ENSMUSG00000067156	Gm7337	5.67435	0.00544319
ENSMUSG00000067199	Frat1	2.37836	3.3276e-08
ENSMUSG00000067242	Lgi1	4.03753	0.0038771
ENSMUSG00000067274	Rplp0	-0.67393	1.1658e-13
ENSMUSG00000067336	Bmpr2	0.652646	8.54685e-05
ENSMUSG00000067344	Rps25-ps1	3.18517	1.73252e-05
ENSMUSG00000067586	S1pr3	-8.74346	5.90395e-08
ENSMUSG00000067596	Krt74	8.44616	0.000427421
ENSMUSG00000067698	Gm10220	5.41927	1.91836e-08
ENSMUSG00000067719	Gm10221	0.649263	1.52698e-05
ENSMUSG00000067786	Nnat	3.5063	0.000113911
ENSMUSG00000067889	Sptbn2	4.16354	1.8897e-10
ENSMUSG00000067916	Zfp991	1.62531	0.00148563
ENSMUSG00000068220	Lgals1	-0.84739	2.12538e-09
ENSMUSG00000068267	Cenpb	-1.02776	7.32308e-07
ENSMUSG00000068328	Aup1	-1.53252	1.13969e-05
ENSMUSG00000068523	Gng5	-1.16898	1.56919e-08
ENSMUSG00000068699	Flnc	-0.77702	0.00294002
ENSMUSG00000068744	Psrc1	-7.85463	0.000108323
ENSMUSG00000068888	Lce1i	5.68097	7.5458e-10
ENSMUSG00000068962	Zfp114	5.57797	0.000219565
ENSMUSG00000069053	Uba1y	5.19356	8.4797e-07
ENSMUSG00000069072	Slc7a14	8.69945	0.00100945
ENSMUSG00000069094	Pde7a	0.959302	0.00138207
ENSMUSG00000069135	Fgfr1op	0.89571	0.000327376
ENSMUSG00000069516	Lyz2	-0.794936	2.16038e-17
ENSMUSG00000069601	Ank3	2.38111	7.62789e-10
ENSMUSG00000069662	Marcks	0.678378	7.62008e-10
ENSMUSG00000069911	Fam196b	5.43185	0.00227961
ENSMUSG00000069917	Hba-a2	0.711084	1.40928e-10
ENSMUSG00000070000	Fcho1	-1.67091	0.0026859
ENSMUSG00000070385	Ampd1	0.782502	1.0346e-06
ENSMUSG00000070394	Tmem256	0.586158	3.29835e-05
ENSMUSG00000070436	Serpinh1	-1.48321	6.60523e-11
ENSMUSG00000070465	Gm9696	6.28998	0.000119663
ENSMUSG00000070526	Peg12	3.99405	3.19677e-12
ENSMUSG00000070574	2310016G11Rik	4.48659	0.00285296
ENSMUSG00000070576	Mn1	1.44753	0.00071832
ENSMUSG00000070683	Lactbl1	6.52275	0.00522761
ENSMUSG00000070985	Acnat1	4.73599	0.00172411
ENSMUSG00000071037	Camkmt	4.86288	1.5152e-13
ENSMUSG00000071104	Ccdc110	8.68714	0.00106451
ENSMUSG00000071204	Gm10319	9.06888	2.49294e-06
ENSMUSG00000071234	Syndig1l	5.31144	6.31647e-05
ENSMUSG00000071342	Lsmem1	1.77151	0.00636827
ENSMUSG00000071528	Usmg5	0.861817	1.5049e-09
ENSMUSG00000071644	Eef1g	-0.728869	7.66017e-07
ENSMUSG00000071646	Mta2	-0.769852	0.00309132
ENSMUSG00000071650	Ganab	-1.33287	2.71641e-06
ENSMUSG00000071715	Ncf4	-1.3165	0.00796453
ENSMUSG00000071757	Zhx2	2.95403	0.00190935
ENSMUSG00000072082	Ccnf	-1.18567	0.00396783
ENSMUSG00000072214	2021-09-05	-5.13849	0.000109676
ENSMUSG00000072511	Hhla1	6.01731	0.00130543
ENSMUSG00000072572	Slc39a2	4.86071	0.00083956
ENSMUSG00000072688	Gm10399	7.79113	3.38321e-06
ENSMUSG00000072704	Smim10l1	0.800604	1.30096e-08
ENSMUSG00000072720	Myo18b	-2.24541	0.000419946
ENSMUSG00000073174	Gm29254	8.38147	0.000447752
ENSMUSG00000073293	Nudt10	5.39524	1.60098e-05
ENSMUSG00000073400	Trim10	-1.23959	7.49752e-10
ENSMUSG00000073420	Btnl5-ps	7.9554	0.00969951
ENSMUSG00000073514	Dok6	8.78542	0.000626721
ENSMUSG00000073633	Fbxo36	3.1702	0.0053643
ENSMUSG00000073664	Nbeal1	0.863452	0.00532054
ENSMUSG00000073702	Rpl31	-0.750845	2.14058e-13
ENSMUSG00000073725	Lmbrd1	0.765053	0.00505679
ENSMUSG00000073728	Tmem51os1	5.45136	0.00227475
ENSMUSG00000073774	Kncn	5.50094	4.54979e-08
ENSMUSG00000073889	Il11ra1	0.661438	0.000212051
ENSMUSG00000073940	Hbb-bt	-0.765207	1.2152e-09
ENSMUSG00000074199	Krtdap	4.70755	6.72351e-18
ENSMUSG00000074212	Dnajb14	0.836191	0.00583098
ENSMUSG00000074361	C5ar2	2.66087	0.00143983
ENSMUSG00000074364	Ehd2	-1.13443	0.00130156
ENSMUSG00000074457	S100a16	0.815654	0.00480817
ENSMUSG00000074483	Bglap	-0.927702	3.93831e-15
ENSMUSG00000074486	Bglap2	-0.864775	0.00140073
ENSMUSG00000074603	Gm10729	6.9919	1.92052e-08
ENSMUSG00000074736	Syndig1	4.77933	0.00478079
ENSMUSG00000074748	Atxn7l3b	-1.04514	0.00231298
ENSMUSG00000074758	Gm5535	4.70877	0.00648147
ENSMUSG00000074802	Gas2l3	1.52044	5.25087e-06
ENSMUSG00000074913	Gm815	6.4126	5.51629e-13
ENSMUSG00000074947	Olfr1312	4.9813	3.23663e-14
ENSMUSG00000074968	Ano3	8.67712	0.00114
ENSMUSG00000074971	Fibin	0.734956	1.36113e-05
ENSMUSG00000074997	Pin1rt1	8.67085	0.00113669
ENSMUSG00000075044	Slc22a29	7.5881	0.00479289
ENSMUSG00000075046	Duxf3	6.0213	0.000181617
ENSMUSG00000075074	Olfr1254	8.11275	0.0087219
ENSMUSG00000075097	Olfr1226	7.79301	0.000185098
ENSMUSG00000075104	Olfr1219	8.97613	7.42964e-06
ENSMUSG00000075111	Gm13762	8.32967	0.00474363
ENSMUSG00000075268	Gm10819	3.92005	0.000479576
ENSMUSG00000075270	Pde11a	5.06518	6.50041e-10
ENSMUSG00000075316	Scn9a	5.13433	5.86108e-07
ENSMUSG00000075324	Fign	2.09189	2.95186e-10
ENSMUSG00000075465	Gm10837	4.54838	0.00208558
ENSMUSG00000075534	Gm13262	8.24124	0.00585518
ENSMUSG00000075588	Hoxb2	6.4664	0.000126612
ENSMUSG00000075600	Zc3h3	2.65662	0.000183613
ENSMUSG00000076218	Mir692-1	8.14264	0.00789421
ENSMUSG00000076258	Gm23935	-0.690594	5.384e-08
ENSMUSG00000076432	Ywhaq	-0.6693	0.000397315
ENSMUSG00000076490	Trbc1	3.64929	1.31623e-17
ENSMUSG00000076617	Ighm	-1.48903	2.64761e-18
ENSMUSG00000078183	Gm15610	4.9408	2.32684e-13
ENSMUSG00000078240	Gm3550	6.645	0.00199453
ENSMUSG00000078521	Aunip	-7.08598	0.00567422
ENSMUSG00000078598	Skint5	5.89966	0.00143183
ENSMUSG00000078636	Gm7336	-1.3164	6.38824e-06
ENSMUSG00000078695	Cisd3	2.72923	1.90617e-10
ENSMUSG00000078783	Gm9733	1.61351	8.22534e-05
ENSMUSG00000078796	Zfp541	21.5103	9.04609e-13
ENSMUSG00000079022	Col22a1	-0.899148	0.000127291
ENSMUSG00000079036	Alkbh1	1.50583	0.000809235
ENSMUSG00000079037	Prnp	-1.09808	0.00435443
ENSMUSG00000079038	D130040H23Rik	2.835	0.00216046
ENSMUSG00000079057	Cyp4v3	-3.76682	0.00151016
ENSMUSG00000079069	8430423G03Rik	7.00695	2.48073e-05
ENSMUSG00000079173	Zan	6.56976	0.000138496
ENSMUSG00000079259	Trim71	4.23399	4.7189e-05
ENSMUSG00000079429	Mroh2a	2.32678	0.000100143
ENSMUSG00000079465	Col4a3	6.9067	1.41401e-13
ENSMUSG00000079470	Utp14b	-7.45443	0.00117437
ENSMUSG00000079597	Gm5483	1.95382	2.03701e-17
ENSMUSG00000079658	Eloc	0.624104	0.00550664
ENSMUSG00000080595	Gm22031	6.19881	0.000245507
ENSMUSG00000080689	Gm23987	8.10092	0.00918917
ENSMUSG00000080875	Gm7332	3.22327	0.00237813
ENSMUSG00000080965	Gm6461	8.73283	3.63455e-05
ENSMUSG00000080994	Gm13464	8.5705	0.00196624
ENSMUSG00000081056	Gm13998	8.56975	0.00169841
ENSMUSG00000081139	Gm13333	21.7443	3.54383e-14
ENSMUSG00000081141	Gm11501	5.58386	5.6142e-11
ENSMUSG00000081244	Gm13529	5.73484	0.00595333
ENSMUSG00000081378	Rps13-ps4	4.16665	0.00724559
ENSMUSG00000081383	Gm5742	8.34883	1.14233e-12
ENSMUSG00000081423	Gm12882	8.46101	0.00264174
ENSMUSG00000081455	Hmgb1-ps3	4.71421	0.00785419
ENSMUSG00000081491	Gm12778	8.21626	0.00634561
ENSMUSG00000081534	Slc48a1	-1.03605	0.00149348
ENSMUSG00000081553	Ccdc50-ps	7.25731	2.20544e-05
ENSMUSG00000081606	Gm9059	4.8848	1.04404e-05
ENSMUSG00000081622	Gm5937	6.40386	0.00535149
ENSMUSG00000081648	Gm13423	3.47314	0.00249311
ENSMUSG00000081660	Gm11787	21.9114	2.6197e-15
ENSMUSG00000081669	Npm3-ps1	4.54643	0.000124804
ENSMUSG00000081683	Fzd10	8.21463	0.00628786
ENSMUSG00000082046	Gm14464	5.36843	0.00482406
ENSMUSG00000082051	Gm16072	7.31121	5.85518e-10
ENSMUSG00000082244	Gm8503	8.12502	0.00825459
ENSMUSG00000082561	Gm15580	4.84859	4.58573e-05
ENSMUSG00000082701	Gm14460	21.5363	6.55076e-13
ENSMUSG00000082797	Gm12015	6.45451	5.32011e-19
ENSMUSG00000082931	Gm13586	4.82158	0.00114999
ENSMUSG00000082991	Rps10-ps3	5.49365	1.27366e-12
ENSMUSG00000083012	Fam220a	-0.641648	0.00814334
ENSMUSG00000083061	Gm12191	2.55032	0.00159525
ENSMUSG00000083169	Gm6580	8.48175	0.00230859
ENSMUSG00000083202	Gm12388	4.3802	1.08204e-11
ENSMUSG00000083326	Rpl38-ps1	6.24183	0.00489753
ENSMUSG00000083374	Gm11449	6.26515	6.8608e-08
ENSMUSG00000083377	Gm12653	9.11073	1.92813e-06
ENSMUSG00000083385	Gm11411	4.82737	0.00207931
ENSMUSG00000083411	Rpl30-ps10	3.43791	0.00474816
ENSMUSG00000083498	Gm14172	8.00466	0.00229612
ENSMUSG00000083508	Gm6027	8.45207	0.00261636
ENSMUSG00000083626	Gm4459	1.67614	0.000131529
ENSMUSG00000083837	Gm14427	3.90082	0.00211388
ENSMUSG00000083989	Gm12607	7.70891	0.0026786
ENSMUSG00000083999	Gm7790	8.11556	0.00825459
ENSMUSG00000084106	Gm6136	-1.38972	0.00282337
ENSMUSG00000084116	Gm12460	8.14122	0.00793604
ENSMUSG00000084208	Gm12792	4.17064	6.22223e-05
ENSMUSG00000084215	Gm11814	5.89215	1.49782e-06
ENSMUSG00000084342	Gm11224	5.5966	1.55449e-18
ENSMUSG00000084504	Gm25323	8.2909	0.00492601
ENSMUSG00000084905	Gm12081	5.64264	0.00419358
ENSMUSG00000084947	Gm15594	6.14642	0.000542168
ENSMUSG00000084960	B430010I23Rik	5.8124	0.00095773
ENSMUSG00000084999	Gm15839	6.57438	0.000598975
ENSMUSG00000085006	BC021767	5.75886	0.000567017
ENSMUSG00000085055	Gm15958	5.76725	1.8535e-10
ENSMUSG00000085067	Gm15631	9.36536	1.59172e-06
ENSMUSG00000085078	C030013C21Rik	2.90199	9.51986e-06
ENSMUSG00000085122	4933404K08Rik	5.63619	0.00467042
ENSMUSG00000085133	B930095G15Rik	3.61239	0.0081656
ENSMUSG00000085156	Snhg15	1.69108	0.000262914
ENSMUSG00000085310	Gm11491	7.08044	5.43541e-06
ENSMUSG00000085369	9430093N23Rik	21.4845	1.23451e-12
ENSMUSG00000085443	Gm15416	8.12996	0.0087046
ENSMUSG00000085701	Gm12968	8.54207	0.00214497
ENSMUSG00000085708	Gm16063	8.7018	0.00102061
ENSMUSG00000085862	Gm13483	5.87739	1.86089e-06
ENSMUSG00000085864	C330019F10Rik	9.91065	1.61515e-08
ENSMUSG00000085882	2610507I01Rik	-7.33971	0.00193434
ENSMUSG00000085971	Gm15411	3.43222	0.00676993
ENSMUSG00000085985	Gm11682	5.24501	0.00976044
ENSMUSG00000085998	AW822252	4.3508	7.14899e-05
ENSMUSG00000086004	Gm7805	6.1369	0.000542397
ENSMUSG00000086067	Gm16183	5.83732	1.57557e-09
ENSMUSG00000086118	Gm14169	4.27989	3.22893e-06
ENSMUSG00000086372	Gm16246	21.5103	9.04609e-13
ENSMUSG00000086377	4930529C04Rik	6.00728	3.73594e-13
ENSMUSG00000086379	1700026D11Rik	5.66596	4.24622e-08
ENSMUSG00000086392	Mccc1os	8.57323	1.64035e-06
ENSMUSG00000086446	Prkag2os1	3.65735	1.93417e-06
ENSMUSG00000086448	9330162012Rik	4.3192	0.000942606
ENSMUSG00000086485	Gm15458	6.36003	0.000475095
ENSMUSG00000086507	Adap2os	5.47586	0.00147612
ENSMUSG00000086527	Gm15856	8.59687	1.50282e-06
ENSMUSG00000086614	Gm14330	8.76336	0.000748904
ENSMUSG00000086646	Platr20	8.62895	0.00148489
ENSMUSG00000086743	Hnrnpa1l2-ps	9.45954	6.16141e-06
ENSMUSG00000086825	Gm15675	0.945697	0.00675146
ENSMUSG00000086872	Gm14225	8.6911	0.000975817
ENSMUSG00000086952	Gm12596	4.71268	0.00222931
ENSMUSG00000087028	Gm13387	21.4845	1.23451e-12
ENSMUSG00000087043	Gm13599	9.50638	5.26889e-08
ENSMUSG00000087066	Gm15518	5.5148	0.000416658
ENSMUSG00000087090	Nctc1	1.05715	0.00749767
ENSMUSG00000087094	Gm13093	8.95473	1.1981e-08
ENSMUSG00000087110	Gm11264	4.02107	0.00282337
ENSMUSG00000087131	Gm16152	5.74949	5.33575e-06
ENSMUSG00000087190	D430001F17Rik	6.80418	0.00129453
ENSMUSG00000087208	Gm5125	6.30588	0.000192097
ENSMUSG00000087213	2810408I11Rik	2.63574	0.00384497
ENSMUSG00000087444	Gm5475	4.49076	2.88363e-05
ENSMUSG00000087507	Gm16141	7.45648	0.00827661
ENSMUSG00000087534	Gm11418	6.79342	3.03033e-06
ENSMUSG00000087574	C030037D09Rik	4.98244	2.05811e-20
ENSMUSG00000087611	4930458D05Rik	5.23017	3.55435e-06
ENSMUSG00000087636	Gm4660	6.94426	1.22793e-07
ENSMUSG00000087965	Gm25389	8.41355	0.000427781
ENSMUSG00000089628	Gm9727	4.34262	0.00586102
ENSMUSG00000089715	Cbx6	2.15456	8.27533e-05
ENSMUSG00000089760	D030046N08Rik	8.06742	0.00949826
ENSMUSG00000089774	Slc5a3	2.21046	2.21246e-08
ENSMUSG00000089809	Rasgef1b	2.9625	0.000399159
ENSMUSG00000089815	Gm5083	5.1404	1.72957e-07
ENSMUSG00000089862	Umad1	1.4924	0.000207504
ENSMUSG00000089937	Gm7281	5.80458	8.07295e-07
ENSMUSG00000090059	Olfr1062	5.29406	0.00679166
ENSMUSG00000090216	Gm16549	7.36081	0.00979954
ENSMUSG00000090258	Churc1	1.92038	0.000502817
ENSMUSG00000090386	Mir99ahg	0.849921	0.00648035
ENSMUSG00000090429	Gm17271	8.20715	0.00655966
ENSMUSG00000090474	Gm9372	8.09008	0.00888301
ENSMUSG00000090561	Gm17207	8.66308	0.00115199
ENSMUSG00000091318	Gm5415	5.6657	7.74891e-10
ENSMUSG00000091361	Gm5277	5.33384	3.61535e-12
ENSMUSG00000091509	Gm17066	0.925885	2.3634e-09
ENSMUSG00000091575	2010016I18Rik	5.1037	3.96039e-05
ENSMUSG00000091694	Apol11b	-0.858924	0.000452967
ENSMUSG00000091786	Gm8425	8.28935	0.000866973
ENSMUSG00000091859	Vmn2r100	8.64139	0.00129352
ENSMUSG00000091897	Gm17019	5.42625	0.000113721
ENSMUSG00000092060	Bend4	4.19998	5.09224e-18
ENSMUSG00000092346	Tlx1os	21.8113	1.38923e-14
ENSMUSG00000092458	Gm18737	8.12301	6.22858e-06
ENSMUSG00000092536	Gm20501	9.25925	2.66593e-09
ENSMUSG00000092570	Plut	8.29238	2.84234e-12
ENSMUSG00000092624	Gm3654	6.45066	5.20771e-05
ENSMUSG00000092888	Gm22122	8.05959	0.00898738
ENSMUSG00000093483	AA465934	3.12478	0.000100528
ENSMUSG00000093548	Gm6407	21.3296	6.68381e-12
ENSMUSG00000093601	Gm19459	8.44089	0.00636827
ENSMUSG00000093617	4933438K21Rik	8.06178	0.0099189
ENSMUSG00000093874	Gm24539	1.67986	0.000368459
ENSMUSG00000093919	Gm20760	8.55115	0.00177452
ENSMUSG00000093930	Hmgcs1	0.929618	0.000650517
ENSMUSG00000094112	9330182O14Rik	8.4669	0.00246986
ENSMUSG00000094256	Rpl21-ps7	5.68111	0.000445121
ENSMUSG00000094320	Chchd2-ps	5.63985	1.00134e-17
ENSMUSG00000094374	Gm5435	5.62485	2.01742e-08
ENSMUSG00000094392	Gm3788	3.14941	2.08057e-05
ENSMUSG00000094672	Vmn2r25	5.53276	3.24681e-05
ENSMUSG00000094824	Gm23803	6.53013	0.000297677
ENSMUSG00000094826	Gm23804	5.14753	0.000974734
ENSMUSG00000095236	Olfr38	7.69888	0.0033014
ENSMUSG00000095253	Zfp799	2.87329	0.000622474
ENSMUSG00000095430	Vmn1r72	8.34672	0.000432201
ENSMUSG00000095577	Gm6619	9.37078	7.48556e-07
ENSMUSG00000095590	Gm24305	7.08747	0.000430728
ENSMUSG00000095647	Taar7a	8.17855	0.00710009
ENSMUSG00000095847	Gm5451	3.36947	0.00459151
ENSMUSG00000096361	Gm5814	6.87961	4.50987e-06
ENSMUSG00000096436	Olfr1437	8.60466	0.00123455
ENSMUSG00000096497	Olfr787	6.82608	2.4362e-36
ENSMUSG00000096563	Gm24095	3.03523	8.42768e-08
ENSMUSG00000096617	Gm5559	-0.862523	2.48601e-08
ENSMUSG00000096822	Olfr344	8.0977	0.00898902
ENSMUSG00000096971	4930556M19Rik	2.88691	3.82675e-05
ENSMUSG00000097007	4930432B10Rik	8.3223	0.000409814
ENSMUSG00000097059	Fam120aos	-7.34267	0.00194034
ENSMUSG00000097122	Gm26624	8.58597	0.00167616
ENSMUSG00000097156	Gm3764	6.02495	6.40083e-09
ENSMUSG00000097263	Gm26804	2.98081	0.0020278
ENSMUSG00000097354	2310001H17Rik	0.946358	0.00107286
ENSMUSG00000097373	Gm26877	9.28897	4.13167e-07
ENSMUSG00000097392	D930016D06Rik	1.50187	0.00380094
ENSMUSG00000097422	Gm26521	8.03371	0.000848856
ENSMUSG00000097423	Gm26522	6.87736	1.90589e-19
ENSMUSG00000097442	Gm26632	8.42087	0.00306078
ENSMUSG00000097516	4930467D21Rik	8.10608	0.00853338
ENSMUSG00000097543	Gm805	8.38037	0.00409589
ENSMUSG00000097545	Mir124a-1hg	4.06587	0.00158366
ENSMUSG00000097578	Gm26798	5.22898	7.00777e-05
ENSMUSG00000097603	A430010J10Rik	7.86144	0.00187859
ENSMUSG00000097632	4930552P12Rik	8.46957	0.00256205
ENSMUSG00000097648	9330185C12Rik	8.09132	0.00187859
ENSMUSG00000097649	Gm10561	4.11966	3.06976e-09
ENSMUSG00000097720	Gm26849	7.00181	0.000345836
ENSMUSG00000097750	Gm4673	2.25331	0.00678299
ENSMUSG00000097753	Gm26689	4.10912	0.000726477
ENSMUSG00000097804	Gm16685	7.64233	0.00976044
ENSMUSG00000097807	Gm26553	4.5637	0.0031563
ENSMUSG00000097859	Gm26601	9.33641	4.86669e-07
ENSMUSG00000097885	5031434O11Rik	4.46116	0.00258443
ENSMUSG00000097917	Gm26839	6.63382	0.00311853
ENSMUSG00000097967	Gm27002	5.72899	0.00010324
ENSMUSG00000097971	Gm26917	3.70566	2.06337e-07
ENSMUSG00000098098	Bvht	2.07919	0.00230963
ENSMUSG00000098107	Gm27007	4.99391	0.00123455
ENSMUSG00000098194	Gm7286	8.69627	0.00105597
ENSMUSG00000098202	B830012L14Rik	6.49752	0.000287307
ENSMUSG00000098243	Gm4258	8.24755	2.58561e-08
ENSMUSG00000098393	Gm28000	6.07294	0.00458718
ENSMUSG00000098486	Gm27385	21.725	4.77877e-14
ENSMUSG00000098501	Gm19272	5.97103	2.69957e-12
ENSMUSG00000098561	Gtpbp4-ps5	4.98645	0.00319866
ENSMUSG00000099025	Gm27162	8.13587	0.00846872
ENSMUSG00000099424	Gm28641	8.1279	0.00820991
ENSMUSG00000099481	Xndc1	-7.18046	0.00393547
ENSMUSG00000099801	Gm29011	7.62827	0.00422832
ENSMUSG00000099958	1700010B13Rik	6.48003	5.05407e-05
ENSMUSG00000100005	B130024G19Rik	5.09472	1.30625e-17
ENSMUSG00000100025	Gm8141	5.63082	0.000154631
ENSMUSG00000100166	B230110G15Rik	5.84676	1.21776e-05
ENSMUSG00000100252	Mir124-2hg	8.33831	0.0045692
ENSMUSG00000100457	D830032E09Rik	7.31197	0.001248
ENSMUSG00000100595	Gm19087	5.57004	0.00105706
ENSMUSG00000100608	Gm21996	8.41116	0.00266612
ENSMUSG00000100857	1700041M19Rik	8.67964	6.88302e-05
ENSMUSG00000100905	Gm28075	6.17432	7.81856e-05
ENSMUSG00000100969	1700030N03Rik	21.7443	3.54383e-14
ENSMUSG00000101249	Gm29216	0.707914	2.15528e-06
ENSMUSG00000101299	Gm28175	8.50911	0.00227435
ENSMUSG00000101372	Gm19028	5.76918	1.52147e-06
ENSMUSG00000101610	Gm7560	9.60789	1.87673e-08
ENSMUSG00000101826	Gm8581	8.07572	0.00963009
ENSMUSG00000101828	D130051D11Rik	5.30394	3.16353e-05
ENSMUSG00000101912	1700052I22Rik	4.60589	0.000302681
ENSMUSG00000101939	Gm28438	2.19788	0.00691517
ENSMUSG00000101958	Gm19085	5.10025	4.63763e-11
ENSMUSG00000101970	1810026B05Rik	1.34076	1.97767e-09
ENSMUSG00000102123	Gm4319	4.68138	0.00151869
ENSMUSG00000102139	Gm37109	4.27941	0.00902974
ENSMUSG00000102163	Gm36945	9.65186	3.03062e-07
ENSMUSG00000102215	Gm2464	5.84651	1.95022e-06
ENSMUSG00000102241	Gm37716	4.35084	2.36862e-06
ENSMUSG00000102365	Gm37045	5.60227	6.92597e-12
ENSMUSG00000102389	D630023O14Rik	6.86782	5.80628e-06
ENSMUSG00000102432	Gm29856	4.51874	1.74823e-07
ENSMUSG00000102459	Gm38352	6.94811	0.00692086
ENSMUSG00000102483	Catspere1	21.4845	1.23451e-12
ENSMUSG00000102618	Gm37848	6.35309	0.00102061
ENSMUSG00000102633	Gm38224	4.69622	0.00888301
ENSMUSG00000102649	Gm38021	3.13461	2.09447e-06
ENSMUSG00000102802	Mgam2-ps	5.68008	0.000219565
ENSMUSG00000102902	Gm38263	6.75417	5.20095e-05
ENSMUSG00000102953	Gm37019	6.13595	4.6859e-10
ENSMUSG00000103082	Gm38124	8.49811	0.000195537
ENSMUSG00000103223	Gm37730	6.9767	0.000416031
ENSMUSG00000103284	3110080O07Rik	5.13676	0.00535149
ENSMUSG00000103292	Gm35048	7.33634	0.000294988
ENSMUSG00000103333	Gm37994	21.3296	6.68381e-12
ENSMUSG00000103376	Gm37179	8.41768	0.00260137
ENSMUSG00000103433	Gm2272	5.57679	5.04356e-39
ENSMUSG00000103445	Gm36948	5.09973	8.02887e-07
ENSMUSG00000103529	A730089K16Rik	-6.97751	0.00846872
ENSMUSG00000103553	Gm38218	4.64712	0.000733176
ENSMUSG00000103591	Gm38365	8.25611	0.00550183
ENSMUSG00000103643	Gm37770	21.3747	4.61665e-12
ENSMUSG00000103669	2900042K21Rik	8.49344	1.20741e-06
ENSMUSG00000103696	Gm37531	4.5638	0.00151016
ENSMUSG00000103891	Gm37941	4.58656	0.00159743
ENSMUSG00000103932	Gm36963	3.04969	0.000629827
ENSMUSG00000103961	Gm36388	10.2898	6.55326e-11
ENSMUSG00000104079	Gm37024	8.41305	0.00329261
ENSMUSG00000104094	Gm37314	6.52826	3.16736e-05
ENSMUSG00000104104	Gm37877	5.13301	3.54429e-06
ENSMUSG00000104138	Gm36949	9.16205	1.21939e-06
ENSMUSG00000104225	4930517L18Rik	8.35927	0.00329977
ENSMUSG00000104291	A130071D04Rik	0.96614	0.00330286
ENSMUSG00000104302	Gm36975	21.2698	2.49173e-14
ENSMUSG00000104315	Gm37906	8.60943	0.00145234
ENSMUSG00000104525	Gm37334	6.95799	3.66884e-05
ENSMUSG00000104631	Gm43774	5.51936	0.00140073
ENSMUSG00000104682	Gm42636	2.87937	0.00154962
ENSMUSG00000104685	Gm19202	5.8869	0.000814965
ENSMUSG00000104901	Gm42692	7.35896	4.339e-16
ENSMUSG00000104916	Gm42830	5.61257	0.00645322
ENSMUSG00000104960	Snhg8	1.00687	0.00425332
ENSMUSG00000104963	Gm42974	21.7443	3.54383e-14
ENSMUSG00000104984	Gm5982	5.45802	5.5388e-10
ENSMUSG00000105078	Gm35911	7.44468	0.000780489
ENSMUSG00000105129	Gm19566	7.28087	8.53491e-05
ENSMUSG00000105199	Gm43581	5.88013	0.000182702
ENSMUSG00000105224	Gm3364	3.63558	2.28137e-05
ENSMUSG00000105281	Gm17835	8.46617	0.00257416
ENSMUSG00000105528	Gm43519	10.4582	7.42268e-12
ENSMUSG00000105588	Utp14b-ps1	9.33153	5.08855e-07
ENSMUSG00000105655	Gm42659	4.28846	0.000470629
ENSMUSG00000105659	4930509H03Rik	7.86247	0.00252929
ENSMUSG00000105683	Gm43487	8.63484	0.000100815
ENSMUSG00000105975	Gm42609	21.6765	9.375e-14
ENSMUSG00000105995	Gm43554	5.73498	0.000366853
ENSMUSG00000106004	Gm43391	8.67053	0.000618109
ENSMUSG00000106010	Gm42616	5.75749	3.79439e-09
ENSMUSG00000106106	CT010467.1	-1.42577	4.0047e-23
ENSMUSG00000106107	Gm43190	21.4579	1.67994e-12
ENSMUSG00000106266	Gm43447	6.26858	4.54278e-06
ENSMUSG00000106296	4632404M16Rik	8.55569	0.00172654
ENSMUSG00000106384	Gm43188	21.5363	6.55076e-13
ENSMUSG00000106478	Gm36551	-7.05276	0.0067089
ENSMUSG00000106518	Gm42759	9.20985	9.96289e-07
ENSMUSG00000106604	Gm42535	6.18427	0.00025511
ENSMUSG00000106950	4930478M09Rik	4.39392	1.88931e-05
ENSMUSG00000106968	C78283	8.30188	0.00466879
ENSMUSG00000106992	Gm43167	6.85536	0.000529516
ENSMUSG00000107063	Gm38554	8.71045	0.00102354
ENSMUSG00000107091	Gm43343	4.07299	0.00232187
ENSMUSG00000107092	Gm7993	4.67143	1.07112e-12
ENSMUSG00000107211	Gm5864	9.41316	4.31091e-09
ENSMUSG00000107531	E330037G11Rik	4.75237	0.000261676
ENSMUSG00000107689	Gm44386	1.55597	0.00174329
ENSMUSG00000107750	Gm44013	6.21057	0.0005698
ENSMUSG00000107772	Gm5311	8.5783	0.000110638
ENSMUSG00000107798	Gm44064	5.38945	0.00636827
ENSMUSG00000107863	Gm44389	4.87879	1.70865e-08
ENSMUSG00000107951	Gm6210	6.55197	1.10573e-09
ENSMUSG00000107966	Gm44001	8.49648	0.00226754
ENSMUSG00000107985	Gm35037	9.57987	2.19062e-08
ENSMUSG00000108027	Gm44271	8.84333	1.6618e-05
ENSMUSG00000108080	Gm10209	5.58796	2.82492e-06
ENSMUSG00000108171	Gm43915	7.28539	0.0021398
ENSMUSG00000108194	1700097M23Rik	9.31879	8.81697e-09
ENSMUSG00000108220	Gm44056	4.63331	9.41863e-12
ENSMUSG00000108321	Gm44649	8.08073	0.00941493
ENSMUSG00000108414	Snhg1	0.744934	0.00372729
ENSMUSG00000108415	Gm30146	8.75666	6.99922e-11
ENSMUSG00000108497	Gm44738	7.39087	0.00908774
ENSMUSG00000108830	Gm44661	5.44431	0.00115906
ENSMUSG00000108835	Gm44566	6.26176	3.96355e-06
ENSMUSG00000108885	4930402F11Rik	5.65362	9.21377e-06
ENSMUSG00000108969	Gm45044	8.52436	0.00216764
ENSMUSG00000108975	Mlnr-ps	6.27258	8.00355e-05
ENSMUSG00000108984	Gm44916	5.28496	0.00666574
ENSMUSG00000109001	Gm45024	5.1483	1.03496e-07
ENSMUSG00000109076	Gm45145	4.74907	0.00438409
ENSMUSG00000109080	Gm38944	4.61594	0.00067474
ENSMUSG00000109114	Gm44753	8.35538	9.04215e-19
ENSMUSG00000109181	Gm5605	4.75076	1.49313e-05
ENSMUSG00000109311	AI314278	5.72864	9.99615e-08
ENSMUSG00000109413	Gm45165	8.39264	0.003664
ENSMUSG00000109432	Gm44785	5.02037	0.000811843
ENSMUSG00000109481	Gm45130	7.78859	1.15697e-08
ENSMUSG00000109582	4933439N14Rik	6.55069	0.00518611
ENSMUSG00000110027	C030029H02Rik	8.50682	2.26626e-06
ENSMUSG00000110063	Gm31045	6.60711	0.000486647
ENSMUSG00000110160	Gm45560	5.37162	6.51549e-12
ENSMUSG00000110246	C130073E24Rik	7.07708	0.000169965
ENSMUSG00000110345	Gm45572	6.07783	7.94493e-06
ENSMUSG00000110379	Gm6909	21.7022	6.59544e-14
ENSMUSG00000110479	Gm5743	8.32666	0.00392828
ENSMUSG00000110556	Gm45762	5.6093	0.00134465
ENSMUSG00000110608	Gm8838	9.18385	1.08024e-06
ENSMUSG00000110631	Gm42047	-2.51114	2.64694e-12
ENSMUSG00000110654	Gm45746	7.15735	7.86361e-11
ENSMUSG00000110666	Gm9172	7.02872	0.00386386
ENSMUSG00000110709	1700018P08Rik	5.82309	1.2205e-19
ENSMUSG00000110784	AC164881.1	8.36433	0.00369867
ENSMUSG00000110901	AC161424.1	8.39958	0.000338351
ENSMUSG00000111052	Gm20139	21.8113	1.38923e-14
ENSMUSG00000111056	Gm39317	9.04093	2.97194e-06
ENSMUSG00000111172	Gm39302	9.23407	4.88503e-07
ENSMUSG00000111239	Olfr1248	9.92799	2.62906e-09
ENSMUSG00000111343	AC159819.3	5.06656	9.7047e-08
ENSMUSG00000111526	AC155715.1	6.74681	7.79861e-05
ENSMUSG00000111611	Olfr157	5.64089	8.90299e-09
ENSMUSG00000111616	Gm18487	8.25109	0.005348
ENSMUSG00000111806	AC121793.2	5.66783	6.15421e-07
ENSMUSG00000111947	AC131120.1	7.95076	0.00115906
ENSMUSG00000111952	Gm4489	6.29295	4.44725e-06
ENSMUSG00000111962	Gm20110	8.92323	1.16796e-05
ENSMUSG00000112025	AC153937.1	7.05421	3.58031e-06
ENSMUSG00000112063	Gm32220	4.41942	1.05895e-07
ENSMUSG00000112065	AC124436.1	7.25773	3.75887e-07
ENSMUSG00000112082	Gm35035	8.79672	0.00072074
ENSMUSG00000112210	4930407I19Rik	6.10545	3.04502e-07
ENSMUSG00000112243	AC162467.1	8.13473	0.00821951
ENSMUSG00000112249	Gm30262	3.66797	0.000128764
ENSMUSG00000112294	Gm4129	3.92947	0.000231649
ENSMUSG00000112311	Gm8153	4.23423	5.80507e-05
ENSMUSG00000112409	C030006N10Rik	8.43284	0.000302681
ENSMUSG00000112448	AC130661.1	8.42308	0.00335213
ENSMUSG00000112477	AC153506.3	5.22038	5.82317e-18
ENSMUSG00000112575	Gm31849	7.96609	0.00272231
ENSMUSG00000112578	Gm33308	5.51269	4.29689e-08
ENSMUSG00000112621	Gm5173	4.89357	0.00481128
ENSMUSG00000112666	AC132384.12	4.79539	0.00374519
ENSMUSG00000112769	Rpl17-ps2	22.0231	3.97908e-16
ENSMUSG00000112908	Gm7392	2.55901	0.00682133
ENSMUSG00000113115	4930480M12Rik	9.55384	3.76999e-08
ENSMUSG00000113143	Ly6e-ps1	4.81055	0.00294485
ENSMUSG00000113167	CT025710.1	8.20608	0.00295101
ENSMUSG00000113178	Mylf-ps	-1.17753	8.38071e-05
ENSMUSG00000113186	A330076C08Rik	6.68698	1.20646e-06
ENSMUSG00000113314	Gm2721	8.43036	2.08752e-05
ENSMUSG00000113349	AC132336.1	5.71449	3.02705e-06
ENSMUSG00000113608	AC157494.1	6.36607	0.00858098
ENSMUSG00000113656	AC124516.2	7.00235	0.00461832
ENSMUSG00000113788	AC122840.4	21.5103	9.04609e-13
ENSMUSG00000113832	Gm40392	8.28538	0.005348
ENSMUSG00000113882	AC165273.1	8.4346	0.00298873
ENSMUSG00000113902	AC121965.1	0.655306	0.000666085
ENSMUSG00000114007	AC121966.1	6.77789	3.47862e-05
ENSMUSG00000114038	Gm40999	21.4845	1.23451e-12
ENSMUSG00000114091	Gm40655	9.14664	1.07563e-08
ENSMUSG00000114115	Gm30239	5.90528	2.19241e-05
ENSMUSG00000114365	CT030705.1	8.06109	0.0028038
ENSMUSG00000114384	AC105407.2	4.62748	0.00202535
ENSMUSG00000114457	AC140293.1	7.93625	0.00135265
ENSMUSG00000114531	AC122346.1	8.28936	0.00491346
ENSMUSG00000114532	CT025547.1	9.72138	1.15697e-08
ENSMUSG00000114563	AC139750.2	4.7476	0.00296184
ENSMUSG00000114577	AC121137.1	10.3599	2.84636e-12
ENSMUSG00000114586	AC154354.1	8.78331	0.000709668
ENSMUSG00000114597	AC159205.3	5.51053	0.000247979
ENSMUSG00000114664	CT010470.1	7.20878	5.15984e-07
ENSMUSG00000114707	CT010486.2	2.8851	0.00997828
ENSMUSG00000114730	AC122382.1	21.5363	6.55076e-13
ENSMUSG00000114810	AC154314.1	6.16375	0.00834336
ENSMUSG00000114839	AC183092.2	21.4579	1.67994e-12
ENSMUSG00000115025	AC139294.1	5.51434	0.00234853
ENSMUSG00000115043	AC154462.1	8.26835	0.00536571
ENSMUSG00000115066	AC134335.1	8.4209	0.000285431
ENSMUSG00000115084	AC158986.1	4.0158	7.15399e-06
ENSMUSG00000115187	AC122769.2	8.25684	0.00525262
ENSMUSG00000115211	AC123656.1	8.2608	0.00536057
ENSMUSG00000115243	AC154671.1	9.61565	1.54773e-08
ENSMUSG00000115326	AC125328.1	6.98866	0.0050873
ENSMUSG00000115333	AC132317.1	8.28907	0.00494402
ENSMUSG00000115377	AC119177.1	5.33126	1.36425e-05
ENSMUSG00000115436	AC123665.2	8.21434	0.00679166
ENSMUSG00000115554	AC107232.1	4.98084	0.0076123
ENSMUSG00000115575	AC154276.3	3.53439	1.02975e-07
ENSMUSG00000115639	AC154757.2	5.12623	0.000639274
ENSMUSG00000115727	AC121574.1	8.4891	0.00225553
ENSMUSG00000115733	AC132467.2	4.71129	0.000531886
ENSMUSG00000115744	Vmn1r80	9.21463	2.68892e-06
ENSMUSG00000115783	AC161763.1	2.11245	0.00760298
