# Supplementary material for: Exosomes from antler stem cells alleviate mesenchymal stem cell senescence and osteoarthritis
Source: Protein Cell. 2021 Aug 3;13(3):220–6. doi: 10.1007/s13238-021-00860-9 (PMC8901817; doi:10.1007/s13238-021-00860-9)
Supplement: Supplementary file 4 — Supplementary material 4 (XLS 1400 kb) [file 13238_2021_860_MOESM4_ESM.xls]

## Sheet: Exo up (hPMSC)
Upstream Regulator	Expr Log Ratio	Molecule Type	Predicted Activation State	Activation z-score	Flags	p-value of overlap	Target Molecules in Dataset	Mechanistic Network
ERBB2		kinase	Activated	7.589	bias	1.11e-40	ADAM19,ADAMTS16,ANGPTL4,ASPM,ATP6AP2,AURKA,BIRC5,BNIP3,BRIP1,BUB1,BUB1B,CCNA2,CCNB1,CCNB2,CCND1,CCND2,CDC20,CDC25A,CDC42EP2,CDC42EP3,CDC45,CDC6,CDCA4,CDCA5,CDCA8,CDH2,CDK1,CDK6,CDKN2B,CDT1,CELSR2,CENPE,CENPF,CHST10,CKS1B,CKS2,COL18A1,COL4A1,COL5A1,COL5A2,CXCL8,DHFR,DSG2,E2F1,E2F8,EDN1,EFNB3,EGR1,EREG,ESPL1,ETV4,ETV5,F3,FBLN2,FEN1,FN1,FOS,GATA3,GCNT2,GINS1,GINS2,GINS4,HBEGF,HES1,HIF1A,HMGA2,HMGCR,…	527 (19)
Vegf		group	Activated	9.026	bias	2.54e-37	ADGRG1,AKAP12,ANGPTL4,APLN,ARHGAP18,AURKA,AURKB,BIRC5,BNC1,BUB1,BUB1B,CCN1,CDC20,CDC25A,CDC45,CDC6,CDK1,CDK2,CENPF,CIDEA,CKS1B,CLDN1,CNN1,CXCL1,CXCL8,DBF4,DCBLD2,DPF3,DUSP4,EDN1,EGR1,EMCN,EPHX4,ETV5,F3,FAIM2,FN1,FOSB,FOSL1,FOXM1,HBEGF,HELLS,HES1,HIF1A,HMMR,ICAM1,ID1,IL11,IL27RA,INHBA,ITGA10,ITGA2,ITGA6,ITGB1,ITGB3BP,JUN,KIAA1671,KIF11,KIF15,KIF20B,KIF22,KIF2C,L3MBTL3,LRAT,LYVE1,MAD2L1,MCL1,MCM2,M…	529 (24)
l-asparaginase		biologic drug	Inhibited	-6.909	bias	1.16e-36	AURKA,AURKB,BIRC5,BUB1,BUB1B,CCNA2,CCNB2,CDC6,CDCA5,CDK1,CENPF,CENPM,CLSPN,ERCC6L,EXO1,EXTL1,FANCD2,FANCI,GINS2,HMGCR,INCENP,KIF11,KIF15,KIF18B,KIF20B,KIF22,KIF2C,KIF4A,KIFC1,KNL1,KNTC1,LIG1,LIPG,MAD2L1,MCM2,MCM3,MCM4,MCM5,MYBL2,NCAPG,NCAPH,NDC80,NUF2,ORC1,PKMYT1,PLK1,POLE,RAD51AP1,SGO1,SMC2,SPDL1,TOP2A,UBE2C
HGF		growth factor	Activated	8.168	bias	3.03e-36	ADGRG1,AKAP12,ANGPTL4,ANK3,AURKA,AURKB,BIRC5,BNC1,BUB1,BUB1B,CAV1,CCN1,CCND1,CDC20,CDC25A,CDC45,CDC6,CDK1,CDK2,CDKN2B,CENPF,CITED2,CKS1B,COL4A1,CXCL8,DBF4,DUSP4,EDN1,EGR1,F3,FAIM2,FEN1,FN1,FOS,FOSB,FOSL1,FOXM1,GTF2H2,HBEGF,HELLS,HES1,HMMR,ICAM1,ID1,IL11,IL1B,IL27RA,INHBA,ITGA2,ITGA6,ITGB1,ITGB3BP,KIF11,KIF15,KIF20B,KIF22,KIF2C,KRT18,L1CAM,LAMC2,LYVE1,MAD2L1,MCL1,MCM2,MCM5,MET,MKI67,MMP1,MYC,NDC80…	513 (19)
beta-estradiol		chemical - endogenous mammalian	Activated	8.292	bias	5.11e-35	ABCA1,ABLIM1,ACTN4,AGRN,AKAP12,ALDH2,ANK3,APBA1,ATP1B1,AURKA,BCAT1,BGN,BICD1,BIRC5,BRCA1,BRINP2,BUB1,BUB1B,CACNG8,CAPN2,CAV1,CAV2,CCN1,CCNA2,CCNB1,CCNB2,CCND1,CCND2,CD274,CDC20,CDC25A,CDC45,CDC6,CDH2,CDK1,CDK18,CDK2,CDK6,CDKN2B,CDT1,CELF2,CENPF,CENPM,CHAF1A,CITED2,CKS1B,CKS2,CLDN1,CLSTN2,CNN1,COL13A1,COL4A5,COL4A6,COL5A1,COL5A2,COL9A3,CPXM1,CXCL1,CXCL8,CXXC4,DIAPH3,DLGAP5,DNMT3B,DSG2,DSP,DUSP4,E2…	567 (20)
medroxyprogesterone acetate		chemical drug	Activated	5.178	bias	1.08e-33	ACTN4,ALDH2,ANLN,ASPM,BIRC5,BRIP1,BUB1,BUB1B,CAPN2,CAV1,CAV2,CCN1,CCNA2,CCNB1,CCNB2,CCND1,CCND2,CDC20,CDC45,CDC6,CDK1,CDK2,CDK6,CDKN2B,CENPF,CKS2,CLDN1,COL4A6,COL5A1,COL5A2,CXXC4,DEPDC1,DIAPH3,DLGAP5,DNMT3B,E2F1,ESPL1,F3,FLNB,FN1,FOSL1,FUT8,FZD2,FZD8,GLI1,GTSE1,HIF1A,ICAM1,ID1,IL11,IL1B,INHBA,IQGAP3,ITGA2,ITGA3,ITGA6,ITGB1,JUN,KIF11,KLF5,LIF,LIFR,MAD2L1,MCM2,MCM3,MCM4,MCM5,MMP1,MSH2,MYC,NCAPG,NEK…	581 (20)
E2F4		transcription regulator		-0.204		1.55e-33	ANLN,ASF1B,AURKB,BNIP3,BRCA1,CCNA2,CCNB2,CCND1,CDC25A,CDC6,CDCA4,CDK1,CDK2,CENPE,CENPO,CKS1B,CKS2,DBF4,DHFR,E2F1,E2F8,ECT2,FANCD2,FEN1,FOXM1,GINS1,HMMR,KIF22,KIF4A,MAD2L1,MCL1,MCM10,MCM3,MCM4,MCM5,MKI67,MSH2,MYBL2,MYC,NASP,NDC80,NEK2,ORC1,PCLAF,PCSK1N,PLK1,POLA1,POLA2,POLD1,PPP1R13B,PRC1,PTTG1,RAD51AP1,RAD54L,RFC4,RRM2,SERPINE1,SHH,SINHCAF,SMC2,SMC4,STMN1,TK1,TMPO,TOP2A,TOPBP1,TPX2,TTK,UBE2C	381 (13)
ZBTB17		transcription regulator				3.25e-33	ANLN,ASPM,AURKB,BUB1B,CCNA2,CCNB1,CCNB2,CCND1,CDC20,CDCA8,CDK1,CDKN2B,CENPF,CEP55,ECT2,EGR1,FOXM1,HMMR,IQGAP3,JUN,KIF11,KIF18B,KIF20A,KIF22,KIF2C,KIF4A,MKI67,NCAPH,NDC80,NEK2,NOCT,NUF2,NUSAP1,PBK,PLK1,PMAIP1,PRC1,SGO1,SGO2,SPTBN1,TOP2A,TPX2,UBE2C	474 (22)
CDKN1A		kinase	Inhibited	-4.198	bias	6.99e-32	ANLN,ASPM,AURKA,AURKB,BIRC5,BRCA1,BUB1,BUB1B,CCN1,CCNA2,CCNB1,CCND1,CDC20,CDC25A,CDC6,CDK1,CDKN2B,CENPF,CEP55,CKS1B,COL4A1,COL4A2,COL5A1,DLGAP5,DTL,E2F1,EDNRA,EXO1,FANCI,FN1,FOXM1,HIF1A,HJURP,HSPA1A/HSPA1B,IL1B,INHBA,JAG1,KIF20A,KIF2C,KNSTRN,KNTC1,KRT18,LOXL2,MAD2L1,MCM2,MCM3,MCM4,MCM5,MKI67,MMP1,MYBL2,MYC,NCAPD3,NUSAP1,ORC1,PBK,PCLAF,PLK1,POLD1,PRC1,RFC4,SERPINE1,SMC2,SMC4,SOX9,SPAG5,SPDL1,STMN1…	350 (13)
2-(4-amino-1-isopropyl-1H-pyrazolo[3,4-d]pyrimidin-3-yl)-1H-indol-5-ol		chemical reagent	Inhibited	-4.685		9.02e-31	AKAP9,ANKRD1,ASF1B,AURKA,AURKB,BIRC5,BLM,BRIP1,CCNB1,CCND1,CDC25A,CDC45,CDC6,CDK2,CLSPN,CXCL8,DCLRE1B,DTL,EDN1,EGR1,EXO1,FANCI,FEN1,FOSL1,GINS1,GINS2,HBEGF,HMGCR,ID1,INHBA,ITGA2,KIF14,KIF18B,KLF5,KNL1,KPNA2,LIF,MCM10,MCM3,MCM5,NCAPG,NOTCH1,NR4A1,NR4A2,NUAK1,ORC1,ORC6,POLA2,RFC4,RFC5,SGO2,SMC2,SOX9,SPRY2,TK1,TNFAIP8L1,TOP2A,TROAP,XRCC2	514 (22)
TP53		transcription regulator		-1.774		1.48e-30	ABCA1,ACTN4,AKAP12,AKAP9,ANKRD1,ANLN,APBB2,ARRB1,ASF1B,ASPM,AURKA,AURKB,BCAT1,BHLHE41,BIRC5,BNIP3,BRCA1,BUB1,BUB1B,CAV1,CAV2,CCN1,CCNA2,CCNB1,CCNB2,CCND1,CCND2,CD70,CDC20,CDC25A,CDC42EP3,CDC6,CDH10,CDK1,CDK2,CDT1,CELSR3,CENPE,CENPF,CEP55,CITED2,CKS1B,CKS2,CNN1,COL13A1,COL18A1,COL4A1,COL4A2,COL5A2,CXCL1,CXCL8,CYFIP2,DBF4,DCK,DHFR,DLG1,DLGAP5,DNMT1,DNMT3B,DPYSL4,DSC3,DUSP4,E2F1,E2F8,EDN1,EDNRA,EGR1…	454 (23)
TGFB1		growth factor	Activated	6.686	bias	2.72e-30	ABCA1,ACTG2,ADAM19,ADAMTS12,ALDH2,ALDH5A1,ANGPTL4,ANKRD1,APLN,ARHGAP24,ASPM,BGN,BIRC5,BRIP1,BUB1,BUB1B,CAV1,CAV2,CCN1,CCNA2,CCNB1,CCNB2,CCND1,CCND2,CD274,CDC20,CDC25A,CDC42EP3,CDH2,CDH4,CDK1,CDK17,CDK2,CDKN2B,CDT1,CELF2,CELSR2,CENPE,CENPF,CHMP3,CHST11,CITED2,CKS1B,CKS2,CLDN1,CNN1,COL18A1,COL4A1,COL4A2,COL4A6,COL5A1,COTL1,CPXM1,CXCL1,CXCL8,DNMT1,DNMT3B,DOCK4,DSG2,DSP,DUSP4,E2F1,EDN1,EDNRA,EGR1,ENO…	616 (21)
CKAP2L	1.893	other	Activated	5.745	bias	3.55e-29	AURKB,BIRC5,BUB1,CCNB1,CCNB2,CDC20,CDCA8,CDK1,CENPE,CENPF,ERCC6L,ESPL1,KIF20A,KIF23,KIF2C,LMNB1,MAD2L1,NCAPG,NCAPH,NDC1,NDC80,NEK2,NUF2,PLK1,PTTG1,SGO1,SGO2,SKA1,SPC24,SPDL1,TMPO,UBE2C,ZWINT
NUPR1		transcription regulator	Inhibited	-4.03	bias	3.09e-28	ABL2,ADGRG1,AGRN,AKAP12,ALDH5A1,ANK3,ANP32E,APOBEC3B,ARHGAP11A,ASIC1,ASPM,ATAD5,ATP6V0A1,AURKA,B3GNT5,BLM,BNIP3,BRCA1,BRI3BP,BUB1,BUB1B,C7orf69,CARD8,CCN1,CCNA2,CCNB2,CDCA8,CDK2,CEP97,CITED2,CKAP2L,CNIH2,CREB5,CTPS2,CXCL8,DAGLA,DENND5B,DLG1,DNMT3B,E2F8,ENO2,EPHA7,ERCC6L,EREG,ESPL1,EXO1,FANCD2,FZD8,GCNT2,GDF15,GINS1,GTSE1,HBEGF,HIVEP3,HJURP,IGF2BP3,IRS2,KIF11,KIF20A,KIF23,KIF2C,KIFC1,KNL1,LIF,LMNB…	420 (13)
aflatoxin B1		chemical - endogenous non-mammalian	Activated	7.171	bias	7.94e-28	ASF1B,ASPM,AURKB,BUB1,CCNA2,CDC6,CDH13,CDK1,CENPE,CENPF,CEP55,CLDN1,CLSPN,DLGAP5,E2F1,ECT2,ELAVL2,ESPL1,FANCD2,GDF15,GTSE1,HLA-A,HMMR,ID1,IGSF1,INCENP,INHBA,IQGAP3,IRS2,ITGA5,KIF11,KIF15,KIF20A,KIF23,KIFC1,KIFC3,KLF5,KNL1,KNTC1,LAMC2,MAD2L1,MCM3,MCM5,MCM8,MET,MGAT3,MMP1,MYBL1,MYBL2,NDC80,NDRG1,NUF2,NUSAP1,PBK,PCLAF,PLK1,PRC1,PTTG1,RGS5,SMC2,SMC4,SOX9,SPAG5,SPP1,STMN1,TACC3,TOP2A,TPX2,TTK,UBE2C,VL…
RABL6		other	Activated	4.796	bias	3.43e-26	AURKB,BUB1,BUB1B,CCNA2,CCNB1,CDC25A,CDK2,CENPF,CKS1B,EZH2,FEN1,FRMD4A,HBEGF,HMMR,KIF23,MAD2L1,MCM10,MCM2,MCM5,MYC,NCAPG,NDC80,NEK2,PBK,PLK1,PMAIP1,POLA1,POLD1,PRC1,TOP2A,TPX2,TTK,UBE2C,VRK1	339 (9)
CEBPB		transcription regulator	Activated	7.36	bias	3.53e-26	APLN,ASF1B,AURKA,AURKB,BIRC5,BRCA1,BUB1B,CCNA2,CCNB2,CCND1,CCND2,CD274,CDC20,CDC25A,CDC42EP3,CDC45,CDC6,CDCA8,CDK1,CDKN2B,CDT1,CENPE,CENPM,COL5A2,CXCL8,DEPDC1,DGAT2,DHFR,DIAPH3,DLGAP5,DNMT1,E2F1,E2F8,EMCN,EPHA7,ESPL1,EZH2,FN1,FOS,GINS1,GINS4,HELLS,HLA-A,HMGA1,HMMR,ICAM1,ID1,IL1B,IRS2,JUN,KIF18B,KIF22,KIF2C,KIF4A,KPNA2,KRT18,LIG1,LMNB1,MCM2,MCM3,MCM4,MCM5,MKI67,MMP1,MSH2,MYBL2,MYC,NASP,NDRG4,NFATC…	406 (17)
CG		complex	Activated	4.198	bias	9.51e-25	ANGPTL4,APLN,BCAT1,BLM,BRCA1,CCDC86,CCNA2,CCND1,CCND2,CDC45,CDC6,CDH2,CDK1,CEP170,CNN1,CXCL8,DTL,E2F1,E2F8,EGR1,ELAVL2,EMB,EMCN,EPHA7,EREG,F2RL1,FABP5,FJX1,FOS,FOSL1,GATA6,HELLS,HIF1A,HLA-A,HMGA1,HMGA2,HMGCR,ICAM1,IGFBP2,IL11,IL1B,INHBA,IRS2,ITGA2,ITGA3,ITGB1,JUN,LGR4,LIF,MCAM,MCL1,MCM10,MCM3,MCM5,MEGF10,MMP1,MYC,NR2F1,NR4A1,NTS,ORC1,OXTR,PARD6G,PDGFC,PFKFB3,PKIA,PLAT,PLAU,PLAUR,PMAIP1,PODXL,POLA…	521 (17)
FOXO3		transcription regulator		0.243		1.28e-24	APLN,AURKA,BIRC5,BNIP3,BUB1B,CAV1,CCN1,CCNB1,CCNB2,CCND1,CCND2,CDC20,CDC42EP3,CDC45,CDC6,CDCA8,CDKN2B,CDT1,CEP55,CERS4,CLDN1,COL4A1,COL4A2,CXCL8,DLGAP5,EGR1,ENO2,EXO1,FABP5,FLNB,FN1,FOS,FOSB,FOXM1,GATA2,HIF1A,HMGCR,ICAM1,INHBA,IRS2,JAG1,KIF15,KIF2C,LRAT,MCAM,MCM2,MCM4,MET,mir-29,MKI67,MYC,MYOCD,NCAPG2,NDRG1,NRP2,NTN4,PBK,PLAU,PLK1,PMAIP1,PTPRB,PTTG1,SERPINE1,SGK1,SH2B3,SKA1,SOX9,SPAG5,TIE1,TPX2,U…	462 (24)
8-bromo-cAMP		chemical reagent	Activated	7.493	bias	2.93e-24	ABCA1,ACTN4,ALDH2,BIRC5,BUB1,BUB1B,CAPN2,CAV1,CAV2,CCNA2,CCNB1,CCNB2,CCND1,CCND2,CDC20,CDC45,CDC6,CDK1,CDK2,CDK6,CDKN2B,COL4A6,COL5A1,COL5A2,CXXC4,DIAPH3,DUSP4,E2F1,EGR1,ESPL1,FLNB,FN1,FOS,FOSL1,FUT8,FZD2,FZD8,GATA6,GLI1,GTSE1,HIF1A,ID1,IL11,IL1B,INHBA,IQGAP3,ITGA2,ITGA3,ITGA6,JUN,KRT8,LIF,LIFR,MAD2L1,MCM2,MCM3,MCM4,MCM5,MMP1,MMP23B,MSH2,MYC,PDGFC,PKMYT1,PLAT,PLK1,PMAIP1,PTTG1,PXN,RARB,RRM2,SAT1,…	557 (20)
AGT		growth factor	Activated	6.833	bias	4.06e-24	ADAM23,ANK3,APLN,ASPM,ATP1B1,ATP6AP2,BEX4,BGN,BRCA1,BUB1,CAV1,CCNB1,CCNB2,CCND1,CCND2,CDC20,CDC25A,CDH13,CDK1,CENPE,CNN1,COL15A1,COL18A1,COL4A1,COL4A2,COL4A6,COL5A1,COL5A2,CPXM1,CREB5,CXCL8,DDAH2,DHFR,E2F1,EDN1,EDNRA,EGR1,EREG,ETV4,ETV5,F3,FN1,FOS,FOXC2,FOXL1,FOXM1,GAP43,GDF15,GGH,GLI2,HBEGF,HES1,HIF1A,HMGCR,HSPA1A/HSPA1B,ICAM1,IGFBP2,IL1B,IRF6,IRS2,ITGA2,ITGA3,ITGA5,ITGB1,ITPKB,JAG1,JUN,KIF20A,K…	614 (25)
E2f		group	Activated	4.865	bias	6.09e-24	BRCA1,CAV1,CCNA2,CCNB1,CDC25A,CDC45,CDC6,CDK1,CDK2,CENPO,DBF4,DHFR,E2F1,E2F8,FANCD2,GINS2,HIF1A,ITGA5,ITGA6,ITGB1,KNTC1,LIG1,MAD2L1,MCM10,MCM2,MCM3,MCM4,MCM5,MYBL2,MYC,NASP,NUSAP1,ORC1,PCSK1N,POLA1,POLA2,PRR11,RRM2,SERPINE1,STMN1,TPX2,TTK,UBE2C	420 (17)
CSF2		cytokine	Activated	7.876	bias	1.62e-23	ABCA1,ANLN,ARRB1,AURKA,BIRC5,BUB1,BUB1B,CCNA2,CCNB1,CCND1,CCND2,CDC20,CDCA5,CDCA8,CDK1,CDKN2B,CENPE,CHAF1A,CHST11,CHTF18,CKS1B,CXCL1,CXCL8,E2F8,EDN1,EGR1,ERCC6L,EXO1,F2RL1,F2RL2,F3,FANCA,FOS,FOSL1,FOXM1,GDF15,HBEGF,HIF1A,HJURP,HMGCR,HSPH1,ICAM1,IL1B,INHBA,JUN,KIF11,KNTC1,MCL1,MCM3,MCM5,MET,MKI67,MMP1,MYC,NCAPH,NEK2,NET1,NFATC2,NR4A1,NR4A2,NUSAP1,PLAU,PLAUR,PLK1,POLD1,POLE,PRC1,PTGER4,PTK2,RECQL4,…	520 (22)
calcitriol		chemical drug	Inhibited	-3.613		6.59e-23	ABLIM1,ADAM19,AGPAT5,AKAP12,ANLN,ARHGEF28,ATP10D,BCAT1,BIRC5,BRCA1,BUB1B,CA11,CCN1,CCNA2,CCNB1,CCND1,CCND2,CDC20,CDC45,CDC6,CDCA5,CDCA8,CDK1,CDT1,CELSR3,CENPM,CHAF1A,CHTF18,CLMN,COL4A1,COL4A2,CXCL1,CXCL8,ECT2,EDN1,EGR1,ESPL1,ETV5,EXO1,EZH2,F2RL1,F3,FEN1,FN1,FOS,FOXM1,GATA3,GATA6,HBEGF,HELLS,HES1,ID1,IL1B,INCENP,JUN,KIF20A,KIF22,KIF23,KPNA2,LIG1,LRRC17,MAD2L1,MCL1,MCM2,MCM3,MCM4,MCM5,MMP1,MYC,NASP…	575 (24)
dextran sulfate		chemical drug		1.109	bias	7.24e-23	ANLN,AURKA,BIRC5,BLM,BUB1,BUB1B,CCNA2,CCNB1,CCND1,CDC20,CDCA5,CDCA8,CDK1,CENPE,CHAF1A,CHTF18,CKS1B,COL18A1,CXCL8,E2F8,ERCC6L,EXO1,FANCA,FOXM1,HJURP,ICAM1,IL1B,KIF11,KNTC1,MCM3,MCM5,MKI67,MSH2,MYC,NCAPH,NEK2,NFATC2,NUSAP1,PLK1,POLD1,POLE,PRC1,RECQL4,RRM2,SDC1,SERPINE1,SGO1,SKA1,SKA3,SLC2A1,SMC2,SPAG5,SPHK1,STMN1,TGFBR2,TGM2,THBS2,TIE1,TLR4,TOP2A,TPX2,TRIP13,UBE2C	422 (18)
MYOD1		transcription regulator		0.803	bias	1.12e-22	ACHE,ACSL5,ANKRD1,BNC1,BRCA1,BUB1B,CCNB2,CDC20,CDC6,CDK1,CDK2,CENPE,CENPF,CEP55,COL4A1,DEPDC1,DHFR,DLGAP5,DYSF,ETV4,FOSL1,FOXM1,GINS2,HJURP,HSPB8,KIF14,KIF18B,KIF2C,KIF4A,KIFC3,KNL1,LIF,LMNB2,MKI67,MMP1,NCAPG,NCAPH,NDC80,NPTX1,NUSAP1,PAX3,PBK,PCLAF,PLK1,PNP,POLQ,PTK2,RRM2,SCHIP1,SELENOW,SLC2A1,SPC24,SPTBN1,TNNT1,TOP2A,TPX2,TRIM21,TRIP13,TROAP	445 (17)
FOXM1	1.291	transcription regulator	Activated	6.031	bias	1.31e-22	AURKA,AURKB,BIRC5,BRIP1,BUB1B,CAV1,CCNA2,CCNB1,CCNB2,CCND1,CCND2,CDC20,CDC25A,CDCA8,CDH2,CDK1,CDK2,CENPE,CENPF,CKS1B,CKS2,EZH2,FN1,FOS,FOXM1,GTSE1,ITGA5,ITGB1,JUN,KIF20A,MCM8,MET,MKI67,MYC,NEK2,NUF2,PGK1,PLAUR,PLK1,PRC1,PRR11,PTTG1,STMN1,TGFBR2,TOP2A	474 (23)
ESR1		ligand-dependent nuclear receptor	Activated	5.015		1.85e-22	ABLIM1,ANK3,ANLN,AP1S3,ARHGAP18,ARRB1,ASPM,ATP1B1,AURKA,BCAT1,BIRC5,BRCA1,BUB1,BUB1B,CAPN2,CAV1,CAV2,CCN1,CCNA2,CCNB1,CCND1,CDC42EP2,CDC42EP3,CDCA8,CDK1,CDK2,CDK6,CDKN2B,CELSR2,CENPE,CENPF,CENPK,CENPM,CENPU,CEP250,CERS1,CLDN1,CLN8,CLSPN,CNN1,COL13A1,COL5A2,COTL1,CXCL1,CXCL8,CYFIP2,DCBLD2,DIAPH3,DLG1,DOCK4,DSG2,DUSP4,E2F1,EDN1,EGR1,ENO1,EPHX4,EREG,F2RL1,F3,FOS,FOSB,FOSL1,FOXM1,FXYD6,FZD2,GALNT7,GA…	575 (20)
let-7		microRNA	Inhibited	-6.98	bias	2.21e-22	AURKA,AURKB,BCAT1,BRCA1,BUB1,BUB1B,CCNA2,CCNB1,CCND1,CDC20,CDC25A,CDC45,CDC6,CDCA5,CDCA8,CDH2,CDK1,CDK6,CDT1,CKS1B,COL4A1,COL5A2,CXCL8,DBF4,E2F8,EZH2,FANCD2,FN1,FOSL1,HMGA1,HMGA2,IGF2BP1,IL1B,IRS2,MAD2L1,MCM10,MCM2,MCM3,MCM4,MCM5,MCM8,MYC,NUF2,ORC1,ORC6,PAICS,PLAUR,RFC4,RFC5,RRM2,SERPINE1,SH2B3,SOX9,TLR4,TRIB1,XPO5	470 (20)
E2F1	1.944	transcription regulator	Activated	5.79	bias	2.22e-22	ACSL5,AURKA,AURKB,BIRC5,BNIP3,BRCA1,CAV1,CCNA2,CCNB1,CCNB2,CCND1,CCND2,CDC20,CDC25A,CDC45,CDC6,CDCA4,CDK1,CDK2,CITED2,DBF4,DCC,DDAH2,DGKI,DHFR,DNMT1,DUSP4,E2F1,E2F8,ECT2,EGR1,ENO2,EZH2,FANCD2,FEN1,FOS,FOXM1,GINS1,HELLS,HES1,HMGA1,ICAM1,IRS2,KIF23,MAD2L1,MCL1,MCM10,MCM2,MCM3,MCM4,MCM5,MEIS1,MMP1,MMP16,MSH2,MYBL2,MYC,NCOA3,NDC80,NOTCH1,NUSAP1,ORC1,PCLAF,PDK1,PMAIP1,POLA1,POLA2,POLD1,PPP1R13B,PTTG1,…	386 (16)
CCND1	1.544	transcription regulator	Activated	4.88		3.46e-21	ASAP2,ASPM,AURKA,BIRC5,BRCA1,BRIP1,CCNA2,CCND1,CCND2,CDC45,CDC6,CDCA8,CDK2,CDK6,CDKN2B,CENPF,CENPK,CEP55,CIP2A,CLPB,CLSPN,COL5A2,DEPDC1,DNMT1,DTL,E2F1,E2F8,ENO1,EPHA2,EREG,FOXM1,GPRC5A,HJURP,HSPA1A/HSPA1B,HSPB8,ID1,KIF11,KIF20A,KIF20B,KIF2C,KIF4A,KNL1,MAML3,MCM10,MCM4,MEIS2,MTFR2,MYBL1,MYC,NCAPH,NCOA3,NOTCH1,PCLAF,PCYT1B,PDLIM3,PLK1,RFC5,ROR2,RRM2,SOX11,SPP1,STARD4,TGFBR2,TIAM1,TMSB15A,TPX2,TRIP13	392 (18)
ESR2		ligand-dependent nuclear receptor	Activated	5.014	bias	9.89e-21	ABCA1,ABLIM1,AKAP12,AURKA,BCAT1,BIRC5,BRCA1,CAPN2,CAV1,CCN1,CCNA2,CCND1,CDC25A,CDH13,CDH2,CDK6,CKS1B,CLDN1,CNN1,COL13A1,COL5A3,CXCL8,DNMT1,EDN1,EGR1,ELAVL2,EMB,EREG,EZH2,F2RL1,FBLN2,FN1,FOS,FOXC2,FOXM1,FZD2,GALNT7,HAND2,HELLS,HMGA1,HMGA2,HMMR,IL1B,INPP4B,ITGA2,ITGB1,JAG1,KIF4A,KPNA2,KRT8,LMNB1,LOXL4,LSM4,MAD2L1,MATN3,MCM2,MCM4,MCM5,MEGF10,MGAT3,MKI67,MMP1,MYC,NASP,NDRG1,NDRG2,NFE2L3,NOTCH1,PDLIM3…	529 (16)
PTGER2		G-protein coupled receptor	Activated	5.01	bias	2.28e-20	ASPM,AURKA,BUB1B,CCNA2,CCNB2,CENPE,CENPF,CEP55,CKAP2L,CKS2,CXCL8,DEPDC1,ECT2,EGR1,IL1B,KIF11,KIF15,KIF18B,KIF20A,KIF22,KIF2C,MKI67,NEK2,NUF2,NUSAP1,PBK,PLK1,PRC1,PXN,SERPINE1,SPAG5,SPP1,STIL,TPX2,TROAP,TTK	436 (17)
dexamethasone		chemical drug		-0.097		1.19e-19	ABCA1,ACOT7,ACTG2,ADAMTS15,ADGRF4,ADGRL1,AGAP6 (includes others),AKAP12,ALDH2,AMIGO2,ANGPTL4,ANKRD1,ANOS1,APLN,ARHGAP24,ARL4C,ARRB1,ASF1B,ATP1B1,B3GNT5,BGN,BIRC5,BNIP3,BRCA1,BRIP1,BZW2,CAV1,CAV2,CCN1,CCNA2,CCND1,CCND2,CD274,CDC25A,CDC42EP3,CDC6,CDH2,CDH4,CDK2,CDKN2B,CELF2,CENPO,CEP63,CHAF1A,CIDEA,COL15A1,COL4A1,COL4A2,COL4A5,COL5A1,CORO2A,CPA4,CRHBP,CXCL1,CXCL8,DDAH2,DGAT2,DGKG,DHFR,DLG1,DLGAP5,D…	552 (23)
HRAS		enzyme	Activated	4.03	bias	2.76e-19	AFAP1L1,ANKRD1,AURKA,AURKB,B3GNT5,BIRC5,BNIP3,BTBD11,CACNG8,CAPN2,CAV1,CBX2,CCN1,CCNA2,CCNB1,CCND1,CCND2,CDC25A,CDK1,CDK18,CDK2,CDKN2B,CHST11,CNN1,COL18A1,COL4A1,COL5A2,CXCL1,CXCL8,DNMT1,DNMT3B,E2F1,EGR1,EIF3C,ETV4,ETV5,F2RL2,FAM167A,FBLN2,FN1,FNBP1L,FOS,FOSB,FOSL1,FOXM1,FURIN,FZD2,HES1,HIF1A,ICAM1,IL1B,ITGA5,ITGA6,ITGB1,JUN,JUP,KLF5,KRT18,LIPG,LMNB1,LRRC17,LXN,MAML3,MCAM,MET,MGME1,MMP1,MMP23B,MY…	443 (19)
gefitinib		chemical drug		-1.08	bias	6.23e-19	ADAMTS15,ANO9,AURKA,AURKB,BIRC5,BRCA1,BUB1,CCNB1,CCND1,CD274,CDC6,CDH2,CDK2,CELSR2,COL15A1,CXCL8,DHFR,DUSP4,ECT2,ETV4,ETV5,FOSL1,GLI1,ID1,ITGA2,KIF11,KIF23,LIFR,MCM3,MCM8,MKI67,MMP1,NOTCH1,NOX4,NRP2,PLAUR,PRC1,PTTG1,SLC20A1,SMC2,SMO,SPRY4,TNFRSF10B,TOP2A,XRCC2	519 (21)
RB1		transcription regulator	Inhibited	-3.219		8.09e-19	ASF1B,ATP1B1,AURKB,BIRC5,BLM,BNIP3,BRCA1,CCNA2,CCNB1,CCND1,CDC25A,CDC6,CDCA4,CDCA5,CDK1,CDK2,CDT1,CELSR3,CENPK,CHAF1A,CITED2,COL4A1,COL4A2,COL5A1,CPA4,CXCL8,DCK,DHFR,DLK1,DNMT1,E2F1,EDNRA,EGR1,EZH2,F3,FANCA,FEN1,FN1,FOS,FOSL1,FOXC2,GLI2,GPR137C,GPRC5A,GPT2,HIF1A,ID1,KRT18,LIG1,LOXL2,LRAT,MCM10,MCM2,MCM3,MCM4,MCM5,MCM8,MEIS1,MET,MRPL17,MYBL2,MYC,ORC1,PCLAF,PLK1,PPARGC1B,PTTG1,PTX3,RAD51AP1,RECQL4,…	374 (16)
PD98059		chemical - kinase inhibitor	Inhibited	-7.019	bias	9.47e-19	ABCA1,ACOT7,AKAP12,ANKRD1,APOBEC3B,ARRB1,BGN,BIRC5,BNIP3,CAV1,CCNA2,CCNB1,CCND1,CCND2,CD37,CDC25A,CDH2,CDK2,CDKN2B,COL4A1,CXCL1,CXCL8,DCBLD2,DNMT1,DUSP4,E2F1,EDN1,EGR1,ENO1,ENO2,EREG,F3,FN1,FOS,FOSB,FOSL1,FOXC2,FURIN,GAP43,GRIA1,HBEGF,HIF1A,HMGA2,ICAM1,IL1B,IL27RA,ITGA2,ITGB1,JUN,KIF22,KRT8,LIFR,LIPG,MCL1,MCM8,MET,MGLL,MKI67,MMP1,MYBL2,MYC,MYOCD,NR4A1,OPCML,PCYT1B,PHLDA2,PLAT,PLAU,PLAUR,PNP,PTTG1…	499 (19)
estrogen receptor		group	Inhibited	-2.124		1.4e-18	ABCA1,CAV1,CAV2,CCND1,CCND2,CDH10,CDH13,CDH4,CLN8,COL13A1,COL4A1,COL4A2,COL4A5,COL4A6,COL5A1,CXCL1,CXCL8,DNMT1,DSP,EDN1,EGR1,EREG,FN1,FOS,GATA3,HBEGF,HSPA1A/HSPA1B,ICAM1,IGF2BP3,ITGA3,ITGB1,JAG1,JUN,JUP,KRT18,KRT8,LAMC2,LOXL2,MMP1,MYC,OXTR,PCDH19,PCDHB14,PDGFC,PLAU,PLAUR,PMAIP1,SAT1,SERPINE1,SHH,TGFBR2,TGM2,TLR4,TNC	537 (19)
NRG1		growth factor	Activated	5.033	bias	5.06e-18	ABCA1,ACHE,ANKRD1,BNIP3,BRCA1,CAV1,CCN1,CCND1,CCND2,CDC20,CDH4,CKS2,CXCL8,DUSP4,E2F1,EDN1,EGR1,EPHA2,ETV5,FABP5,FN1,FOS,FOSB,GATA2,GDF5,HES1,HIF1A,HMGA1,HMGCR,HMMR,ID1,JUN,L1CAM,LIFR,MCL1,MGLL,MYC,NCOR2,NDRG1,NOTCH1,NR4A1,PDE3A,PLAU,PLAUR,POU3F1,PXN,SCHIP1,SERPINE1,SGK1,SLC2A1,STMN1,TGM2,TK1,TNFRSF25,TOP2A	459 (22)
TBX2		transcription regulator	Activated	5.375	bias	5.13e-18	ANLN,ASF1B,AURKA,AURKB,BUB1,CCNA2,CCNB1,CDC6,CDCA5,CDK1,CDT1,CKS1B,DNMT1,E2F1,E2F8,EZH2,FOXM1,HELLS,LIG1,MAD2L1,MCM2,MCM4,MCM5,NCAPG2,PKMYT1,PLK1,PRC1,SGO1,SMC2	361 (15)
AREG		growth factor	Activated	4.809	bias	5.52e-18	ARHGAP11A,AURKB,BIRC5,CCNA2,CCNB1,CCNB2,CCND1,CDC20,CDC45,CDCA8,CENPF,CPEB2,EGR1,EREG,FOS,FOXM1,HJURP,IQGAP3,JUN,KIF14,KIF20A,MKI67,MMP1,MYBL2,PLAU,PLK1,PRC1,PTX3,RRM2,TMC6,TOP2A	577 (25)
TP63		transcription regulator	Activated	2.853	bias	1.18e-17	ADA2,ANOS1,APOBEC3B,BLM,BRCA1,CCN1,CCNA2,CCNB1,CCND1,CCND2,CDH2,CDK1,CDK17,CDK18,CDK6,CDKN2B,CITED2,CKS2,COL4A1,COL5A1,CTXN1,CXCL8,CYGB,DNMT1,E2F1,EPHA2,F3,FANCA,FN1,FOS,FOSL1,HBEGF,HES1,HMGA2,ID1,IGFBP2,IL1B,INHBA,ITGA2,ITGA3,ITGA6,ITGB1,JAG1,JUN,KCNG1,KIF23,L1CAM,MAD2L1,MCM10,MKI67,MYC,NALCN,NFE2L3,NOTCH1,PARD6G,PIK3R3,PKP2,PLAU,PMAIP1,RRM2,SERPINE1,SH2B3,SMURF2,SOX9,STMN1,STX1A,TACC3,TGFBR2,TH…	468 (19)
MITF		transcription regulator	Activated	5.755	bias	1.19e-17	ACHE,AURKB,BRCA1,CCNB1,CDCA8,CDK2,CDT1,CENPF,CENPM,CENPO,CEP55,CHAF1A,CHTF18,CXCL8,ECT2,ESPL1,FANCA,FN1,FOS,FRMD4B,GLI1,HES1,HIF1A,INPP4B,ITGA3,ITPKB,KIF20A,KIF4A,KIFC1,LIG1,MCM2,MCM4,MCM5,MET,NCAPD3,NUF2,ORC6,PLK1,POLD1,RECQL4,RFC5,SCARB1,SDC1,SERPINE1,SOX9,SPAG5,SPC24,ST3GAL6,TACC3,TFAP2A,TMC6,TPX2,UBE2C	392 (12)
LY294002		chemical - kinase inhibitor	Inhibited	-6.897	bias	1.41e-17	ABCA1,AURKA,BICD1,BIRC5,BUB1B,CCN1,CCNA2,CCNB1,CCND1,CCND2,CD274,CDK2,CDK6,CDKN2B,CKS2,CXCL1,CXCL8,DHFR,DUSP4,EGR1,EREG,F3,FEN1,FN1,FOS,FOSB,FOSL1,FOXC2,GDF15,GDF5,HBEGF,HES1,HIF1A,HMGCR,ICAM1,IGFBP2,IL1B,INPP4B,IRS2,JUN,JUP,LAMB1,LAMC2,LIF,MCL1,MEIS2,MT2A,MYC,MYEF2,NDC80,NDRG1,NEFH,NPTX1,NR4A1,NR4A2,NRN1,NTRK3,NTS,PGK1,PLAU,PMAIP1,PTPRJ,PTTG1,PTX3,RFC4,SCARB1,SCG2,SERPINE1,SGK1,SHH,SIK1/SIK1B,SL…	509 (21)
TNF		cytokine	Activated	4.332	bias	1.7e-17	ABCA1,ACSL5,ADCY5,AKAP12,ALDH2,AMH,ANGPTL4,ANK3,APLN,APOBEC3B,ARHGAP18,ARHGDIB,BGN,BHLHE41,BIRC5,BUB1B,CARD8,CAV1,CCN1,CCND1,CCND2,CD163L1,CD274,CD70,CDH13,CDH2,CDK2,CERS4,CHST11,CITED2,CMIP,CNN1,COL15A1,COTL1,CXCL1,CXCL8,DCBLD2,DNMT1,DPF3,DSC3,DUSP4,E2F1,EBI3,EDN1,EGFL7,EGR1,EMCN,EPHA2,EPHX4,EREG,ETV5,F2RL1,F3,FABP5,FERMT1,FN1,FOS,FOSB,FOSL1,FOXC2,FRMD4A,GABRA5,GATA2,GATA3,GDF15,GFPT2,GLI1,GRIA1…	514 (19)
E2F3		transcription regulator	Activated	4.872	bias	2.94e-17	BIRC5,CAV2,CCNA2,CCNB1,CCNB2,CCND1,CDC25A,CDC45,CDC6,CDCA4,CDK1,CDK2,COL18A1,CXCL1,DHFR,E2F1,EDN1,EZH2,INHBA,MAD2L1,MCM10,MCM2,MCM3,MCM4,MCM5,MYBL2,MYC,NCAPG2,ORC1,PCLAF,PLK1,POLA1,POLA2,PPP1R13B,PTTG1,RRM2,SERPINE1,THBD,TK1,TMPO,TOPBP1,TPX2,UBE2C	396 (19)
discodermolide		chemical drug				3.29e-17	BLM,BRCA1,CCNB1,CCNB2,CDC20,CDC25A,CDK1,CDK2,ESPL1,FANCD2,KIF11,KIF23,PKMYT1,PLK1,PRC1,PTTG1,RFC4,RFC5,SMC2,TOP2A,WEE1	336 (7)
decitabine		chemical drug	Activated	4.519	bias	3.99e-17	ADAM23,ADCY5,AGRN,AKAP12,ALS2,ANGPTL4,ANKRD1,ARHGDIB,B3GALT5,BCAT1,BNIP3,CAV1,CCNA2,CCND1,CCND2,CDH13,CDH2,CDH4,CDK1,CDK16,CDK6,CDKN2B,DNMT1,DPYSL4,DSG2,E2F8,EFNB3,FN1,FRYL,GAP43,GATA6,GDF15,GLI2,HBEGF,HELLS,HIC1,HLA-C,HMGA2,HMMR,HSPA1A/HSPA1B,HSPB8,ID1,IGF2BP1,IGF2BP3,IGFBP2,IL1B,INPP5F,ITGA2,ITGA3,JAG1,JUP,KRT18,KRT8,L1CAM,LMNB1,LXN,MCM2,MET,mir-29,MKI67,MMP1,MOK,MSH2,MYC,MYEF2,NDRG1,NEK2,NOTCH…	533 (20)
Mek		group	Activated	4.358	bias	5.29e-17	B3GNT5,B4GALT6,BIRC5,CCND1,CCND2,CDH2,CELSR2,CXCL8,DNMT1,DNMT3B,DUSP4,EFNB3,EGR1,EPHA2,EREG,ETV4,ETV5,F3,FOS,FOSL1,GALNT10,GAP43,GCNT2,GDF15,HIF1A,HMGA2,ICAM1,ID1,IL1B,ITGA6,ITGB1,JUN,L1CAM,LAMB1,LAMC2,MCL1,mir-29,MYC,NOX4,NR4A1,PHLDA2,PMAIP1,PODXL,POMK,POMT2,PPAT,PTPRF,RARB,SDC1,SERPINE1,SH2B3,SLC20A1,SLC2A1,SLC6A15,SORL1,SPRY2,SPRY4,SUSD5,TNFRSF10B,TOP2A,TSPAN13	483 (19)
CDKN2A		transcription regulator	Inhibited	-4.335		6.94e-17	ASF1B,AURKB,BIRC5,BLM,BUB1B,CCNA2,CCNB1,CCND1,CDC25A,CDCA4,CDCA5,CDK1,CDK2,CDKN2B,CENPK,CHAF1A,CITED2,CPA4,DCK,DHFR,E2F1,EGR1,EZH2,FANCA,FEN1,FOS,GPRC5A,GTSE1,IGF2BP3,IL11,IL1B,JUN,KIFC1,MAD2L1,MCL1,MCM4,MCM5,MCM8,mir-1255,MKI67,MMP1,MYBL2,MYC,PLK1,PMAIP1,PTX3,RAD51AP1,RECQL4,RFC4,RRM2,SERPINE1,SOX17,TK1,TLR4,TMPO,VRK1	402 (19)
CREB1		transcription regulator	Activated	3.343	bias	2.05e-16	ABCA1,ACHE,ARFGEF3,ARHGAP33,AURKA,BIRC5,BNIP3,BRINP2,CCN1,CCNA2,CCNB1,CCNB2,CCND1,CDCA8,CDH10,CDH13,CDH2,CNN1,CRHBP,CXCL8,CYFIP2,EBI3,EDN1,EGR1,FN1,FOS,FOSB,GABRA5,GAP43,GPR3,GRIA1,HLA-A,HMGCR,ID1,IL1B,INHBA,IRS2,JUN,KIAA1549L,KLF5,KLF7,LAPTM4B,MARCKSL1,MCAM,MCL1,MCM5,MCTP1,MEST,MKI67,MMP1,MYBL2,MYC,NOTCH1,NR4A1,NR4A2,NREP,NRP2,NTSR1,PCDH19,PDE3A,PGM2L1,PLAT,PLXNA2,PTPRN,RAC3,RAD54L,RELT,SAT1,SCG…	472 (19)
U0126		chemical - kinase inhibitor	Inhibited	-6.312	bias	2.34e-16	ANGPTL4,ATP6AP2,BIRC5,CAV1,CCND1,CCND2,CD274,CDC42EP3,CDK18,CDK2,CELSR2,COL4A1,CXCL1,CXCL8,DBNDD1,DUSP4,EDN1,EGR1,EPHA2,EREG,ETV5,F3,FN1,FOS,FOSB,FOSL1,FURIN,GDF15,GFPT2,GLI1,GRIA1,HBEGF,HIF1A,HMGCR,ICAM1,IL1B,INHBA,ITGA3,ITGA5,ITGA6,ITGB1,JAG1,JUN,KCNN4,KIFC3,KLF5,LAMB1,LIF,LIFR,MCL1,MET,MMP1,MYC,NETO2,NR4A1,NR4A2,NREP,NRN1,PLAU,PLAUR,PTK2,PTPRJ,RPS6KA1,SERPINE1,SFI1,SGK1,SH2B3,SHB,SHH,SOX9,SPP1…	487 (18)
trans-hydroxytamoxifen		chemical drug	Inhibited	-2.206		2.62e-16	ACTN4,ARHGAP24,CAV1,CCNA2,CCNB1,CITED2,COL15A1,COL4A5,CXCL8,DUSP4,EGR1,ENC1,EPB41L3,FN1,FZD8,GPRC5A,HIF1A,IRF6,ITGA2,L1CAM,LAMB1,LOXL2,LOXL4,MEIS1,MYBL1,NDRG1,NOTCH1,NR2F2,PDK1,PLAU,PLOD1,PLXDC1,PRPS1,PXDN,RBPJ,RFC4,SCG2,STC1,TGFBR2,THBS2,TM4SF1,TOP2A	453 (14)
BRD4		kinase	Activated	5.199	bias	3.12e-16	ABLIM1,ACSL5,AURKB,CCNA2,CCND1,CCND2,CD274,CDC25A,CDC6,CDCA5,CDKN2B,COL4A1,COL5A1,CXCL8,FN1,FOS,GINS1,ICAM1,ITGA5,ITGB1,KIF23,LOXL2,MCL1,MCM3,MYC,NAV1,PDGFC,PLAT,PLAU,PTPN22,RNF125,RRM2,SLC19A1,SPP1,STC2,THBS2,TNFRSF10B,TOP2A	489 (23)
EGFR		kinase	Activated	5.736	bias	3.59e-16	ACOT7,B3GNT5,BIRC5,BZW2,CAV1,CCNA2,CCND1,CD274,CDK1,CDK2,CDK6,CELSR2,COL5A2,CXCL8,DSG2,DUSP4,E2F1,EFNB3,EGR1,EPHA2,EREG,ETV4,F2RL1,F3,FBLN2,FOS,FOSL1,GALNT10,GCNT2,HBEGF,HIF1A,HMGA1,HMGA2,ICAM1,ID1,IGF2BP3,IL1B,ITGA2,ITGA6,JAG1,JUN,KCNN4,LAMB1,LAMC2,MCL1,MET,mir-29,MMP1,MYBL2,MYC,NOTCH1,PDK1,PLAT,PLAU,PLAUR,PLK1,PODXL,PTGER4,PTPRE,PTPRF,SDC1,SEC61A2,SEMA7A,SERPINE1,SLC2A1,SLC6A15,SOX9,SPHK1,SPRY2…	511 (19)
methylselenic acid		chemical reagent				3.76e-16	ACTN4,AURKA,BIRC5,BRCA1,BUB1B,CCNA2,CCNB1,CCNB2,CCND1,CDC20,CDC25A,CDC6,CDK1,CDK16,CDK2,CENPF,CHAF1A,CREB3L2,DHFR,E2F1,FN1,FOXM1,GATA2,GDF15,HMMR,ID1,INPP4B,ITGB3BP,JUN,KIF11,KIF20B,LMNB2,MCL1,MCM2,MCM3,MCM5,MKI67,MYBL2,MYC,NDRG1,NREP,PLK1,POLA1,RFC5,RRM2,SAT1,SGK1,STX1A,TNFRSF25,TOP2A	534 (19)
KDM5B		transcription regulator	Inhibited	-4.669	bias	4.17e-16	ANKRD36B,AURKA,BRCA1,BUB1B,CAV1,CCNB1,CCND1,CDK1,CLDN1,DLGAP5,E2F1,ECT2,EGR1,EPB41L1,FABP5,FJX1,HMMR,IGFBP2,KIF2C,MAPK8IP3,MCAM,MCM2,MCM3,MT1E,NCAPH,NDC80,PBK,PLS3,PRPS1,SAT1,SMC5,SNRPG,SOX9,TOP2A,TTK,WNT7B	469 (19)
FOXO1		transcription regulator	Activated	4.127	bias	4.22e-16	ACSL5,AFF3,ANGPTL4,ANLN,APLN,ASPM,ATP6V0A1,BIRC5,BNIP3,BRIP1,CAV1,CCNA2,CCNB1,CCNB2,CCND1,CD70,CDC42EP3,CDK1,CDKN2B,CENPF,CERS4,CIDEA,CITED2,COL4A1,COL4A2,CXCL8,DEPDC1,DLGAP5,EDN1,EGR1,FABP5,FLNB,FN1,FOS,FOSB,FOXM1,GATA2,HIF1A,HMGCR,ICAM1,IL1B,IRS2,ITGA3,JAG1,JUN,KIF11,KLF2,KLF7,LRAT,MCM5,MMP1,MYC,NCAPG,NDN,NEK2,NRP2,NUSAP1,PBK,PMAIP1,PPARGC1B,PRC1,PTPRB,SCARB1,SERPINE1,SGK1,SLC25A23,SLC25A37,SOX…	457 (23)
estrogen		chemical drug	Activated	4.584	bias	4.39e-16	ABCA1,AURKA,BRCA1,CCN1,CCNB2,CCND1,CDC25A,CKS1B,COL15A1,COL18A1,COL4A2,COL5A1,DHFR,DNMT1,E2F1,EGR1,ESPL1,FEN1,FN1,FOS,GAP43,GRIA1,HBEGF,HIF1A,HIVEP3,HMGCR,HSPH1,ICAM1,IGFBP2,IL1B,ITGA5,ITGB1,JUN,LIF,LIG1,MCM3,MCM4,MCM5,MYBL1,MYC,NCOA3,NR4A1,NTS,OXTR,PLAT,POLD1,POLE,PTTG1,PTX3,RRM2,SCARB1,SMC2,SPP1,TOP2A	513 (21)
SMARCA4		transcription regulator	Activated	5.332	bias	5.05e-16	ABCA1,ACSL5,ACTN4,ADGRG1,ALDH2,ARHGDIB,ARL4C,BIRC5,CCDC9B,CCNA2,CCND1,CD163L1,CDC25A,CDC6,CDK2,CDKN2B,COTL1,CXCL1,CXCL8,DGKG,DHFR,DUSP4,DYSF,E2F1,EDNRA,EGR1,EREG,F3,FAM167A,FLNB,FN1,FOS,GLI1,HHIP,HLA-C,HMGA2,ICAM1,IL11,IL1B,INHBA,IRF6,ITGA3,ITGA5,ITGB1,JUN,KCNQ3,KIFC3,KRT18,LAMC2,LOXL2,LRAT,MEIS1,MIR503HG,MMP1,MYC,MYRF,NAP1L3,NR2F2,NRP2,PDK1,PGM2L1,PHLDA2,PITX2,PKIA,PLAT,PLAUR,PTX3,RRM2,SCHIP1,SE…	511 (23)
Rb		group	Inhibited	-3.889	bias	5.68e-16	AURKB,BIRC5,BUB1,CCNA2,CCNB1,CCND1,CDC6,CDK1,CDK2,CDT1,DHFR,DNMT1,E2F1,ECT2,EZH2,FOXM1,MAD2L1,MCM3,MCM4,MCM5,mir-29,MYBL2,MYC,PLK1,POLD1,PTTG1,RFC4,TOP2A	345 (14)
progesterone		chemical - endogenous mammalian	Activated	2.013	bias	5.78e-16	ACOT7,ATP1B1,AURKA,BCAT1,BRCA1,CAV1,CCNA2,CCNB1,CCNB2,CCND1,CDC25A,CDH2,CDK2,CDKN2B,CDT1,CHAF1A,CITED2,COL15A1,CREB3L2,CXCL8,E2F1,EDNRA,EGR1,ENC1,ESPL1,F2RL1,F3,FEN1,FN1,FOS,FOSL1,GAP43,GATA2,GRIA1,HAND2,HBEGF,HELLS,HIF1A,HLA-A,HMGCR,ICAM1,ID1,IGFBP2,INHBA,IRS2,ITGA2,ITGA5,ITGB1,JUN,KCNG1,KCNMA1,KLF5,LIF,LIG1,LXN,MAD2L1,MCM2,MCM3,MCM4,MCM5,mir-29,MKI67,MMP1,MT2A,MYBL2,MYC,NCAPH,NDRG1,NDRG2,NET1,N…	531 (21)
RAF1		kinase	Activated	5.839	bias	5.96e-16	ACOT7,AKAP12,ANKRD1,CCND1,CD37,CDC25A,CDC6,CDKN2B,CLDN1,DCBLD2,DUSP4,E2F1,EGR1,EMCN,FOS,HBEGF,HIF1A,HMGA2,IL1B,ITGA2,ITGB1,JUN,LIF,LIFR,MCM8,MET,MGLL,MKI67,MMP1,MYBL2,MYC,OPCML,PHLDA2,PLAT,PLAU,PLAUR,PNP,RRM2,SDC1,SEC14L2,SERPINB7,SPRY2,TGM2,TIAM1,TSPOAP1,VASH1	446 (21)
FGF2		growth factor	Activated	6.454	bias	1.05e-15	ANGPTL4,BGN,BIRC5,CAV1,CCN1,CCND1,CCND2,CDC25A,CDK2,CYGB,DNMT3B,EGR1,ENO1,EREG,ETV4,ETV5,F3,FN1,FOS,FOSL1,GAP43,GATA6,GLI1,GRIA1,HBEGF,HES1,HIF1A,HMGA1,ICAM1,IFNE,IGFBP2,IL1B,INHBA,ITGA3,ITGA5,ITGB1,JUN,LAMB1,LYVE1,MCAM,MET,MKI67,MMP1,MYC,NOTCH1,NR4A1,NR4A2,PAX3,PDGFC,PGK1,PITX2,PLAT,PLAU,PLAUR,PLXDC1,PTPRE,PTTG1,SCG2,SDC1,SERPINE1,SHH,SLC20A1,SLC2A1,SOX17,SOX9,SPHK1,SPP1,SPRY2,SPRY4,TFPI,TOP2A,V…	528 (18)
paclitaxel		chemical drug		1.094	bias	1.34e-15	BHLHE41,BIRC5,CAV1,CCND1,CD274,CDC20,CDC42EP3,CDK18,CDK2,CELSR2,CXCL1,CXCL8,DNMT1,DUSP4,EGR1,EPHA2,EREG,ETV5,FOSL1,FOXM1,GDF15,GFPT2,HBEGF,HIF1A,HLA-A,ICAM1,IL1B,ITGA3,ITGA5,ITGA6,JUN,KCNN4,KIF20A,KIFC3,MCL1,MKI67,MYC,NEFH,NREP,PLAU,PLAUR,RPS6KA1,SAT1,SFI1,SH2B3,SHB,STC1,STMN1,TFAP2A,TFPI,TGFBR2,THBD,TNFRSF10B,VASH1,ZIC2	512 (20)
HIF1A	0.657	transcription regulator	Activated	5.637	bias	2.44e-15	AKAP12,ANGPTL4,APLN,AURKA,BGN,BHLHE41,BIRC5,BNIP3,BRCA1,CABIN1,CAV1,CCN1,CCND1,CD274,CD70,CDH2,CITED2,CLDN1,CXCL8,EDN1,EDNRA,ENO1,ENO2,EREG,FN1,FOS,FURIN,FZD2,GATA6,HIF1A,HIF3A,ICAM1,ID1,IGFBP2,IL1B,IRS2,ITGA5,JUN,JUP,KRT18,L1CAM,LIFR,LOXL2,MCL1,MET,MMP1,MYC,NDRG1,NOTCH1,NOX4,NR4A1,NRN1,PDK1,PFKFB3,PFKFB4,PGK1,PLAUR,PMAIP1,POMK,PPFIA4,RAB11FIP4,SCG2,SERPINE1,SHH,SLC25A37,SLC2A1,SOX9,SPHK1,STC2,TR…	512 (20)
LDLR		transporter		0.36		2.5e-15	ABCA1,ANLN,AURKA,AURKB,BGN,BIRC5,BUB1B,CCNA2,CCNB1,CCNB2,CCND1,CD274,CDK1,CENPF,CKS1B,CLSPN,EBI3,EGR1,F3,FABP5,FOXM1,HELLS,HMGCR,ICAM1,IL1B,KIF20A,KIF23,KIF2C,KIF3C,KIF4A,KNL1,KNTC1,MKI67,MYC,NUSAP1,PGM2,PKIB,PLAU,PLK1,PRC1,SCARB1,SLC2A1,SPP1,TOP2A,TRIB1,UBE2C,VLDLR	503 (21)
LIN9		other	Activated	3.818	bias	2.63e-15	AURKA,BIRC5,BUB1,BUB1B,CCNA2,CCNB1,CDC6,CDK1,CENPE,CEP55,DLGAP5,MYBL2,PLK1,TMPO,UBE2C
E2F2		transcription regulator	Activated	3.404	bias	2.83e-15	BIRC5,CCNA2,CCNB1,CCNB2,CCND1,CDC25A,CDC45,CDC6,CDCA4,CDK1,DHFR,E2F1,EZH2,ID1,MCM10,MCM2,MCM3,MCM4,MCM5,MYBL2,MYC,ORC1,POLA1,RRM2,SERPINE1,TOPBP1	372 (17)
Pdgf (complex)		complex	Activated	3.234	bias	3.92e-15	CAV1,CCND1,CCND2,CDK6,CDKN2B,COL4A1,EDN1,EGR1,F3,FN1,FOS,FOSB,GRIA1,HIF1A,ICAM1,INHBA,IRS2,ITGA5,JAG1,JUN,MMP1,MYC,NOTCH1,NOX4,NR4A2,PIK3R3,PLAU,PLAUR,SERPINE1,THBD	467 (19)
fulvestrant		chemical drug	Inhibited	-4.04		9.87e-15	AURKA,BIRC5,BLM,CAV1,CAV2,CCN1,CCNA2,CCNB1,CCND1,CDC20,CDC25A,CDK1,CENPF,CHAF1A,CHTF18,CKS1B,E2F1,EGR1,FEN1,FOS,FOXM1,GTSE1,HES1,ICAM1,ID1,IL1B,ITGB1,JUN,KIF11,MCM2,MCM3,MCM5,MYC,NCOA3,PMAIP1,POLA2,POLE,PRPS1,PTTG1,RECQL4,RFC5,RNASEH2A,SAPCD2,SEMA7A,SHH,STC1,STMN1,TIMELESS,TK1,UBE2C,WEE1	360 (15)
Histone h3		group				1.01e-14	ADCY5,AKAP12,AP1S3,BIRC5,CAV1,CCNA2,CCNB1,CCND1,CCND2,CDC6,CDKN2B,COL4A6,CXCL8,DBF4,E2F1,EGR1,FOS,FOXM1,GABRG3,GATA2,GATA3,GATA6,GLI1,HES1,HIVEP3,ICAM1,ID1,IGFBP2,IL1B,ITGA5,JUN,KLF2,L1CAM,LRAT,MAD2L1,MCM2,MCM3,MCM4,MCM5,MEIS1,MEIS2,MET,MGLL,MYBL2,NPAS1,PAX3,PCDHA12,PCDHA4,PITX2,PMAIP1,PRDM8,RARB,RGS4,SCARB1,SGK1,SHANK3,SHH,SOX11,SOX17,SPHK1,SPP1,STX1A,STXBP2,TACC2,TBX15,TGFBR2,TOP2A,TRIB1,ZIC1,Z…	452 (17)
EGF		growth factor	Activated	7.132	bias	1.16e-14	AMIGO1,ANGPTL4,AURKA,AURKB,BIRC5,BRCA1,CAV1,CCN1,CCNB1,CCND1,CCND2,CD274,CDH4,CDK1,CDK2,CKS2,COL4A2,CXCL1,CXCL8,DNMT3B,DUSP4,E2F1,EDN1,EGR1,EPHA2,EREG,F3,FLI1,FN1,FOS,FOSB,FOSL1,GATA2,GATA6,GDF15,GFPT2,HBEGF,HES1,HIF1A,ICAM1,ID1,IGFBP2,IL1B,INHBA,ITGA2,ITGB1,JUN,LAMB1,MAD2L1,MCL1,MET,MMP1,MYC,NOTCH1,NR4A1,NR4A2,PBK,PDE3A,PFKFB4,PHLDA2,PLAT,PLAU,PLAUR,PLXDC1,PTK2,PTPRN,PTTG1,RPS6KA1,RRM2,SCG2,SCHI…	535 (21)
PDGF BB		complex	Activated	5.186	bias	1.44e-14	AKAP12,BRCA1,CAV2,CCN1,CCND1,CDK1,CDK2,CNN1,COL18A1,CXCL8,DBNDD1,DCBLD2,EDN1,EGR1,EREG,F3,FN1,FOS,FOSB,FOSL1,FOXC2,FZD2,GDF15,GFPT2,HBEGF,HES1,HMGCR,IL1B,INHBA,ITGA5,ITGB1,JUN,LIF,MCFD2,MCL1,MMP1,MYBL2,MYC,NOX4,NR4A1,NR4A2,PFN2,PLAT,PLAU,RFC5,SAT1,SERPINE1,SGK1,SHH,SNRPG,SPHK1,TGM2,THBD,TNC,TRIB1,XDH	489 (24)
Akt		group	Activated	2.885	bias	1.54e-14	ANKRD1,BIRC5,BRCA1,CCND1,CCND2,CD274,CDH2,CELSR2,CIDEA,CXCL8,EFNB3,EZH2,F3,FN1,FOS,FOSL1,FOXM1,GALNT10,GATA2,GCNT2,GLI1,GLI2,HES1,HIF1A,HIF3A,IGFBP2,IL1B,JUN,L1CAM,LAMC2,MCAM,MCL1,MT2A,MYC,NDRG1,NET1,NOTCH1,NOX4,NRP2,PMAIP1,PODXL,PTGER4,PTPRF,PTX3,RRM2,SCARB1,SERPINE1,SGK1,SHH,SLC2A1,SLC6A15,SMURF2,SOX9,SPP1,ST3GAL6,SUSD5,SYT1,THBS2,TIPARP,TNC,TSPAN13	518 (21)
EDN1	3.905	cytokine	Activated	5.987	bias	1.61e-14	ADAM19,APLN,CCN1,CCND1,CDC25A,CDH2,CDK1,COL4A1,COL5A1,CXCL8,EDN1,EDNRA,EGR1,EREG,FN1,FOS,FOSB,FOSL1,HAND2,HBEGF,HCN2,HIF1A,ICAM1,INHBA,ITGA2,ITGA5,ITGB1,JUN,MARCKSL1,MCAM,MMP1,MYC,PLAU,PLAUR,PLOD1,PTGER4,PXN,SDC1,SERPINE1,SLC2A1,TGM2,TNC	457 (20)
camptothecin		chemical drug		1.668	bias	1.84e-14	AKAP9,ANO9,APBB2,ASPM,AURKA,BIRC5,BLK,BRCA1,CABIN1,CARD8,CCNB1,CCND1,CD70,CDC25A,CDC42EP2,CDK1,CDK2,CDK6,CHST11,CIDEA,CLN8,CXCL1,CXCL8,DENND5B,DLG1,E2F1,EDN1,ENC1,F2RL1,F3,FOS,FOSB,FUT8,GLIPR1,HBEGF,HIF1A,HJURP,HLA-A,HLA-C,ICAM1,ID1,IL1B,JUN,KIF3C,LHX6,MARCKSL1,MCL1,MCM2,MMP1,MYC,NEK2,NR4A1,NR4A2,PHLDA2,PMAIP1,PSD4,PTGER4,PTPRN,PTX3,RECQL4,RGS14,RND2,ROR2,RRM2,SAT1,SDC1,SERPINE1,SKIL,SORL1,SPP1,S…	449 (16)
CASR		G-protein coupled receptor	Activated	4.643	bias	2.2e-14	ANLN,BIRC5,BUB1B,CCNB1,CCND1,CCND2,CDC20,CDC45,CDT1,CHAF1A,COL4A1,COL4A2,EDN1,EGR1,EZH2,FEN1,GATA3,GATA6,ID1,INCENP,KIF11,KIF22,MAD2L1,NASP,NDC1,NUSAP1,PRC1,PTTG1,RAD51AP1,SPAG5,THBD,TK1,TPX2,UCP2	441 (19)
KRAS		enzyme		1.4		2.68e-14	ABCA1,AGRN,ATP1B1,AURKB,BGN,BIRC5,BNC1,BNIP3,BZW2,CAV1,CCN1,CCNA2,CCNB1,CCND1,CD274,CDH2,CDKN2B,CDT1,CELSR2,COL4A1,CXCL8,DHFR,DNMT1,DUSP4,E2F1,EGR1,ENO1,EPHA2,EREG,ETV4,ETV5,EZH2,F2RL1,F3,FBLN2,FN1,FOS,FOSB,FOSL1,FOXM1,FRRS1L,GALNT10,GLI1,GLI2,HBEGF,HES1,HIF1A,HMGA1,ID1,IGFBP2,IL1B,JUN,KCNN4,KIF22,L1CAM,LAMB1,LAMC2,LIF,LIPG,LMNB1,MCAM,MET,mir-29,MYBL2,MYC,NETO2,NR4A1,NRN1,PLAT,PMAIP1,PODXL,POMK,P…	503 (18)
YAP1		transcription regulator	Activated	5.44	bias	2.73e-14	ANKRD1,ANLN,AURKB,BIRC5,CCN1,CCNA2,CCNB1,CCND1,CD274,CDC20,CDC42EP3,CDC6,CDCA5,CDK1,CDK2,CDK6,CDKN2B,CXCL8,DIAPH3,E2F1,EDN1,EGR1,FN1,FOS,FOXM1,GDF15,GINS1,HMGCR,ICAM1,ID1,IL1B,INHBA,ITGA5,KIF23,LIFR,LMNB1,MCM3,mir-29,MYC,NEK2,PLK1,PMAIP1,POLA1,RRM2,SERPINE1,SGK1,SHH,SOX9,TBC1D2,TK1,TOP2A	501 (24)
IL6		cytokine	Activated	5.433	bias	3.38e-14	ABCA1,ARL4C,BGN,BIRC5,BUB1,BUB1B,CCNA2,CCNB1,CCNB2,CCND1,CD163L1,CD274,CDC20,CDC45,CDC6,CDK1,CDK2,CDKN2B,CENPE,CXCL1,CXCL8,DCC,DHFR,DNMT1,E2F1,EGR1,ENO2,EREG,ETV4,EXO1,EZH2,F3,FLI1,FN1,FOS,FOSL1,FOXM1,GAP43,GINS1,GLI1,HIF1A,HLA-A,ICAM1,ID1,IGFN1,IL11,IL1B,ITGB1,JUN,KIF11,KIF22,KIF2C,KIFC1,KRT18,KRT8,LGR4,LIF,LIFR,LIG1,MAD2L1,MCL1,MCM3,MET,MKI67,MMP1,MYBL2,MYC,NOTCH1,NSD2,OXTR,PCLAF,PLAT,PLAU,POLD…	545 (19)
hydrogen peroxide		chemical - endogenous mammalian	Activated	4.003	bias	3.61e-14	ANKRD1,AURKA,BIRC5,BRCA1,BRIP1,BUB1,BUB1B,CAV1,CCNA2,CCNB1,CCND1,CDC6,CDH13,CDK1,CDK2,CKS1B,CXCL8,DDAH2,DHFR,DNMT1,DUSP4,EDN1,EGR1,ENC1,EPHA2,EZH2,F2RL1,FN1,FOS,FOSL1,FOXM1,FZD2,GDF15,GLI1,HBEGF,HELLS,HIF1A,HMGCR,ICAM1,IL1B,ITGA2,ITGA3,ITGA6,JUN,KLF2,LGR4,LTB4R,MCAM,MCM2,mir-29,MMP1,MYC,NDC80,NR4A1,PKIA,PLAUR,PPARGC1B,PTGER4,PTX3,RASSF8,SERPINE1,SGK1,SHH,SLC20A1,SPP1,SRGN,STC1,STMN1,TGM2,TLR4,TNF…	591 (21)
CTNNB1		transcription regulator	Activated	5.92	bias	3.78e-14	ACTN4,AGRN,AMIGO1,ARMH4,ATP6V0A1,AURKA,BGN,BIRC5,CCN1,CCNA2,CCND1,CCND2,CD274,CDH2,CDKN2B,CENPM,COL4A1,COL4A2,COL4A5,COL4A6,CXCL1,CXCL8,CXXC4,CYFIP2,DGAT2,DIAPH3,DLK1,EDN1,EGR1,ENC1,ENO2,EREG,ETV4,FBLN2,FEN1,FLI1,FN1,FOS,FOSL1,FOXC2,FZD3,GAP43,GATA2,GATA3,GDF15,GFPT2,GLI1,GLI2,HBEGF,HES1,HHIP,HMGCR,ID1,IGF2BP1,IGFBP2,IL1B,ITGA6,ITGB1,JUN,JUP,KIF23,KIFC1,KLF5,L1CAM,LAMB1,LAMC2,LHX6,LIF,MCL1,MMP1,M…	412 (16)
SP1		transcription regulator	Activated	5.295	bias	4.04e-14	ABCA1,AFAP1L1,AKAP12,ALMS1,BIRC5,CAV1,CCNA2,CCND1,CCND2,CDH2,CDK1,CDK2,CDK6,CDKN2B,CITED2,CXCL8,DBF4,DHFR,DIAPH3,E2F1,EGR1,EREG,F3,FN1,FOS,FOSL1,FOXM1,GDF15,GRIA1,HBEGF,HIF1A,HMGA1,HMGCR,ICAM1,IL1B,ITGA2,JUN,KCNQ3,KRT18,LTB4R,MCL1,MET,MMP1,MYBL1,MYBL2,MYC,NCOA3,NDRG1,NOX4,NPTXR,NTF4,PDGFC,PDK1,PGK1,PLAU,PLAUR,PMAIP1,POLD1,PREX1,PTGER4,PTTG1,RECQL4,SCARB1,SERPINE1,SGK1,SLC19A1,SLC2A1,SNRPN,SOX9,SP…	519 (23)
RARA		ligand-dependent nuclear receptor	Activated	3.095		6.1e-14	ABCA1,ABLIM1,ASPM,BIRC5,CCNA2,CCND1,CDK1,CENPF,CENPM,CENPU,CLMN,CLN8,CXCL8,E2F1,E2F8,EGR1,EPHX4,FOS,GAP43,GATA3,GDF15,GLI1,HELLS,HLA-C,IRF6,JUN,JUP,KIF23,KNL1,LAMB1,LIFR,LINC00342,MAD2L1,MYC,NAV2,NCAPG,NCAPH,NCOA3,NR2F1,NSD2,PBK,PITX2,PLXNA2,PRDM8,PTTG1,PVR,RARB,SMC4,SMURF2,SOX17,SPP1,STRA6,TFAP2A,THBD,TMSB15A,TNFAIP8L1,TNFRSF10B,TRH	557 (25)
TP73		transcription regulator		0.057	bias	8.18e-14	ADAM19,ADAM23,ANGPTL4,AURKA,BIRC5,CCN1,CCNA2,CCNB1,CDC20,CDC42EP2,CDK1,CDK2,CKS2,CLMN,COL18A1,COL5A2,CXCL1,DHFR,DLG1,EDN1,EGR1,EPHA2,EREG,FEN1,FN1,GATA2,GTSE1,HBEGF,HES1,HIC1,HIF1A,HSPA1A/HSPA1B,HSPB8,IL1B,ITGA5,JAG1,KIF22,KIF23,KLF5,LIG1,LZTS1,MMP23B,MYC,NAP1L3,NOTCH1,NRGN,PDK1,PIK3R3,PLAU,PMAIP1,PTPN3,SAT1,SERPINE1,SLC4A3,SMO,SPINT1,SPP1,STMN1,THBS2,TNFRSF10B,TPX2,UBE2C	461 (20)
tretinoin		chemical - endogenous mammalian	Activated	4.039	bias	9.93e-14	ABCA1,ABLIM1,AKAP12,ANGPTL4,APBA2,APLN,ARHGAP29,ASRGL1,AURKA,B3GALT5,BIRC5,BNIP3,BRCA1,CAPN2,CCN1,CCNA2,CCNB1,CCND1,CCND2,CD274,CD70,CDC20,CDH2,CDK2,CDK6,CDKN2B,CDYL2,CHST10,CIDEA,CITED2,CKS2,CLDN1,CNIH2,COL4A1,COL4A2,COL4A5,COTL1,CXCL1,CXCL8,DAAM2,DDAH2,DLGAP5,DNMT1,DNMT3B,DSP,DTL,DUSP4,EBI3,EDN1,EGR1,EIF3C,F3,FABP5,FERMT1,FMNL2,FN1,FOS,FOSL1,FXYD6,FZD8,GAP43,GATA2,GATA6,GDF15,GLI1,GLI2,GPRC5A,G…	543 (20)
trichostatin A		chemical drug	Activated	2.531	bias	1.01e-13	ABCA1,AGRN,AKAP12,ALS2,ANKRD1,AURKB,BCAT1,BRCA1,CCNA2,CCNB2,CCND1,CCND2,CDC6,CDH2,CDK1,CDK16,CDK6,CDKN2B,CENPM,CKS1B,CLDN1,CXCL8,DNMT1,DNMT3B,DPYSL4,DSG2,E2F8,EFNB3,F3,FN1,FOS,FOXM1,FRYL,FUT8,GAP43,GATA3,GATA6,GLI2,HES1,HIF1A,HMGA2,HMGCR,ICAM1,ID1,IGF2BP1,IGF2BP3,IGSF1,IL1B,INPP5F,JUP,KIF20A,L1CAM,LMNB1,MCM2,MCM3,MET,MICA,mir-29,MMP1,MYC,NDRG1,NDRG2,NEFH,NOTCH1,NR4A2,NSD2,OXTR,PAK3,PKIB,PLAU,PLK1…	461 (18)
Salmonella enterica serotype abortus equi lipopolysaccharide		chemical toxicant	Activated	6.037	bias	1.09e-13	ABL2,ATP1B1,CD274,CDK1,CDKN2B,CENPU,CXCL1,EBI3,EDN1,EGR1,EREG,EZH2,F3,FJX1,FOSL1,GPRC5A,HES1,HES4,HS3ST3B1,IL1B,INHBA,KANK1,MGLL,MMP1,NOCT,NR4A2,PHLDA2,PLAU,PMAIP1,PTX3,RIN2,SFMBT2,STARD4,SYNJ2,TMPO,TNFSF15,TNFSF9	494 (19)
MYC	0.75	transcription regulator	Activated	3.478	bias	1.33e-13	ABCA1,ACTN4,AKAP12,AURKB,BCAT1,BIRC5,BRCA1,BUB1,BUB1B,BZW2,CAPN2,CAV1,CCNA2,CCNB1,CCNB2,CCND1,CCND2,CD274,CDC20,CDC25A,CDH2,CDK1,CDK2,CDK6,CDKN2B,CKS2,CLPB,COL15A1,COL4A1,COL4A2,COL5A1,COL5A2,CXCL8,CYFIP2,DHFR,DNMT1,DNMT3B,DSP,DUSP4,E2F1,EBI3,EDN1,EGR1,ENO1,EPHA2,EZH2,F3,FABP5,FBLN2,FN1,FOS,FOSL1,FOXM1,FUT8,GATA6,GGH,HES1,HIF1A,HLA-A,HMGA1,HSPH1,ICAM1,ID1,IGF2BP1,INHBA,IRF6,ITGA3,ITGA6,ITGB1,JUN,…	564 (21)
SP2509		chemical reagent		-0.848	bias	1.42e-13	ALS2,ANKRD1,BCAT1,BUB1B,CCNA2,CCND1,CCND2,CD274,CDH2,CDK16,CDK6,CENPF,DPYSL4,DSG2,E2F8,EFNB3,FN1,FRYL,GAP43,GATA6,GLI2,HMGA2,ID1,IGF2BP1,IGF2BP3,INPP5F,L1CAM,LMNB1,MCM2,MET,MKI67,MYC,NOTCH1,NR4A2,NSD2,PAK3,PREX1,SGK1,SMO,SPP1,STC2,STIL,STMN2,SYT1,TIAM1,TNC,TPX2,UCHL1,UNC13A,ZIC2,ZMYND8,ZWILCH
SMARCB1		transcription regulator		-1.661	bias	1.43e-13	ATP1B1,AURKA,BICD1,BNIP3,CCNA2,CCND1,CDC6,CDK1,CDT1,CENPE,COL18A1,COL5A2,DHFR,DOCK4,DSG2,E2F1,FOS,HBEGF,HES1,IGFBP2,JUP,KIF11,KIF23,KLHL4,MCM10,MCM2,MCM3,MCM4,MCM5,MMP1,MYBL2,MYC,NKX3-2,PELI1,POLA1,RAD51AP1,RFC5,SMC4	415 (18)
PGR		ligand-dependent nuclear receptor	Activated	3.179	bias	1.87e-13	ATP1B1,BUB1,CAPN2,CCNB1,CCNB2,CCND1,CDC20,CDC6,CDK1,CREB3L2,CXCL8,EDN1,EDNRA,ENC1,F2RL1,F3,FN1,FOS,GATA3,GPRC5A,HBEGF,HES1,HIF1A,ICAM1,ID1,IRS2,ITGA6,ITGB1,KCNG1,KLF5,KRT18,LIG1,MAD2L1,MYC,NDRG1,NET1,PFKFB3,PFKP,PFN2,PLAU,SDC1,SFI1,SGK1,SPRY2,STC1,TGFBI,TIPARP,TK1,TM4SF1,TNC,TNFRSF21	565 (23)
HDAC1		transcription regulator		-1.797		2.8e-13	AKAP12,CCNA2,CCNB1,CCNB2,CCND1,CCND2,CDC25A,CDC6,CDK1,CDK2,CDT1,CXCL1,CXCL8,DHFR,EGR1,FN1,FOS,FOXM1,GLI1,HES1,ID1,IL1B,LIG1,MCM10,MCM3,MCM5,MYBL2,MYC,NASP,NEFH,PAX3,PFKFB3,PLAU,PLK1,PMAIP1,PREX1,RAD54L,RECQL4,RRM2,SCN2A,SERPINE1,SGK1,SOX11,SOX9,SPP1,STX1A,TGFBR2,TGM2,TOP2A	501 (22)
ERK		group	Activated	5.663	bias	2.82e-13	ABCA1,ACSL5,BGN,CAV1,CCND1,CKS2,CXCL1,CXCL8,DNMT3B,DUSP4,EDN1,EGR1,EPHA2,EREG,EZH2,FN1,FOS,FOSL1,GDF15,HBEGF,HMGA1,ICAM1,IL1B,JAG1,JUN,KLF5,KRT18,LAMB1,LIF,MCAM,MCL1,MMP1,MYC,NDRG1,PDGFC,PLAU,PMAIP1,PTK2,RARB,RGS4,SERPINE1,SLC2A1,SPTBN1,TGM2,TNFRSF10B	509 (20)
NFKBIA		transcription regulator	Activated	2.215	bias	3.35e-13	ANKRD1,AURKB,BNIP3,BUB1B,CCNA2,CCNB1,CCND1,CCND2,CDC25A,CDC45,CDC6,CDH13,CDK2,CKS1B,COL5A2,CXCL1,CXCL8,EREG,F3,FN1,FOS,FOXC2,FOXM1,HES1,HIF1A,HLA-A,HMGA1,HOXB2,ICAM1,ID1,IL11,IL1B,ITGA2,ITGA3,ITGB1,JUN,KCNN4,KLF5,KRT18,KRT8,LIF,LIFR,MMP1,MSH2,MYC,NDRG2,NOCT,NR4A1,NRK,PLAT,PLAU,PTX3,RGS4,SAT1,SDC1,SGK1,SHH,SORL1,SOX9,SPTBN1,TLR4,TMPO,TNC,TNFRSF10B	503 (20)
Raf		group		1.388	bias	4.11e-13	B4GALT6,CCND1,DUSP4,E2F1,EDN1,EGR1,ETV5,FOS,FOSL1,GDF15,HMGA2,JUN,KRT18,MCL1,MYC,PHLDA2,PMAIP1,RARB,SH2B3,SLC20A1,SPRY2,SPRY4,TOP2A	442 (21)
forskolin		chemical toxicant	Activated	3.921	bias	5.31e-13	ABCA1,ACTG2,ADAMTS16,ADGRG1,AKAP12,ARL4C,ATP1B1,ATP6AP2,BIRC5,CABIN1,CCNB1,CCNB2,CCND1,CCND2,CDH2,CDK16,CDKN2B,CNN1,COL15A1,COL18A1,CRHBP,CXCL1,CYFIP2,EBI3,EDN1,EGR1,EREG,ETV4,EZH2,FN1,FOS,FOSB,FOSL1,GAP43,GLI1,GPR3,GRIA1,GTSE1,HHIP,HIF1A,HSPA1A/HSPA1B,ICAM1,ID1,IL11,IL1B,INHBA,IRS2,ITGA3,JUN,KRT18,MET,MGAT3,MMP23B,MYC,NR4A1,NR4A2,OXTR,PDLIM3,PGK1,PLAT,PLAU,PMAIP1,POU3F1,PTPRE,PTPRF,PTPRN,RAPGEF3…	433 (22)
PCLAF	1.77	other	Activated	3.315	bias	6.15e-13	AURKA,BUB1,CCNB1,CENPE,ECT2,FOXM1,KIF4A,NEK2,PLK1,TOP2A,UBE2C	296 (11)
RBL1		transcription regulator	Inhibited	-3.658	bias	6.78e-13	AURKB,CCNA2,CCND1,CDC25A,CDC6,CDK1,CDK2,DHFR,E2F1,F3,FOS,HES1,MCM10,MCM2,MCM3,MCM5,MET,MYBL2,MYC,NEK2,NOTCH1,ORC1,PLK1,RRM2	352 (15)
Jnk		group	Activated	4.998	bias	9.37e-13	ABCA1,APLN,BIRC5,BRCA1,CCND1,CDH2,CELF2,CXCL8,DNMT1,EDN1,EGR1,F2RL1,F3,FLI1,FN1,FOS,FOSB,GAP43,GDF15,GRIA1,HES1,ICAM1,IL11,IL1B,JUN,MCL1,MMP1,MSH2,MYC,NOX4,NR4A1,PLAT,PLAU,PLAUR,PTK2,SERPINE1,SHH,STRA6,TGFBR2,TGM2,TNFRSF10B	396 (17)
TREM1		transmembrane receptor	Activated	3.276	bias	1.01e-12	ABL2,ATP1B1,CD274,CDK1,CDKN2B,CENPU,CKS2,CXCL1,CXCL8,DTL,DUSP4,EBI3,EDN1,EGR1,F3,FOSL1,GPRC5A,HBEGF,HES1,HES4,HS3ST3B1,IL1B,INHBA,KANK1,LIF,MMP1,MT1E,NR4A2,PHLDA2,RIN2,SFMBT2,SPP1,SPRY2,STARD4,SYNJ2,THBD,TLR4,TMPO,TNFSF15	379 (19)
doxorubicin		chemical drug		1.149	bias	1.05e-12	AURKA,AURKB,BIRC5,BRCA1,BUB1B,CCN1,CCNB1,CCNB2,CCND1,CD274,CDK1,CDK2,CXCL1,CXCL8,DNMT1,DPYSL4,E2F1,EDN1,EGR1,EXO1,F3,FOS,FOXM1,GDF15,GLIPR1,HAND2,HBEGF,HIF1A,HSPH1,ID1,IL1B,JAG1,JUN,KIF20A,KRT18,KRT8,LAMC2,LXN,MAD2L1,MCL1,MCM3,MET,MYC,NDRG1,NOX4,PCLAF,PDE3A,PIK3R3,PLK1,PMAIP1,PRC1,PTTG1,RRM2,SOX9,SPHK1,SPP1,STMN1,TFAP2A,TK1,TLR4,TNFRSF10B,TOP2A,UACA	479 (19)
tetradecanoylphorbol acetate		chemical drug	Activated	6.766	bias	1.21e-12	ABCA1,ACHE,AMIGO2,ANGPTL4,APOBEC3B,AURKA,AURKB,B3GNT5,BIRC5,BLM,C3orf52,CA11,CAMSAP1,CAV1,CAV2,CCN1,CCNA2,CCND1,CCND2,CD70,CDK1,CDKN2B,CLDN1,CLEC12B,CRHBP,CXCL8,DENND3,DNMT1,DTL,E2F1,EBI3,EGR1,EPHA2,ERCC6L,F3,FOS,FOSB,FOSL1,FOXC2,FURIN,GAP43,GATA2,GATA3,GDF15,GNAZ,GPRC5A,HBEGF,HES1,HIF1A,HIVEP3,HJURP,HMGA1,HMGA2,ICAM1,ID1,IGFBP2,IL11,IL1B,INHBA,ITGA2,ITGA5,ITGB1,JUN,KCNN4,KIF2C,KLF2,KLF5,KLHL4,LI…	498 (19)
5-azacytidine		chemical drug	Activated	2.54	bias	1.41e-12	BRCA1,CAV1,CDC25A,CDKN2B,CLDN1,DLK1,EPHA2,ETV5,F3,FANCD2,FOSL1,GDF15,HBEGF,INHBA,IRS2,MCL1,MYC,NTRK3,PCDHA10,PCDHA12,PCDHA2,PCDHA4,PLAU,PMAIP1,RARB,RRM2,SHANK3,SHH,SMURF2,SOX11,SOX9,SPHK1,TGFBR2,TGM2,THBS2,TNFRSF10B	436 (19)
AHR		ligand-dependent nuclear receptor		1.452		1.48e-12	ADAM19,ALDH2,BZW2,CADM4,CCNA2,CCNB1,CCND1,CDH2,CDK1,CDK2,CDKN2B,CERS1,CERS4,COL13A1,COL4A1,COL4A2,COL5A1,COL5A2,COL9A3,DHFR,DMXL2,E2F1,E2F8,EDN1,ENO1,FBLN2,FN1,FOS,FOSL1,HES1,HIF1A,HMGCR,HSPH1,IL1B,ITGA5,ITGA6,JAG1,JUN,KLF2,MT2A,MYC,NOTCH1,NPTX1,PLAT,PLK1,PLXNA2,POLA1,SDC1,SERPINE1,SHB,SLC2A1,SPP1,TGFBI,TGFBR2,TIPARP,TK1,TNFAIP8L1	511 (20)
eltanexor		chemical drug	Inhibited	-3.978	bias	1.7e-12	BRCA1,BRIP1,CCNA2,CDC25A,CDC6,E2F1,E2F8,FANCA,FEN1,HELLS,MCM2,MCM4,MCM5,MLLT3,PKMYT1,RFC4	337 (7)
MYBL2	1.758	transcription regulator	Activated	3.193	bias	2e-12	AURKA,BIRC5,BUB1,CCNA2,CCNB1,CCNB2,CCND1,CDK1,CDK2,CENPE,FOXM1,GATA2,ID1,ITGB1,MYBL2,MYC,PLK1,TOP2A,UBE2C	384 (19)
VDR		transcription regulator	Activated	4.354		3.51e-12	ANLN,BRCA1,BUB1B,CCNB1,CCND1,CCND2,CDC20,CDC45,CDT1,CHAF1A,COL4A1,COL4A2,CXCL8,EDN1,EGR1,EZH2,F3,FEN1,GATA3,GATA6,GLI1,ICAM1,ID1,INCENP,JUN,KIF11,KIF22,MAD2L1,MYC,NASP,NDC1,NUSAP1,PODXL,PRC1,PTPRF,RAD51AP1,RARB,SPAG5,SPP1,THBD,TK1,TPX2,UCP2	485 (21)
SPDEF		transcription regulator	Inhibited	-4.025	bias	3.69e-12	CDH2,COL13A1,COL4A1,COL4A2,COL4A5,COL4A6,COL5A1,COL5A2,CXCL8,FZD8,HIF1A,ITGA3,ITGA5,ITGA6,PLAU,PLAUR,PTPRF,SDC1,SERPINE1,SOX17,STMN1,TNC	280 (10)
AGN194204		chemical drug		1.868	bias	3.71e-12	ABCA1,ADAM19,ANGPTL4,ARL4C,AURKA,BZW2,CCNA2,CCNB1,CDK1,COTL1,EBF2,EZH2,F2RL1,FURIN,GATA3,GPRC5A,HIC1,IL11,IRS2,KIF20A,KIF2C,KIF4A,LCTL,LIFR,MAD2L1,MKI67,MYC,PALM3,PEAR1,PLK1,PRC1,PTPN22,RCAN3,SCG2,SH2D3C,SMC2,SMC4,SPP1,STRA6,TOP2A,WNK4	152 (7)
ERK1/2		group	Activated	4.192	bias	4.22e-12	ABCA1,APLN,ARRB1,BRCA1,CAV1,CCND1,CCND2,CDC25A,CDK1,CXCL1,CXCL8,DUSP4,EDN1,EGR1,EMCN,ENO1,F3,FN1,FOS,FOSB,FOSL1,HBEGF,HLA-A,HMGA1,ICAM1,ID1,IL11,IL1B,IRS2,ITGA2,ITGA3,JUN,KIF2C,MMP1,MYC,MYOCD,NOX4,PFKFB4,PLAU,PLAUR,PTGER4,PTPRE,SERPINE1,SGK1,SKIL,SOX9,SPP1,SPRY4,TNFRSF10B	508 (21)
YY1		transcription regulator		-0.357		4.22e-12	ANKRD1,AURKA,AURKB,BIRC5,BRCA1,BUB1B,CCNA2,CCNB1,CCNB2,CDC6,CDKN2B,CENPE,COL15A1,COL9A3,EBF2,EDN1,EGR1,FEN1,FOS,FOXM1,HELLS,HIF1A,HMGCR,IL1B,INCENP,KIF11,KIF20A,KIF23,KIF2C,KLF2,LMNB1,MAD2L1,MCM4,MCM5,MKI67,MYC,PFN2,PLK1,POLA1,PRC1,RAD51AP1,SCARB1,SHC2,SNRPN,STC1,TACC3,TGFBI,TGM2,TOP2A	423 (19)
telapristone acetate		chemical drug				6.29e-12	AURKB,BUB1,CCNA2,CCNB2,CDC20,CDK1,CENPF,FOXM1,KIF11,PTTG1,TOP2A,TPX2	218 (8)
SHH	8.047	peptidase	Activated	3.156	bias	6.52e-12	AMH,BRCA1,CAV1,CCNB1,CCND1,CCND2,CDC25A,DHFR,FN1,FOXC2,GATA2,GLI1,GLI2,HAND2,HELLS,HHIP,HMGA1,ID1,MCM2,MCM3,MCM5,MET,MYC,NKX3-2,NR2F2,NR4A1,PAX3,PITX2,PLAT,PVR,SALL1,SERPINE1,SHH,SOX9,SPP1,THBD,ZIC2	352 (18)
diethylstilbestrol		chemical drug	Activated	4.744	bias	6.84e-12	AMH,ARHGDIB,AURKB,BCAT1,BCHE,CCNA2,CCNB2,CCND1,CDH13,CENPE,CENPF,CITED2,CLN8,CLSTN2,CPXM1,CYGB,DNMT1,DNMT3B,EGR1,EREG,F3,FOS,FOXM1,GAP43,GATA6,HBEGF,HELLS,HIC1,HLA-A,IGFBP2,INHBA,IQGAP3,KIF11,KIF22,KIF4A,MAD2L1,MKI67,NDRG2,OXTR,PAMR1,PARD6G,POU3F3,PTTG1,RGS4,RGS5,RIN2,TGFBI,THBS2,TOP2A	483 (17)
MAP2K1		kinase	Activated	4.268	bias	1.06e-11	ADGRG1,ANKRD1,BRCA1,CCN1,CCNA2,CCND1,CD274,CDK2,CDKN2B,CXCL8,DNMT1,E2F1,ENO1,ENO2,ETV5,F3,FOS,FOSL1,FURIN,GLI2,HIF1A,ITGA5,ITGB1,JUN,JUP,MMP1,MYC,NET1,PLAUR,PLP1,RRM2,SCARB1,SOX9,TGM2,TK1,TNC,ZWINT	478 (20)
AR		ligand-dependent nuclear receptor	Activated	3.568	bias	1.22e-11	ABCA1,AMH,ANKRD1,B4GALT6,BIRC5,BUB1,BUB1B,CAV1,CAV2,CCNA2,CCND1,CDCA5,CDH2,CDKN2B,CDT1,CENPE,CHTF18,CMIP,COTL1,DEPDC1,DSG2,EDN1,EDNRA,EGR1,EMB,ENO2,EPB41L4B,ESPL1,FABP5,FBXL14,FEN1,FZD2,GDF15,HIF1A,HLA-A,HMGCR,HSPH1,ICAM1,INPP4B,ITGA2,ITGA6,KCNA1,KIF15,KIF22,KIF2C,KIF4A,KNTC1,KPNA2,MAD2L1,MCM2,MCM4,MYC,NDRG1,NEK2,NOTCH1,NTF4,NUSAP1,PBK,PCSK1N,PKMYT1,PLAT,PLAU,PLK1,PLP1,PLS3,PMAIP1,POMT2,PTPRF,SER…	518 (19)
EP400		other	Activated	3.5	bias	1.29e-11	CCNA2,CDC20,CDC25A,CDC6,CENPF,E2F1,E2F8,FOXM1,INCENP,MCM3,MCM4,MYBL2,NCAPG2,NEK2,PLK1,SGO1,SKA1	135 (7)
mir-21		microRNA	Inhibited	-5.631	bias	1.29e-11	ANLN,ASPM,CASKIN1,CCNA2,CCNB1,CD274,CDC25A,CDK6,CDKN2B,CKS2,CLPB,DDAH2,DLGAP5,ECT2,FN1,GATA3,GTSE1,HMGA2,ICAM1,IL1B,JAG1,KIF23,KIF4A,KIFC1,KNTC1,MKI67,MSH2,MYC,NPAS2,NUSAP1,PBK,PGAM1,PLAT,PRC1,RAD51AP1,SLC25A37,SMC2,SPRY2,STMN1,TACC3,TGFBR2,TIAM1,TLR4,TOP2A,VRK1,ZWILCH	471 (19)
RRP1B		transcription regulator				1.37e-11	ALDH5A1,AURKA,BIRC5,BRCA1,CCNA2,CCNB2,CCND1,CDC20,CDC6,CDK1,DBF4,DHFR,ESPL1,EXO1,FEN1,KIF11,MCM2,MCM3,MCM4,MCM5,ORC1,PDGFC,PLK1,POLD1,SPP1,TOP2A,TOPBP1
TAL1		transcription regulator		1.524		1.52e-11	ADGRG1,ASPM,BUB1,CALY,CCNB1,CDK6,CENPU,CHST11,DNMBP,DSC3,DSG2,GALNT7,GATA2,GATA3,GDF5,GINS1,HELLS,HIVEP3,HLA-A,HLA-C,ICAM1,IL27RA,JUN,KIF14,KIF15,KIF20A,LRBA,MCM2,MCM4,MCTP1,MEST,mir-29,MYC,NCAPG,NDN,NOTCH1,PTGER4,SPRY2,TMEM156,TRAF3	377 (16)
PI3K (complex)		complex	Activated	4.775	bias	2e-11	ABCA1,APLN,BIRC5,CCNB1,CCND1,CCND2,CD274,CDH2,CDKN2B,CXCL8,E2F1,FABP5,FLI1,FN1,FOS,FOSL1,GAP43,GATA2,GATA3,GLI1,GLI2,HBEGF,HIF1A,HMGCR,ICAM1,IGFBP2,IL1B,ITGA6,ITGB1,JUN,KLF2,MCAM,MCL1,MMP1,MT2A,MYC,NOTCH1,NOX4,NR4A2,SERPINE1,SGK1,SKIL,SOX9,SPP1,STMN1,TGM2,TLR4	390 (17)
CDK4		kinase				2.06e-11	AURKA,BRCA1,CDC45,CDC6,CDCA8,CENPF,CENPK,CEP55,CIP2A,CLPB,DHFR,DTL,HJURP,KIF11,KIF20A,KIF20B,KIF2C,KIF4A,KNL1,MAML3,MTFR2,MYBL1,NCAPH,NEK2,PCLAF,PDLIM3,RFC5,STARD4,TMSB15A,TPX2,TRIP13	439 (18)
Tgf beta		group	Activated	4.536	bias	2.85e-11	ABCA1,ANGPTL4,BGN,CCN1,CCND1,CCND2,CDH2,CDK2,CDK6,CDKN2B,CHST11,COL4A1,COL4A2,COL5A1,CXCL8,EDN1,FBLN2,FN1,FOS,FURIN,GATA3,GLI2,ID1,IL1B,ITGA2,ITGA5,ITGA6,ITGB1,JAG1,JUN,LIF,MET,MMP1,MYC,NCOR2,NOX4,NR4A2,PFKFB4,PLAT,PLAU,SDC1,SEC14L2,SERPINE1,SGK1,SKIL,SPP1,TGFBI	474 (19)
ZNF217		transcription regulator	Inhibited	-3.308	bias	3.19e-11	ANK3,ASF1B,ATP10D,CDKN2B,CENPK,CREB5,CXXC4,EPHX4,GPRC5A,KLHL4,KRT18,MYC,NMNAT2,NRK,PAK3,PKP2,PLAT,SEC14L2,SH3RF2,SLC6A15,ST3GAL6,STRA6
EGR1	1.416	transcription regulator	Activated	3.656	bias	3.34e-11	ACHE,CACNA1H,CAV1,CCND1,CCND2,CDC20,CXCL8,DUSP4,EGR1,EREG,EZH2,F3,FN1,FOSL1,GDF15,GLI1,GRIA1,HBEGF,HIF1A,HMGCR,ICAM1,IL1B,JUN,MYBL1,MYC,NDRG1,NR4A1,PDGFC,PLAU,SERPINE1,SGK1,SHH,SPP1,TGFBR2,TIAM1,TLR4	501 (19)
lipopolysaccharide		chemical drug	Activated	7.337	bias	3.61e-11	ABCA1,ACTN4,AFF3,ALDH2,ANGPTL4,APOBEC3B,ARL4C,AURKB,BGN,CAPN2,CAV1,CCN1,CCNB1,CCNB2,CCND1,CCND2,CD163L1,CD274,CD37,CDC25A,CDC42EP2,CDC42EP3,CDH2,CITED2,CLDN1,COL4A1,COL4A2,COL4A6,COL5A1,COL5A2,COL5A3,COL9A3,CREB3L2,CXCL1,CXCL8,DENND3,DNMT1,DUSP4,E2F1,EBI3,EDN1,EGFL7,EGR1,EMB,EMCN,ENO1,EREG,ETV5,EZH2,F2RL1,F2RL2,F3,FABP5,FBLN2,FLI1,FN1,FOS,FOSB,FOXC2,FOXL1,FURIN,FUT8,GAP43,GATA2,GTSE1,HBEGF,HES1,H…	609 (21)
RASSF1		other		-0.676		3.62e-11	AMIGO2,CARD8,CAV1,CAV2,CCNA2,CCND1,CCND2,CDH2,COL13A1,COL4A1,COL4A2,EGR1,EPB41L3,FOS,FRMD4B,GDF15,HBEGF,LIF,MYC,RNF182,SOX9,SPP1,TGM2,TUBB2B	426 (18)
MAPK1		kinase	Activated	2.653		7.85e-11	AKAP12,ANGPTL4,ARHGAP11A,ATP1B1,AURKA,BIRC5,CAPN2,CAV1,CCNB1,CCND1,CDH2,CXCL8,DGKI,DNMT1,E2F1,EGR1,FN1,FOS,FOSB,GATA3,HLA-C,IGF2BP3,IL1B,IRS2,ITGA5,JUN,LIF,LIG1,MCL1,MKI67,MMP1,MYBL2,MYC,MYRF,NR4A1,NRN1,ORC1,PDLIM3,PITX2,PLA2G4F,PLAU,PLXDC1,POU2F2,RAD54L,RCAN3,SERPINE1,SPP1,SPRY2,SPRY4,STC1,TACC2,TNFRSF10B,TRIM21,UBE2C	374 (20)
RBL2		other	Inhibited	-4.206	bias	8.04e-11	AURKA,AURKB,BRCA1,BUB1,BUB1B,CCNA2,CCNB1,CCNB2,CCND1,CDC25A,CDC6,CDK1,DHFR,DNMT1,E2F1,KIFC1,KPNA2,MYBL2,MYC,NEK2,PFAS,PLK1,POLD1,RRM2,STMN1	311 (13)
tamoxifen		chemical drug		-1.237		9.16e-11	BIRC5,BRCA1,CAV1,CAV2,CCN1,CCNA2,CCND1,CDH2,CDK2,CDK6,CENPK,CXCL8,DCC,DLK1,DNMT3B,ETV4,ETV5,FANCI,FN1,FOS,GAP43,GDF15,HES1,HIF1A,HMGCR,JUN,KIF11,KIF2C,KIF4A,LIF,LOXL2,MET,MKI67,MMP1,MYC,NCAPH,OXTR,SALL1,SLC2A1,SMC4,SOX9,SPP1,TGFBR2,TLR4,TMSB15A,TRH,UCP2,XPO5	508 (20)
NOTCH1	0.921	transcription regulator		1.633		9.33e-11	ADAM19,ANKRD1,CCN1,CCND1,CCND2,CDK2,CNN1,CXCL1,CXCL8,DLK1,E2F1,ECT2,ENO2,FOS,FOSB,FOSL1,GATA2,GATA3,GLI1,GLI2,HES1,HIF1A,HSPH1,ICAM1,ID1,IGFBP2,ITGA6,ITGB1,JAG1,KRT8,LYVE1,MCAM,MMP1,MYC,NOTCH1,NR2F2,RGS5,SERPINE1,SOX9,SPP1,SPRY2,TGFBR2,TIE1	358 (14)
MET	1.708	kinase	Activated	3.889	bias	9.75e-11	AURKA,AURKB,CCND1,CCND2,CD274,CDH2,CDK1,CITED2,CLDN1,COL5A2,CXCL1,CXCL8,EDN1,FN1,FOS,GATA3,HBEGF,IL1B,INHBA,ITGA3,ITGB1,JUN,MAD2L1,MYC,NOX4,NREP,PLK1,SPP1,TRIM21	318 (15)
F7		peptidase	Activated	2.474	bias	1e-10	CCN1,CCND1,CLDN1,CXCL8,EGR1,F3,FOS,FOSL1,HBEGF,ICAM1,IL1B,JAG1,KLF5,LIF,MYC,PLAUR	405 (18)
miR-29b-3p (and other miRNAs w/seed AGCACCA)		mature microRNA	Inhibited	-4.666	bias	1.13e-10	ADAMTS14,ADAMTS15,ANGPTL4,CAV2,CCND1,CDK6,COL15A1,COL4A1,COL4A2,COL4A5,COL5A1,COL5A2,COL5A3,DNMT3B,LOXL2,LOXL4,MCL1,mir-29,MLF1,MYBL2,NASP,SHROOM2,TGFBR2	206 (7)
D-glucose		chemical - endogenous mammalian	Activated	5.44	bias	1.26e-10	ABCA1,ACHE,ACTG2,ADCY5,ANLN,APLN,ATP6AP2,BCAT1,CAV1,CCNB1,CCND1,CCND2,CDK1,CDT1,CNN1,COL4A1,CXCL8,E2F1,EDN1,EGR1,ENO1,FABP5,FN1,FOS,GDF15,HIF1A,HMGCR,ICAM1,ID1,IL1B,INHBA,IRS2,ITGA5,ITGB1,JAG1,JUN,LAMB1,MCAM,MCL1,MICA,mir-29,MMP1,MYC,NOX4,NR4A1,NR4A2,NTS,NUAK1,PAX3,PBK,PCSK1N,PDK1,PFKP,PGAM1,PGK1,PGM2,PLAU,PLAUR,PODXL,PPP1R14A,PTPRN,RRM2,SCUBE3,SERPINE1,SGK1,SLC2A1,SOX9,SPHK1,SPP1,SSR3,STX1A,SUSD…	471 (19)
NR1H3		ligand-dependent nuclear receptor		0.112		1.35e-10	ABCA1,ANLN,ARL4C,AURKA,AURKB,BIRC5,BUB1B,CCNA2,CCNB1,CCNB2,CD274,CDK1,CENPF,CIDEA,CKS1B,CLSPN,EBI3,FOXM1,GLI1,HELLS,HMGCR,IL1B,KIF20A,KIF23,KIF2C,KIF3C,KIF4A,KNL1,KNTC1,MKI67,NUSAP1,PLAU,PLK1,PRC1,SCARB1,TOP2A,TRH,TRIB1,UBE2C	446 (22)
F2		peptidase	Activated	6.264	bias	1.7e-10	ANGPTL4,B3GNT5,CCN1,CCNA2,CCND1,CCND2,CDC6,COL4A1,COTL1,CXCL1,CXCL8,EDN1,EGR1,EREG,F2RL1,F3,FN1,FOS,FOSB,FOSL1,HBEGF,HIF1A,HMGA1,ICAM1,IL1B,ITGB1,JUN,LOXL2,MGLL,MMP1,MYBL2,MYC,PGM2L1,PLAT,PLAUR,PMAIP1,RHOJ,SERPINE1,SRGN,TAGLN3,TFPI,THBD,TRAF3	385 (17)
butyric acid		chemical - endogenous mammalian		-0.494		1.85e-10	ACHE,ADGRG1,ATP7B,BIRC5,CCNA2,CCNB1,CCNB2,CCND1,CCND2,CDC20,CDC25A,CDC6,CDK1,CDK2,CDK6,CKS1B,CLDN1,COL4A1,COL4A2,COL5A1,COL5A2,CXCL8,E2F1,FOS,FOXM1,FURIN,GATA2,GATA3,GATA6,GPRC5A,ICAM1,IL11,IL1B,ITGA5,KLF5,MCL1,MKI67,MT2A,MYC,NFATC2,NR4A1,PDK1,PLAT,PLAU,PMAIP1,POU2F2,PTPRN,SAT1,SERPINE1,SGK1,SLC2A1,SOX9,SPP1,TGFBI,TGFBR2,TGM2,TNFRSF10B,TOP2A,WEE1	491 (20)
IGF1		growth factor	Activated	4.984	bias	1.89e-10	ABCA1,BGN,BIRC5,BRCA1,CCN1,CCNA2,CCNB1,CCND1,CCND2,CD70,CDK1,CDK2,CITED2,CNN1,COL5A2,CXCL8,CYFIP2,E2F1,EDN1,EGR1,F3,FBLN2,FJX1,FN1,FOS,FOSB,FOXC2,GAP43,GATA2,HIF1A,HMGA1,HMGCR,ICAM1,ID1,IGFBP2,IL1B,IRS2,ITGA3,ITGA5,JUN,LOXL2,MCL1,MKI67,MMP1,MMP16,MYC,NEFH,NOX4,NR4A1,PBK,PDE3A,PKP2,PLAU,PLAUR,PLP1,PPP1R14A,PTGER4,PTTG1,RARB,RTKN2,SERPINE1,SGK1,SLC20A1,SLC2A1,SPP1,TGFBI,TGM2,TK1,TLR4,WEE1,ZNF365	504 (20)
TAZ		enzyme	Activated	3.668	bias	1.96e-10	AHNAK2,ANKRD1,ARHGAP29,CAV1,CAV2,CCN1,CDH2,COL5A1,COL5A2,EDN1,F2RL1,FN1,HIF1A,LOXL2,MET,MYC,NLRP2,PMAIP1,PTX3,RGS4,SERPINB7,SERPINE1,SLC2A1,TBC1D2,VLDLR	230 (12)
Hdac		group		-1.505		2e-10	BIRC5,CCND1,CXCL8,DNMT3B,EDN1,EDNRA,EGR1,EZH2,FOS,FOSL1,GATA3,GLI2,HIF1A,IL1B,JUN,JUP,LRP4,MGAT5B,MT1E,MYBL2,MYC,NDRG4,NR4A1,PREX1,RARB,RNASE1,SMO,SPP1,SPRY2,STX1A,TGFBR2,TIMELESS	440 (19)
SNAI1		transcription regulator		-0.124		2.06e-10	ANKRD1,CCN1,CCND1,CCND2,CDH2,CDH4,CDK2,CLDN1,CXCL8,FLNB,FMNL2,FN1,FOS,FOSL1,FOXC2,GDF15,GLI1,GLI2,ID1,ITGA2,ITGB1,KRT18,KRT8,L1CAM,LIF,PFKP,PTX3,SDC1,SERPINE1,TGFBR2,THBD	520 (21)
ZFP36		transcription regulator	Inhibited	-4.249	bias	2.98e-10	CDC6,E2F1,E2F8,FOS,FOSL1,HIF1A,ICAM1,IL1B,JUN,KIF11,KIF14,KNTC1,MMP1,NEK2,NUF2,PBK,PLAU,PLAUR,PRC1,SPP1,THBD,TLR4,TOP2A	419 (18)
NRAS		enzyme		1.198	bias	3e-10	AGRN,AKAP12,ANKRD1,CCNB1,CCNB2,CCND1,CDC20,CDC6,CDKN2B,EGR1,ETV5,EXO1,FBLN2,FN1,FOXM1,HIF1A,HLA-A,IL1B,ITGA2,KIF22,KIF2C,MCL1,MCM3,MEST,MKI67,MYBL2,PKIA,PLAU,PMAIP1,POLD1,PTX3,SDC1,SLC2A1,SPRY4,UBE2C,WEE1	469 (21)
IKBKB		kinase	Activated	4.449	bias	3.16e-10	ABCA1,ANKRD1,AURKB,BRCA1,CCNA2,CCND1,CDC6,CDH13,CKS1B,CLDN1,CXCL1,CXCL8,ECT2,EDN1,EGR1,EREG,EZH2,F3,FOS,FOXM1,GLI1,HIF1A,HLA-A,ICAM1,IGFBP2,IL11,IL1B,KIF20A,KIF23,KLF5,KRT18,KRT8,LIFR,LMNB1,MMP1,MYC,NOCT,PLAU,PLK1,PTX3,SGK1,TGFBR2,TNC,UACA	402 (17)
SPP1	9.656	cytokine	Activated	2.368	bias	3.22e-10	AURKA,BRCA1,CCND1,CDC20,CDC25A,CDH2,CDK2,CXCL1,CXCL8,DSP,E2F1,FN1,FOS,HMGCR,ICAM1,IL1B,ITGA2,ITGA3,JAG1,JUN,KRT18,LIF,MET,MMP1,MYC,NDRG2,NOTCH1,PLAU,PLOD1,SELENOW,SERPINE1,SOX9,SPP1,TGFBR2	490 (19)
DYRK1A		kinase	Inhibited	-3.444	bias	3.58e-10	CCNB1,CCND1,CDC6,CDK1,E2F1,E2F8,KNTC1,MCM3,MCM4,MYBL2,SERPINE1,UBE2C	505 (25)
JUN	0.609	transcription regulator	Activated	5.028	bias	3.68e-10	AKAP12,ANKRD1,BRCA1,CAPN2,CAV1,CCN1,CCNA2,CCND1,CCND2,CD274,CDC20,CDK1,CXCL1,CXCL8,CYGB,DNMT1,EDN1,EREG,F3,FN1,FOS,FOSL1,GAP43,HES1,HMGA1,ICAM1,IGFBP2,IL1B,IRS2,ITGB1,JUN,LIF,MET,MMP1,MSH2,MT2A,MYC,NEFH,NR4A1,NTS,OXTR,PAK3,PDK1,PKIB,PLAU,PLAUR,PTPRN,PTX3,PXDN,SDC1,SERPINE1,SGK1,SHH,SLC19A1,SNRPN,SPHK1,SPP1,STMN1,TK1,TNC,TNFSF15,XPO5	520 (21)
actinomycin D		biologic drug	Inhibited	-3.91	bias	3.79e-10	ABCA1,BIRC5,BRCA1,CAV1,CCN1,CCND1,CD70,CDH2,CXCL1,CXCL8,DUSP4,F3,FEN1,FN1,FOS,HBEGF,HIF1A,HMGA2,IRS2,JUN,LMNB1,LTB4R,MCL1,MYC,PDE3A,PFKFB3,PLAU,PLAUR,PMAIP1,PTX3,PXN,RGS4,SERPINE1,SKIL,SLC20A1,SLC2A1,SPHK1,SPP1,TNFRSF10B	509 (21)
imipramine blue		chemical drug	Inhibited	-3.649	bias	3.96e-10	AURKA,CCNA2,CCNB1,CCND1,CDC25A,CDK2,CENPE,CENPF,CENPK,EXO1,FOXM1,PLK1,SOX9,STMN1	170 (7)
VEGFA		growth factor	Activated	5.461	bias	5e-10	ACHE,ALDH2,BIRC5,CAV1,CCN1,CCND1,CITED2,CXCL8,DUSP4,E2F1,EDN1,EGR1,ETV4,ETV5,F3,FN1,FOS,FOSB,HBEGF,HES1,HIF1A,ICAM1,ID1,IL1B,ITGA2,ITGB1,MCL1,MKI67,MMP1,NFATC2,NOTCH1,NR2F2,NR4A1,NR4A2,NRGN,PLAT,PLAU,PTK2,RGS5,SERPINE1,STARD8,STC1,THBD,TNC,VASH1	347 (18)
SMAD7		transcription regulator		-0.695	bias	5.69e-10	BGN,BZW2,CCNA2,CCNB1,CDH2,CDK1,CDKN2B,CITED2,DNMT3B,FN1,FURIN,HBEGF,ICAM1,ID1,IL1B,ITGA6,KRT8,MET,mir-29,MMP1,MYC,NET1,PITX2,PLAT,SERPINE1,SMURF2,SOX17,SOX9,TGFBI,TGFBR2	401 (18)
E2F8	2.163	transcription regulator		-1.076	bias	6e-10	CCNA2,CCNB1,CCND1,CDC6,CDK1,E2F1,ECT2,KIF23,MCM2
lysophosphatidylcholine		chemical - other	Activated	2.39	bias	7.4e-10	ABCA1,CD274,CD70,CXCL1,CXCL8,EGR1,F3,FABP5,HBEGF,HMGCR,ICAM1,IL1B,JUN,MMP1,PLAU,PLAUR,PLP1,SCARB1,SERPINE1,TNFSF15	460 (19)
FOS	3.366	transcription regulator	Activated	3.722	bias	7.4e-10	AMIGO1,ANK3,APLN,CAPN2,CCNA2,CCND1,CELF2,CERS4,COL18A1,CXCL8,DLG1,DNMT1,EDN1,EGR1,EMB,ENO1,EREG,F3,FN1,FOS,FOSB,FOSL1,FZD3,HMMR,HSPB8,ICAM1,IL11,IL1B,IRS2,ITGA2,ITGA6,ITGB1,JUN,KCNN4,KIRREL3,KRT8,MCM5,MET,MMP1,MT2A,MYC,NET1,NPTX1,NR4A1,NTS,OXTR,PCDH19,PKIB,PLAT,PLAU,PLAUR,PTPRN,PTTG1,RAPGEF3,RGS4,SDC1,SERPINB7,SERPINE1,SLC19A1,SPHK1,SPP1,STMN1,SYT1,TGFBI,TIPARP,WEE1,WNT7B,XDH	384 (17)
PI3K (family)		group	Activated	3.266	bias	8.35e-10	ABCA1,BIRC5,CD274,CDKN2B,CXCL1,CXCL8,FOS,GLI1,HIF1A,IL1B,ITGA6,ITGB1,KLF2,MCL1,MYC,PREX1,PXN,SCARB1,SERPINE1,SHH,SKIL,SLC2A1,TGM2,TNC,TNFRSF10B	482 (20)
tazemetostat		chemical drug		-0.016	bias	8.48e-10	ALS2,ANKRD1,BCAT1,CCND1,CCND2,CDH2,CDK16,CDK6,DPYSL4,DSG2,E2F8,EFNB3,FN1,FRYL,GAP43,GATA6,GLI2,HMGA2,ID1,IGF2BP1,IGF2BP3,INPP5F,L1CAM,LMNB1,MCM2,MET,MYC,NOTCH1,NR4A2,NSD2,PAK3,PREX1,SGK1,SMO,SPP1,STC2,STMN2,SYT1,TIAM1,TNC,UCHL1,UNC13A,ZIC2,ZMYND8	357 (13)
KDM1A		enzyme	Activated	2.316		9.18e-10	ADCY5,ARHGDIB,ASF1B,BCL7A,BLM,BRCA1,BRIP1,CCNA2,CCND2,CD274,CDH4,CENPF,CENPK,CENPU,DNMT1,DNMT3B,E2F8,FOXM1,GAP43,GATA3,HIF1A,HLA-A,HSPB8,IGFBP2,IL27RA,KLF2,KRT18,KRT8,MCM2,MCM3,MCM4,MCM8,MYBL2,MYC,NFE2L3,PDE3A,PTPRB,PTTG1,PTX3,RARB,SCN2A,SERPINE1,SLC37A2,SMURF2,TIMELESS,TM4SF1,TMCC3,TRIM21,TRIP13,UCP2	489 (22)
TCF3		transcription regulator	Inhibited	-2.134	bias	1.06e-09	ANLN,ASF1B,AURKA,BIRC5,BUB1,CCNA2,CCNB1,CCNB2,CCND2,CDC20,CDC45,CDK1,CDK6,CDKN2B,CEP55,CIP2A,CKS2,CREB3L2,DCK,E2F8,ECT2,GATA2,GATA3,GRIA1,HMMR,IL1B,JUN,KCNN4,KIF11,KIF2C,KIF4A,KLF2,KLF7,LRBA,MAD2L1,MKI67,MORF4L2,MYC,NCAPG,NDC80,NDN,NEK2,NOTCH1,NUF2,NUSAP1,PFKP,PGK1,PRC1,RRM2,SEMA7A,SPC24,TNFRSF25,TOP2A,TTK	449 (23)
GNAQ		enzyme	Activated	3.266	bias	1.15e-09	ANKRD1,BNIP3,CCND1,CDC6,CITED2,CNN1,CXCL8,EDN1,EGR1,F2RL1,FOS,FOSL1,HSPB8,IL11,MMP16,MYC,NDRG2,NR4A1,NR4A2,PDK1,PLAT,PLAUR,PTX3,SERPINE1,SGK1,SPHK1,STMN2,THBD	486 (20)
ERG		transcription regulator	Activated	3.724	bias	1.15e-09	ADGRG1,ARHGAP24,CCNA2,CDH2,CXCL1,CXCL8,DIAPH3,DNMBP,EGFL7,EPB41L3,EZH2,FLNB,FMNL2,FOSB,HMMR,ICAM1,IRS2,ITGA6,MET,MMP1,NDRG1,NPAS1,NR4A2,ORC6,PLAT,PLAU,PLAUR,PTPN22,PXN,RAPH1,RHOJ,SOX9,SPP1,SPTBN5,TGFBR2	332 (17)
EP300		transcription regulator	Activated	3.206	bias	1.28e-09	ACHE,AKAP12,ARHGAP24,BIRC5,BRCA1,CCND1,CDC25A,CDC42EP3,CDK2,CDKN2B,CXCL8,DHFR,DUSP4,E2F1,EDN1,EGR1,FMNL2,FN1,FOS,FRMD4A,FRMD4B,GATA3,HMGCR,ID1,IRF6,ITGA6,JUN,JUP,KLHL4,LAMC2,MCM3,MET,MKI67,MMP1,MSH2,MYC,NDRG1,NOTCH1,NPAS2,NR4A1,NTRK3,PITPNM1,PLEKHA1,PTPRF,RAPGEF3,RARB,RPS6KA1,SDC1,SPHK1,TGFBR2,TIPARP,TK1,TLE6,TNC,TNFRSF10B,UBE2C	481 (22)
salirasib		chemical drug	Inhibited	-4.111	bias	1.3e-09	BNIP3,CITED2,COL5A1,COL5A2,ENO2,HIF1A,PFKFB3,PFKFB4,PGAM1,PGK1,PLAT,PLAU,PLOD1,SERPINE1,SLC2A1,STC1,TGM2	430 (17)
IGF2		growth factor		1.918	bias	1.37e-09	BIRC5,CCND1,CDC45,CDC6,CDK1,EGR1,EREG,FEN1,FN1,GATA6,HBEGF,HELLS,HIF1A,IGFBP2,IL11,ITGA5,MCM2,MCM4,MCM5,MMP1,MYBL2,MYC,NDRG1,RAD51AP1,RRM2,SAT1,SERPINE1,SLC20A1,SPP1,TGFBI,THBS2	503 (22)
PTEN		phosphatase	Inhibited	-2.819		1.43e-09	AURKA,AURKB,BIRC5,BRIP1,CCNB1,CCNB2,CCND1,CD274,CDC20,CDC25A,CDH2,CDK6,CDKN2B,CELSR3,CITED2,CKS1B,CKS2,CLDN1,COL5A2,CXCL8,DHFR,E2F1,EDN1,EZH2,F3,FN1,FNDC10,FOS,FOXM1,GATA3,GPR137C,HCN2,HIF1A,HMGCR,HSPA1A/HSPA1B,IFT27,IGFBP2,IL1B,IRS2,ITGB1,JAG1,JUN,KIF3A,KLF5,L1CAM,LRAT,MAD2L1,MCAM,MCL1,MET,MKI67,MMP23B,MT2A,MYBL2,MYC,NDRG1,NR2F2,NR4A2,NTS,PFKFB3,PGK1,PLAU,PLK1,PLOD1,PREX1,PTPRF,PXN,SAT1,SDC1,SER…	485 (19)
FSH		complex	Activated	2.037	bias	1.47e-09	ACTG2,ADAMTS16,ADGRG1,AKAP12,AMH,APLN,ARL4C,CCND1,CCND2,CDH2,CDK16,CDK6,COL15A1,COL18A1,CYFIP2,ENC1,EREG,FOS,FOSB,FOSL1,GATA6,GPRC5A,ID1,INHBA,ITGA3,ITGA5,JUN,KRT18,MCL1,MT2A,MYC,MYRF,NR4A1,PDLIM3,PGK1,PLAT,PMAIP1,PPFIA4,PTPRE,PTPRF,PTPRN,RGS4,RGS5,SCARB1,SERPINE1,SGK1,SLC2A1,TGFBR2,TK1,TNFRSF10B,TRIB1,USPL1,VGF	435 (20)
ATN1		transcription regulator				1.62e-09	ARHGEF28,ATP1B1,DLG1,ENO2,HBEGF,JUP,KCNA1,KCNC3,KCNK3,MARCKSL1,MCAM,NEFH,NPTX1,NR2F1,NREP,PITPNM1,PTPN22,PTPRF,SMC2,SOX11,SPP1,SPTBN2,STMN1,STX1B,TAGLN3,TIAM1,TM4SF1
IL1B	8.259	cytokine	Activated	3.631	bias	1.63e-09	ACHE,ANGPTL4,BGN,CAV2,CCNA2,CCND1,CD274,CDH2,CDK1,CLDN1,CXCL1,CXCL8,DNMT1,E2F1,EBI3,EDN1,EGR1,F2RL1,F3,FABP5,FN1,FOS,FOSB,FOSL1,FURIN,GATA3,GDF15,GLI1,GLI2,GRIA1,HBEGF,HELLS,HES1,HIF1A,HLA-A,HMGA1,HSPA1A/HSPA1B,ICAM1,IGF2BP3,IL11,IL1B,INHBA,IRAK2,IRS2,ITGA3,ITGA5,ITGA6,ITGB1,ITPKB,JUN,JUP,KIF15,LAMB1,LAMC2,LIF,LIFR,LOXL4,MARCKSL1,MCL1,MMP1,MT2A,MYC,MYEF2,NFATC2,NOCT,NOTCH1,NR2F2,NR2F2-AS1,NR4A1,N…	528 (22)
PRKCD		kinase		1.873	bias	1.72e-09	ABCA1,BIRC5,BNIP3,C3orf52,CAMSAP1,CCNA2,CCND1,CD70,CXCL8,DENND3,ERCC6L,FOS,FOSL1,GDF15,GLI1,GPRC5A,HJURP,ICAM1,IL1B,JUN,KIF2C,KLF5,LIF,LIPG,MAST4,MCL1,MYC,NAV2,NOCT,NOTCH1,NR4A1,SERPINE1,SPHK1	392 (18)
F3	4.291	transmembrane receptor	Activated	4.297	bias	1.79e-09	CCN1,CXCL8,DOCK4,EGR1,F3,FOS,FOXC2,FUT8,HMGA2,ICAM1,IL1B,ITGA2,LAMB1,PAK3,PODXL2,SERPINE1,SPRY4,TGFBR2,TGM2	285 (16)
SRC		kinase	Activated	4.473	bias	1.9e-09	CAV1,CCND1,CCND2,CDK1,CXCL8,ENO1,F3,FN1,FOS,FOSL1,HIF1A,ICAM1,ID1,JUN,KRT18,MCL1,MMP1,MYC,PGK1,PLAT,PLAU,PLAUR,PLK1,SCARB1,SLC2A1,SPP1	446 (17)
MAPK3		kinase	Activated	3.801	bias	2.22e-09	CCND1,CDKN2B,CXCL8,DUSP4,E2F1,EGR1,FN1,FOS,FOSB,FOSL1,FURIN,ITGB1,JUN,MCL1,MMP1,MYC,MYRF,NR4A1,PLAUR,SPP1,TNFRSF10B	392 (21)
let-7a-5p (and other miRNAs w/seed GAGGUAG)		mature microRNA	Inhibited	-5.603	bias	2.26e-09	ADAMTS14,ADAMTS15,ADGRG1,ATP6V0A1,AURKB,BCL7A,BIRC5,CCND1,CCND2,CDC25A,CDH2,CDK6,COL4A1,COL4A2,COL4A5,COL5A1,COL5A2,DSP,EDN1,FANCD2,FN1,GTPBP3,HMGA1,HMGA2,IGF2BP1,IGF2BP3,LOXL2,LOXL4,MYC,POM121/POM121C,PXDN,TGFBR2,TLR4
E2F7		transcription regulator				2.29e-09	CCNA2,CCNB1,CDC6,CDK1,DHFR,E2F1,E2F8,ECT2,KIF23,MCM2
AKT1		kinase		1.806	bias	2.43e-09	ANKRD1,AURKB,BIRC5,CCND1,CCND2,CDK2,CIDEA,CKS2,COL4A1,CXCL8,DIAPH3,E2F1,EGR1,ENO1,FABP5,FN1,FOS,FOSB,GDF15,HIF1A,HMGCR,IL11,IRS2,ITGB1,LAMB1,MCL1,MT2A,MYC,MYOCD,NDC80,NFATC2,NOTCH1,NOX4,PLP1,PMAIP1,RFC4,SERPINE1,SLC2A1,SPP1,THBS2,TK1,UBE2C,ZWINT	429 (17)
E2F6		transcription regulator	Inhibited	-2.72	bias	2.48e-09	BRCA1,CDC25A,CDC45,CDC6,DHFR,E2F1,GINS2,LIG1,MCM2,MCM3,MCM5,MYC,PCLAF,POLA2,RAD51AP1,RFC4,RRM2,SERPINE1	390 (12)
CCN1	0.65	other	Activated	3.748	bias	2.79e-09	CCN1,CCND1,CCND2,CXCL8,FN1,FZD8,HIF1A,IL1B,ITGA2,ITGA3,ITGA5,ITGB1,MCL1,MMP1,MYC,NR4A1,PLAU,SERPINE1,TIE1,TLR4,WNT7B	374 (19)
tetrachlorodibenzodioxin		chemical toxicant		0.377		2.85e-09	ACHE,ACOT7,BCAT1,CCN1,CCNA2,CCND1,CDCA5,CDH13,CDK2,COL13A1,COL18A1,COL4A5,CXCL8,DHFR,DMXL2,DNMT1,E2F1,E2F8,EDN1,ENC1,F3,FOS,GLI2,HES1,HSPA1A/HSPA1B,IL1B,ITGA5,ITGB1,JAG1,JUN,KLF2,MAD2L1,MDFI,MEGF10,MMP1,MYC,NOTCH1,NPTX1,PCLAF,PLAUR,PLXNA2,PODXL,SAT1,SDC1,SERPINE1,SHB,SLC2A1,STC2,STMN1,TGFBR2,TIMELESS,TIPARP,TK1,TNC,TNFAIP8L1,TNNT1,VLDLR,ZIC1	509 (20)
etoposide		chemical drug	Activated	2.335	bias	2.93e-09	ACHE,BIRC5,BLM,CCNB1,CCND1,CD274,CDC25A,CDK1,CXCL8,DNMT1,DUSP4,E2F1,FANCA,FANCD2,GDF15,ICAM1,ID1,IL11,IL1B,JUN,MCL1,MCM2,MMP1,MYC,NR4A1,PIK3R3,SGK1,SLC2A1,SPHK1,TK1,TNFRSF10B,TNFRSF10D,TOP2A,XRCC2	417 (17)
NR3C2		ligand-dependent nuclear receptor		0.831	bias	3.09e-09	ATP1B1,CABIN1,CACNA1H,CXCL8,CYFIP2,DUSP4,EDN1,EGR1,FN1,ICAM1,IL1B,INHBA,mir-29,MLF1,MMP1,NDRG2,NOX4,NR4A2,PLAT,PPAT,PTX3,SERPINE1,SGK1,SPHK1,TACC2,TGFBI,TGM2,VLDLR	429 (20)
F2R		G-protein coupled receptor	Activated	3.755	bias	3.24e-09	CCN1,CCND1,COL13A1,CXCL8,DSP,EGR1,F3,FN1,FOS,HMGA2,ICAM1,IL1B,ITGA6,KRT8,LAMB1,MCAM,MYOCD,NR4A1,PLAT,PLAU,PLAUR,TFPI,TGM2	524 (24)
cyclic AMP		chemical - endogenous mammalian	Activated	3.532	bias	3.3e-09	ABCA1,ACHE,AMH,CACNA1H,CCND1,CCND2,CDC25A,CDH2,E2F1,EGR1,ENO2,F3,FN1,FOS,GAP43,GATA3,GATA6,HBEGF,HIF1A,IL1B,INHBA,JUN,KCNA1,KIF23,MEST,MMP1,MYC,NR4A1,NR4A2,NTF4,RAPGEF3,RARB,SCARB1,SERPINE1,SOX9,THBD,TK1,TNFRSF10B,TRH,VGF	353 (19)
RNA polymerase II		complex				3.34e-09	ADAM23,ANGPTL4,ATP6V0A1,BRCA1,CCNB1,CCNB2,CCND2,CXCL8,DHFR,DLGAP5,ENO1,FANCI,FOS,FOSL1,FOXC2,GDF15,HSPA1A/HSPA1B,ICAM1,ID1,IL1B,ITGA5,JUN,KPNA2,L1CAM,MAD2L1,MCM3,MEIS1,MYBL2,MYC,NCOA3,PCDHAC2,PKMYT1,PPARGC1B,PTK2,RAD51AP1,RARB,SPP1,THBS2,TNNT1,TOP2A,WNT7B	434 (16)
SP600125		chemical - kinase inhibitor	Inhibited	-4.555	bias	3.6e-09	ABCA1,APOBEC3B,ATP6AP2,CCN1,CCNB1,CCND1,CDK1,COL4A1,COL4A2,CREB3L2,CXCL1,CXCL8,CYGB,DNMT1,DSG2,EGR1,EMB,F3,FABP5,FN1,FOS,FOSB,ICAM1,IL1B,INHBA,ITGA2,ITGA3,ITGA6,JUN,MCL1,MMP1,NR4A1,OSBPL6,PTK2,PTX3,RARB,RGS4,SERPINE1,SOX17,SPHK1,SPP1,THBS2,TLR4,TNFRSF10B	307 (16)
molybdenum disulfide		chemical reagent	Inhibited	-2.887	bias	4.44e-09	ACTG2,AGRN,APLP1,CDKN2B,CNN1,COL4A1,COL4A2,COL5A1,COL5A2,COL5A3,CXCL8,DCBLD2,DPYSL4,EXTL1,FN1,HMGA1,JUP,L1CAM,LRRC17,LXN,NREP,PFKFB4,PPP1R14A,PVR,PXDN,SLC2A1,SPP1
topotecan		chemical drug		-1.954	bias	5.05e-09	AKAP12,ARHGAP24,ASAP2,AURKA,BUB1,CCNB1,CDC25A,CITED2,DCK,EGR1,ENO1,FOSB,GDF15,GTF2H2,HIF1A,HMMR,HSPA1A/HSPA1B,ITGA2,KCNMA1,MCL1,MDGA2,MSH2,MYBL2,MYC,NCKAP5,PLK1,PMAIP1,PNP,PTK2,SLC2A1,TIAM1,TOP2A	392 (15)
RAS		group	Activated	3.663	bias	5.37e-09	AURKA,BNIP3,CAV1,CCND1,CD274,CDKN2B,CXCL8,EDN1,EGR1,FN1,FOS,FOSL1,HMGA1,IL11,IL1B,JUN,LIF,LRAT,MET,MMP1,MYC,PLAU,PLAUR,PVR,SERPINE1,TGM2	446 (18)
ERBB3		kinase	Activated	3.211		6.24e-09	ADAM19,BGN,CCN1,CCND1,CCND2,EGR1,ETV5,F3,FBLN2,FN1,HBEGF,HIF1A,HMGA2,HMMR,MICA,NDRG1,PLK1,SERPINE1,SGK1,STMN1,TGM2,TK1,TNC,TOP2A	515 (20)
palbociclib		chemical drug	Inhibited	-2.512	bias	6.52e-09	CCND1,CDC6,CDK6,CDT1,CENPF,CLSPN,E2F1,KIF11,MKI67,NCAPG,TK1	320 (16)
Pkc(s)		group	Activated	4.735	bias	6.75e-09	ABCA1,APLN,CCN1,CDC6,CLDN1,CNN1,CXCL8,EDN1,EGR1,F3,FN1,FOS,FOSL1,GAP43,HIF1A,HMGCR,IL1B,IRF6,ITGA5,ITGB1,JUN,KRT8,MMP1,NOX4,NR4A1,NR4A2,POU2F2,PTPRE,PTPRN,RARB,SCARB1,SERPINE1,SPP1,STC1,STC2	440 (19)
dihydrotestosterone		chemical - endogenous mammalian	Activated	2.477	bias	6.77e-09	ABCA1,ADTRP,AMH,ASAP2,BGN,BRIP1,BUB1B,CCNA2,CCNB1,CCND1,CCND2,CDC20,CDC6,CDH2,CDK2,COL4A1,COL5A2,COL5A3,DEPDC1,DTL,E2F8,EGR1,ENO1,EPB41L4B,EZH2,FN1,FOS,GAP43,HIF1A,HLA-A,HMGCR,HSPA1A/HSPA1B,IGFBP2,IRS2,ITGA2,ITGB1,JAG1,JUN,MCAM,MCM10,MCM4,MCM5,MGLL,MMP1,MYC,NDRG1,NOTCH1,NR4A1,OXTR,PLAU,PMAIP1,PTGER4,SELENOW,SGK1,SLC25A37,SLC2A1,SOX9,SPP1,STARD8,TACC2,TFPI,TGFBR2,TGM2,TRIP13,VLDLR,WEE1,WNT7B	556 (19)
EWSR1		other	Activated	3.412	bias	7.8e-09	CCND1,CDK1,DLGAP5,F2RL1,FOS,KIF20A,MAP4K2,MCL1,NUSAP1,PBK,PCLAF,RRM2,TOP2A	294 (7)
lysophosphatidic acid		chemical - other	Activated	4.1	bias	7.81e-09	ANKRD1,CCN1,CCND1,CXCL1,CXCL8,EDN1,EGR1,F3,FOS,HIF1A,ICAM1,IL1B,JUN,KLF5,LIF,LIPG,MYC,PLAU,PLAUR,SCARB1,SERPINE1,SPHK1	471 (20)
GLI1	5.812	transcription regulator	Activated	4.383	bias	8.01e-09	ASPM,BNC1,CAV1,CCND1,CCND2,CDK2,ELAVL2,EMB,EPB41L4B,FOXC2,FOXL1,FOXM1,GATA6,GLI1,GLI2,HHIP,JUP,LZTS1,MEST,NDRG2,NR2F2,NREP,PGM2L1,PHLDA2,PLOD1,PLXDC1,PVR,RPS6KA1,SALL1,SH2B3,SOX9,SPP1,TNC,TNFRSF10B	483 (17)
triptolide		chemical drug	Inhibited	-4.079	bias	8.39e-09	AFAP1L1,AKAP12,APLN,BIRC5,CAV1,CDKN2B,CXCL1,CXCL8,F2RL1,HBEGF,ICAM1,IGFBP2,ITGA2,ITGA6,ITPKB,JUN,LIFR,MCAM,MCL1,MKI67,MMP1,MYC,PMAIP1,SMURF2,TLR4,TNFRSF10B,UACA	447 (19)
cephaloridine		chemical drug	Activated	3.841	bias	9.52e-09	ANGPTL4,CCNB1,CDC45,CDC6,CDT1,DSG2,E2F1,E2F8,EXO1,GINS2,HSPA1A/HSPA1B,HSPH1,KNTC1,MAPK8IP3,MCM3,MCM5,MMP16,PCLAF,POLA2,POLE,STRA6,TONSL
HNF1A-AS1		other	Activated	3.148	bias	9.86e-09	BIRC5,CDH2,CEP55,HJURP,KIF22,KIF2C,NCAPG,NEK2,SOX21,UBE2C	188 (7)
deferoxamine		chemical drug	Activated	3.523	bias	1.15e-08	ADGRG1,ANGPTL4,APLN,BNIP3,CCNB1,CCND1,CCND2,CDK2,CITED2,CXCL8,ENO1,F3,FOS,GDF15,HIF1A,HSPA1A/HSPA1B,ICAM1,IGFBP2,JUN,MMP1,MYC,NDRG1,NFATC2,NR4A2,PFKFB3,PGK1,PLAT,PLAUR,PMAIP1,SERPINE1,SLC2A1,SPP1,SPRY4,TNFRSF10B	337 (18)
daporinad		chemical drug		-1.976	bias	1.18e-08	ASPM,BHLHE41,BRCA1,BRIP1,CD274,ID1,IL1B,LIF,LMNB1,MCM10,SERPINE1,SOX11,TRIP13	373 (10)
Creb		group	Activated	2.771	bias	1.19e-08	ABL2,ANK3,APBA2,CCN1,CCND1,CDH10,CLMN,CXCL8,DUSP4,EGR1,ETV5,FLNB,FOS,FOSB,FOSL1,HES1,HSPB8,IL11,IL1B,IRS2,ITGA10,JUN,MCAM,MCL1,MCM3,MICA,MMP1,NDFIP2,NDN,NMNAT2,NR4A1,NRN1,NTS,PFKFB4,PGK1,PLAT,POLA1,POLE,RNASEH2A,SKIL,SLC2A1,SOX17,SOX9,STMN1,TRH	489 (24)
FOXO4		transcription regulator		-1.197		1.24e-08	APLN,BNIP3,CAV1,CCND1,CCND2,CDC42EP3,CDKN2B,CERS4,COL4A1,COL4A2,FABP5,FLNB,HIF1A,HMGCR,JAG1,LRAT,NRP2,PTPRB,SERPINE1,SGK1,SLC2A1,SOX9,TIE1	456 (20)
Ca2+		chemical - endogenous mammalian	Activated	3.596	bias	1.31e-08	CCN1,CCND1,CCND2,CDK2,CXCL8,E2F1,EDN1,EGR1,FABP5,FN1,FOS,FOSL1,HBEGF,HMGCR,ICAM1,ID1,IL1B,IRS2,ITGA3,ITGA6,JUN,KCNG1,KRT8,MCAM,MYOCD,NDRG1,NFATC2,NR4A1,PLS3,PTTG1,SCARB1,SERPINE1,SGK1,SPP1,STC1,STIM2,TLR4,TNFRSF10B,TNFSF9	486 (21)
mifepristone		chemical drug		-1.664		1.38e-08	BCAT1,CAV1,CCND1,CDH2,COL15A1,COL18A1,COL5A2,EGR1,F3,FBLN2,FOS,HBEGF,ICAM1,IL1B,IRS2,ITGA2,JUN,JUP,LAMC2,MAD2L1,MMP1,MYC,NCOA3,NCOR2,NDN,NDRG1,NOX4,NR4A1,OXTR,PELI1,PFKFB3,PLAT,PTX3,SCARB1,SERPINE1,SLC2A1,SOX11,SOX17,SPP1,STXBP2,TFPI,THBS2,TK1,TNFRSF10B	544 (22)
cisplatin		chemical drug	Activated	3.288	bias	1.52e-08	AHNAK2,ANKRD1,ASRGL1,BHLHE41,BIRC5,BRCA1,CAPN2,CAV1,CCNB1,CCND1,CDC25A,CDK1,CDKN2B,CXCL8,DEPDC1B,DMXL2,DPYSL4,DRAXIN,E2F1,EDN1,EGR1,F3,FN1,FOS,FOSL1,GAP43,GDF15,GRIA1,HIC1,HIF1A,HJURP,HMGCR,ICAM1,IL1B,ISYNA1,ITGB1,JUN,KATNB1,LAMB1,LAMC2,LXN,MCAM,MCL1,MCM3,MEGF10,MET,mir-29,MLF1,MSH2,MT2A,MYC,NOL4L,NOTCH1,NOX4,NREP,NTN4,PARD6G,PCDHB5,PCDHB9,PLAT,PLK1,PMAIP1,PTK2,PXN,RRM2,SAT1,SERPINE1,SLC2A1,SPP1,…	466 (22)
ACVRL1		kinase		0.072	bias	1.76e-08	CXCL8,GDF15,ICAM1,ID1,JUP,LYVE1,MYC,PLAT,PLAU,PLAUR,PXN,SERPINE1,TLR4	371 (19)
Histone h4		group				1.79e-08	AKAP12,CCND1,CDC25A,CDC6,CDK1,CXCL8,DHFR,E2F1,FOS,FOXM1,HES1,ICAM1,IL1B,KLF2,MAD2L1,MCM3,MCM4,MSH2,PMAIP1,PREX1,RARB,RRM2,SPHK1,SPP1,TACC2,TBX15,TGFBR2	476 (23)
DICER1		enzyme	Inhibited	-3.564		2e-08	ANGPTL4,CCN1,CCND1,CCND2,CDKN2B,CELF2,COL18A1,CPEB2,CXCL8,EGR1,FOS,HES1,HMGCR,HOXB2,ICAM1,IGF2BP1,IGF2BP3,IL1B,ITGA2,ITGA5,ITGA6,ITGB1,JUN,LIPG,MCAM,MICA,mir-29,MT2A,MYC,NEFH,NOTCH1,PITX2,PLAU,PTPRN,RGS5,SERPINE1,SERTAD4,SPRY2,TGFBR2,TM4SF1,TNNT1,WNT7B	536 (23)
BBP-398		chemical drug	Inhibited	-2.828	bias	2.45e-08	CCND1,DUSP4,EGR1,EPHA2,ETV5,FOSL1,SPRY2,SPRY4
CIC		transcription regulator	Inhibited	-2.795	bias	2.45e-08	CCND1,DUSP4,ETV4,ETV5,FOSL1,ITGA2,SLC20A1,SPRY4	22 (2)
FN1	1.071	enzyme	Activated	4.209	bias	2.8e-08	ACTN4,BCAT1,BIRC5,CAPN2,CCN1,CCND1,CDH2,CDK6,CXCL1,CXCL8,EPB41L1,F3,FN1,FOS,IGF2BP3,IL1B,ITGA5,ITGB1,KIF21B,MMP1,MYC,PLAU,PLAUR,PXN,RNF125,SDC1,SERPINE1,SLC2A1,SOX9,SPP1,TGFBR2,TGM2,TNFRSF10B	452 (18)
miR-34a-5p (and other miRNAs w/seed GGCAGUG)		mature microRNA	Inhibited	-4.875	bias	2.82e-08	BIRC5,CCND1,CDC25A,CDK1,CDK6,DHFR,E2F1,GPR155,ICAM1,JAG1,MCM10,MCM3,MET,MYC,NOTCH1,PFN2,PTPRE,SHISA2,SPINT2,SUPT3H,TBC1D19,TMEM154,TRAM2,TSPAN13,TSPOAP1	402 (13)
CCNE1		transcription regulator	Activated	2.55	bias	3.21e-08	BRCA1,CAPN2,CCNA2,CCNB1,CDC45,CDC6,CDK2,E2F1,HIF1A,MCM2,MCM4	336 (15)
EIF3E		other		-0.985	bias	3.22e-08	APLP1,CCND1,CDCA8,COL18A1,COL5A1,CXCL1,EIF3C,LIG1,MAD2L1,PLAU,RAD54L,RIN2,SMC2,TNC	397 (7)
EPAS1		transcription regulator	Activated	3.687	bias	3.38e-08	AKAP12,ANGPTL4,APLN,BNIP3,CAV1,CCN1,CCND1,CD274,CITED2,CLDN1,DGAT2,EDN1,ENO1,ENO2,FBLN2,FN1,FOS,HIF1A,ICAM1,IRS2,L1CAM,LOXL2,NDRG1,NOTCH1,NRN1,PFKFB3,PFKFB4,PKIB,SERPINE1,SLC2A1,SOX9,SPHK1,STC2,TGFBR2,TNFSF15,TRIM21	450 (20)
TRPS1		transcription regulator	Inhibited	-2.84	bias	3.44e-08	AURKB,BUB1,CCNA2,CCNB2,CDC20,CDK1,CENPF,FN1,FOXM1,GABRA3,KCNMA1,KIF11,PTTG1,TOP2A,TPX2	415 (13)
TERT		enzyme		1.417		4.1e-08	AFAP1L1,BIRC5,BNIP3,BTBD11,CAV1,CCND1,COL5A2,CXCL8,EREG,F2RL2,FAM167A,GATA6,ICAM1,IL1B,JUP,LIPG,MGME1,MMP1,MYC,PDGFC,PXN,RRM2,SPP1,SSR3,TACC3,TK1	400 (21)
HDAC2		transcription regulator		-1.75		4.1e-08	AURKA,BRCA1,CDK2,CDT1,CXCL8,EGR1,F3,FOXM1,GLI1,INPP5F,LIG1,MCM10,MCM3,MCM5,MYC,NASP,PAX3,PLAU,PREX1,RAD54L,RARB,SCN2A,SOX11,SOX9,STMN2,STX1A	502 (23)
troglitazone		chemical drug		-0.615		4.13e-08	ABCA1,ANGPTL4,BIRC5,CAV1,CAV2,CCNB1,CCND1,CCND2,CDC25A,CDK2,COL15A1,COL4A1,CXCL1,CXCL8,DGAT2,E2F1,ECT2,EGR1,ENO2,FABP5,FN1,FOS,FOSL1,GDF15,HMMR,ICAM1,IL1B,ITGA6,JUN,KIF14,MCL1,MKI67,MYC,NCAPH,NDRG1,NR2F2,NR4A1,NUF2,PFAS,SCARB1,SDC1,SERPINE1,SKA3,SLC2A1,SPP1,STIL,UCP2,WEE1	433 (18)
bucladesine		chemical toxicant	Activated	3.876	bias	4.14e-08	ABCA1,ATP7B,CAMK1G,CCND1,CDH2,CXCL8,EGR1,ENO2,ETV4,EZH2,F3,FN1,FOS,FOSL1,GAP43,GDF15,HHIP,HMGCR,ICAM1,ID1,IL1B,IRAK2,IRS2,JUN,LIF,LXN,MCAM,mir-29,MMP1,MYC,NR4A1,NR4A2,PLAU,PTGER4,RARB,SCARB1,SCG2,SERPINE1,SLC2A1,SLC6A17,SOX17,SRGN,STC1,THBD,VGF,WHRN	476 (19)
CD24		other	Activated	3.59	bias	4.21e-08	APOBEC3B,ASPM,CAV1,CXCL8,DEPDC1,DEPDC1B,DLG1,FOS,FRYL,GDF15,HMMR,HSPB8,ICAM1,JUN,KNTC1,MCAM,NCOA3,PLAU,SMC4,SPHK1,TFPI,TOP2A	391 (17)
anisomycin		chemical - endogenous non-mammalian		1.063	bias	4.33e-08	CCND1,CXCL8,EGR1,FOS,HIF1A,HMGA1,JUN,MCL1,NR4A1,PLAU,PLAUR,PTTG1,SDC1,SERPINE1,SKIL,SPP1	388 (19)
SMAD4		transcription regulator		1.742	bias	4.37e-08	ANGPTL4,BGN,CCND1,CCND2,CDC42EP3,CDH2,CDK17,CDKN2B,CELF2,CITED2,DOCK4,EDN1,EREG,FN1,FOS,GLI1,HMCN1,HMGA2,ICAM1,ID1,IL11,IL1B,INHBA,ITGA6,ITGB1,JAG1,MET,MMP1,MYC,PAK3,PLAU,PTX3,SERPINE1,SGK1,SHH,SKIL,SMO,SPHK1,TNC	397 (19)
bortezomib		chemical drug		-0.009		4.63e-08	ASF1B,AURKA,BIRC5,BNIP3,BRCA1,CAV1,CCNB1,CCND1,CCND2,CDK2,CXCL8,FANCA,FANCD2,FBXO2,GDF15,GLI1,HIF1A,HSPA1A/HSPA1B,ICAM1,IL1B,LIF,MCL1,MICA,MYC,MYOCD,NOTCH1,NOX4,PFN2,PKIB,PMAIP1,PVR,RBPJ,SDC1,SLC25A37,TNFRSF10B,UCHL1	337 (19)
IL4		cytokine	Activated	6.14	bias	4.66e-08	ABCA1,ABLIM1,ADAM19,ALDH2,BCAT1,BIRC5,BNIP3,CCDC184,CCDC86,CCND1,CCND2,CD163L1,CD274,CDK1,CDK2,CDK6,CELF2,CITED2,COL18A1,CXCL1,CXCL8,DARS2,DGAT2,EBI3,EPHA2,ESPL1,F2RL1,F2RL2,F3,FLNB,FN1,FOS,FOSB,FURIN,GATA3,GTSE1,HBEGF,HMGCR,HSPA1A/HSPA1B,ICAM1,IL1B,IL27RA,ITGA2,ITGB1,JAG1,JUN,KIF3A,KSR1,LGALSL,LIF,LIFR,LIPG,LTB4R,MCL1,MCM5,MICA,mir-29,MKI67,MMP1,MSH2,MYC,NCOA3,NDRG1,NFATC2,NOCT,NOMO1 (includes o…	536 (19)
BRAF		kinase	Activated	2.596	bias	4.78e-08	B3GNT5,CCND1,CDH2,CDK1,CELSR2,CXCL8,DNMT1,DNMT3B,DUSP4,EGR1,EMCN,F3,GCNT2,HIF1A,ICAM1,IL1B,ITGB1,LAMB1,LAMC2,MCL1,MMP1,MYC,PODXL,POMK,POMT2,PTPRF,SDC1,SLC6A15,SPRY4,SUSD5,TNFRSF10B,TSPAN13	474 (19)
hydroxyurea		chemical drug	Activated	2.36	bias	4.85e-08	CCNB1,CCND1,CCND2,CDC45,CDC6,EDN1,GINS2,HJURP,KRT18,LIG1,MCAM,MCM2,MCM5,MYC,POLA2,RRM2,TK1	356 (17)
GDF2		growth factor	Activated	3.638	bias	5.5e-08	CAV1,COL9A3,CXCL8,DLK1,EDN1,EMB,ENTPD6,FOS,FOXC2,GATA2,HIF1A,HSPB8,ICAM1,ID1,LYVE1,MDFI,MYC,PRPS1,SPP1,TLR4	265 (14)
aspirin		chemical drug	Inhibited	-3.643	bias	5.52e-08	ABCA1,AFAP1L1,AKAP12,APLN,BIRC5,CAV1,CCND1,CDK2,CDKN2B,CXCL1,CXCL8,F2RL1,GDF15,GLI1,HBEGF,ICAM1,IGFBP2,IL1B,ITGA2,ITGA6,ITPKB,LIFR,MCAM,MCL1,MMP1,NOX4,PMAIP1,SCARB1,SMURF2	513 (21)
APOE		transporter	Inhibited	-2.205	bias	5.62e-08	ABCA1,ADGRG1,ANK3,BEGAIN,BGN,CAV1,CCN1,CCND1,CCND2,CLN8,COL18A1,DAGLA,EDN1,EGR1,EPN2,F2RL1,F3,FOS,GATA3,GRIA1,HMGCR,HMMR,HSPA1A/HSPA1B,ICAM1,IL1B,ITGA3,ITGA5,JUN,LIPG,MYOCD,NEFH,NMNAT2,NOX4,PLAU,PPARGC1B,PRPSAP2,PTX3,SCARB1,SEMA6B,SERPINE1,SPP1,TIAM1,UCP2	497 (22)
HTT		transcription regulator	Activated	3.357		6.01e-08	ABCA1,ADAM23,ADCY5,AGRN,AKAP12,CCND1,CDK2,CITED2,CLDN1,COL18A1,COL4A1,COL4A2,CYFIP2,EGR1,ENO2,EPB41L3,FN1,FOS,FOSL1,FXYD6,GAP43,GRIA1,HBEGF,HIF1A,HMGA1,HMGCR,HOXB2,ITGB1,JUN,JUP,KCNA1,KCNC3,KCNK3,KLF5,LMTK3,MCAM,MEIS2,mir-29,NEFH,NPTX1,NR2F1,NR4A1,NR4A2,NREP,NTS,PDK1,PFN2,PITPNM1,PLAUR,PPARGC1B,PTPN22,RARB,RGS14,RGS4,SCAMP5,SCHIP1,SGK1,SLC2A1,SMC2,SPP1,SPTBN2,STMN1,STX1A,STX1B,TAGLN3,TGFBI,TGM2,T…	511 (22)
cycloheximide		chemical reagent		-1.403		7.3e-08	BRCA1,CAV1,CCN1,CCND1,CITED2,COL5A1,CXCL1,CXCL8,EDN1,EGR1,FN1,FOS,FOSB,GAP43,HBEGF,HIF1A,HMGA1,HMGA2,ICAM1,IGFBP2,IL1B,IRS2,JUN,KLF5,MCL1,MMP1,MYC,NR4A1,PFKFB3,PGK1,PLAT,PLAU,PLAUR,PLK1,PMAIP1,PTX3,PXN,SCARB1,SERPINE1,SLC2A1,SPP1,TGFBR2,THBD,TK1,TNFRSF10B,UACA,XDH	368 (17)
MED1		transcription regulator	Activated	3.577	bias	7.37e-08	ACP6,AURKA,AURKB,BCL7A,BIRC5,CCNB1,CCND1,CCND2,CDC20,CDC6,CDK1,CDK2,CHAF1A,CIDEA,E2F1,FOXM1,LIF,MAD2L1,MCL1,MET,MYC,PLK1,PODXL,RARB,STC2,TET2,TNNT1	506 (20)
EFNA1		other	Inhibited	-2.324		7.76e-08	ACHE,DCBLD2,DUSP4,EPHA2,ETV5,FABP5,FN1,FOSL1,GATA6,KRT18,NTM,PLAT,PXN,SHB,SLC20A1,SOX9,UBE2C	448 (18)
DDIT3		transcription regulator		-0.625		8.08e-08	ANKRD1,CHAF1A,CXCL8,DOCK4,FN1,FNBP1L,IL1B,IRAK2,ITGA2,JAG1,MCL1,MLF1,NDRG1,NPAS2,PLAT,RGS4,SIPA1L3,STX1A,STXBP2,TENM4,TGM2,THBS2,TNFRSF10B	466 (18)
curcumin		chemical drug	Inhibited	-4.175	bias	8.65e-08	ABCA1,ATP6AP2,BIRC5,CAV1,CCNB1,CCND1,CCND2,CDK1,CDK2,CDK6,CXCL1,CXCL8,DNMT1,E2F1,EDN1,EGR1,EZH2,F3,FOS,FOSB,FOSL1,HIF1A,HSPA1A/HSPA1B,ICAM1,IL1B,ITGA6,JUN,MARCKSL1,MCL1,MGLL,mir-29,MMP1,MYC,NOTCH1,PLAU,SCARB1,SERPINE1,SOX9,TACC2,TGFBR2,TLR4,TNFRSF10B,TOP2A,UCP2,WEE1,ZMYND8	478 (19)
IRS1		enzyme		1.179	bias	8.84e-08	BUB1,CCND1,CDKN2B,CIDEA,COL4A1,COL4A2,DLK1,EGR1,FEN1,FOS,GATA3,HMGCR,IRS2,MYBL2,MYC,MYOCD,NDN,NR2F1,PAX3,PPARGC1B,PTPRF,SPP1,TGFBI,UCP2	487 (25)
FOSL1	0.614	transcription regulator		1.192		8.95e-08	ANKRD1,CCN1,CCND1,CXCL8,EDN1,EGR1,FOS,FOSB,FOSL1,IL1B,JUN,MET,MMP1,MT2A,NTS,PLAU,PLAUR,SERPINE1,THBD	373 (19)
NTRK2		kinase	Activated	3.779	bias	9.58e-08	CCNA2,CCND1,CCND2,CDC6,CDCA5,CDCA8,CDK1,CDKN2B,E2F1,EGR1,FOS,JAG1,MCM5,MYC,SERPINE1,SOX9,SPP1,SYT1	329 (21)
lenalidomide		chemical drug		1.097		9.61e-08	ANOS1,CAV1,CAV2,CCND1,CEP72,CITED2,DCC,DOCK4,ENO1,FANCI,FN1,FZD2,GINS4,HS3ST3B1,IGF2BP3,INAFM2,KCNMA1,MGLL,MICA,MYC,NETO2,PDK1,PGM2,PNP,PVR,RCAN3,S100A16,SNHG3,SNRPN,SOX9,TLR4,TNFRSF10B,TNFRSF21,WNT7B,ZWILCH	404 (16)
RELA		transcription regulator	Activated	4.274	bias	9.8e-08	ACTN4,ANKRD1,ARHGDIB,ATP6AP2,BIRC5,CARD8,CAV1,CCND1,CD274,CITED2,CXCL1,CXCL8,DNMT1,DNMT3B,E2F1,EDN1,EGR1,F3,FN1,FOS,FOSB,GDF15,GLI2,HES1,HIF1A,ICAM1,ID1,IGFBP2,IL1B,INPP4B,JUN,KRT18,KRT8,MICA,mir-29,MMP1,MYC,NEFH,NFATC2,NOTCH1,NR4A1,NR4A2,PLAU,PLK1,PTGER4,PTX3,PXN,SCN2A,SFI1,SHH,SOX9,TGM2,TNFRSF10B,ZBED4	389 (16)
NFYA		transcription regulator		1.974	bias	1.09e-07	CCNA2,CCNB1,CCNB2,CDCA8,CDK1,COL5A3,E2F1,EGR1,ICAM1,JUN,NOTCH1,PGK1,PMAIP1,POLA1,PTTG1,RGS4,RRM2,TGFBR2,TOP2A	502 (18)
ADRA1D		G-protein coupled receptor				1.11e-07	CCNB1,CDK1,CDK2,EGR1,FABP5,FN1,FOS,JUN,LIF,NR4A1,NR4A2,POLA1,POLA2,TMPO	475 (21)
S100A6		transporter		0.905		1.24e-07	AURKA,CDK1,CXCL8,DEPDC1,INHBA,NCAPH,NEK2,PBK,PCDHB2,STC1,TMPO	337 (7)
ITGA5	0.921	transmembrane receptor	Activated	2.156	bias	1.47e-07	CCND1,CDH2,CDK2,FOS,GDF5,IGFBP2,IL1B,JUN,PAX3,PLAU,PLAUR,PXN,SHH,TGFBR2	457 (19)
MRTFA		transcription regulator	Activated	3.929		1.48e-07	ANKRD1,ANLN,CCN1,CDC42EP2,CDC42EP3,CNN1,CYFIP2,DIAPH3,EDN1,EGR1,FLI1,FNBP1L,FOS,HLA-A,ICAM1,ID1,ITGA5,ITGA6,ITGB1,MMP16,MYOCD,NREP,PFN2,SCARB1,SERPINE1,SGK1,SLC20A1,SPOCK3,TNC	318 (18)
GNA14		enzyme				1.52e-07	AKAP12,ANKRD1,BNIP3,CNN1,CXCL8,HBEGF,HSPB8,KCNK6,LIF,NR4A1,NR4A2,PDK1,PLAT,PLAUR,SGK1,SPHK1,XDH	300 (13)
silibinin		chemical drug	Inhibited	-3.367	bias	1.52e-07	BIRC5,CCNB1,CCND1,CDH2,CDK1,CDK2,CDK6,CXCL8,EGR1,FN1,HIF1A,KRT18,MCL1,MYC,PLAU,PLAUR,TNFRSF10B	371 (17)
LDL		complex	Activated	4.397	bias	1.63e-07	ABCA1,APOBEC3B,CAPN2,CCND1,CDK1,CXCL1,CXCL8,DNMT1,EGR1,EMB,F3,FOS,FOSB,HIF1A,HMGCR,ICAM1,ID1,IGFBP2,IL1B,JUN,MCL1,MKI67,MMP1,MMP16,NR4A1,NR4A2,OSBPL6,PLAT,PLAU,PMAIP1,PTPRF,SCARB1,SERPINE1,SLC2A1,SPHK1,TGFBR2,TLR4	479 (18)
CEBPA		transcription regulator		1.567	bias	1.64e-07	AKAP12,APLN,ARL4C,CCNA2,CCNB2,CCND1,CCND2,CXCL8,DGAT2,DHFR,E2F1,EEF1A2,EMCN,EPHA7,FOS,FOXM1,GATA2,GATA6,GGH,GLI1,GLIPR1,HMGA1,HMGCR,ICAM1,ID1,IRF6,IRS2,JUN,KLF5,MSI2,MT2A,MYBL2,MYC,NFATC2,NR4A2,NTF4,OXTR,PFN2,PPP1R14A,PTPN3,PTPRE,PTX3,SERPINE1,SPINT2,SPP1,TET2,TFAP2A,THBD,TIAM1,TRIB1,VLDLR,ZIC2	500 (21)
FUS-DDIT3		fusion gene/product		-1.943	bias	1.74e-07	AMIGO2,COL4A1,CXCL8,FN1,IL1B,KLF2,MMP1,NPAS2,PTX3,RGS4,SERPINE1,STX1A	333 (7)
celecoxib		chemical drug		-0.943	bias	1.75e-07	B3GALT5,BIRC5,BLK,CCND1,CD70,CENPF,CIDEA,E2F1,F3,FOS,GDF15,HIF1A,ICAM1,IL1B,MCL1,MET,MKI67,RARB,SERPINE1,TGFBR2,TLR4,TNFRSF10B,TNFRSF10D	486 (20)
SOX2		transcription regulator	Activated	2.245	bias	1.83e-07	BIRC5,CCND1,CD274,CD70,CDH2,CITED2,COL9A3,CREB3L2,CXCL8,DNMT1,DNMT3B,DPPA4,DSP,DUSP4,EPHA2,ETV4,ETV5,FOS,GATA2,GATA3,GATA6,GLI2,HHAT,HOXB3,INHBA,IRF6,JAG1,JUN,KANK1,KIF26A,KRT18,L3MBTL3,LRP4,MEIS1,MYRF,NDN,NOTCH1,NTF4,PARD6G,PDK1,PIK3R3,PITX2,PLP1,RBPJ,RND2,SAPCD2,SERPINE1,SOX17,SOX21,SPP1,SPRY4,STRA6,TET2,ZFHX3,ZIC2	478 (23)
TGFB2		growth factor	Activated	3.191	bias	1.88e-07	ABCA1,ALX1,ANGPTL4,CNN1,COL4A1,DOCK4,EDN1,EGR1,FN1,FOS,FURIN,HBEGF,INHBA,JAG1,LIPG,MLLT3,NFATC2,NOTCH1,SERPINE1,SPHK1,SPP1,TGFBR2	487 (19)
GLI2	1.542	transcription regulator	Activated	3.035	bias	1.96e-07	BNC1,CCND1,CCND2,CDC45,CDK1,E2F1,FOXC2,GATA3,GLI1,GLI2,HHIP,IL1B,ITGB1,JAG1,MYC,PAX3,PFKFB3,SALL1,SMO,SOX9,SPP1	462 (21)
REL		transcription regulator	Activated	4.196	bias	1.98e-07	ANLN,BIRC5,BRCA1,CCND1,CCND2,CDC6,COTL1,CXCL8,DCLRE1B,DHFR,DNASE1L1,ETV5,EZH2,F3,FN1,FOS,FOSL1,FRMD4B,GPT2,HBEGF,HLA-A,ICAM1,IL1B,IRF6,JUN,JUP,KCNK6,MLLT3,MYC,NR4A1,PMAIP1,SH2B3,TNFRSF10B,TTK	500 (24)
IL15		cytokine	Activated	4.127	bias	2.12e-07	ACTG2,ACTN4,APBA1,ARHGDIB,CCND1,CCND2,CD274,CDK6,CDKN2B,CKS1B,CKS2,CXCL8,DARS2,EDN1,ENO1,ENO2,GATA3,GPRC5A,HIF1A,HMCN1,ICAM5,ITGB1,JUN,KLF2,LIF,LYPLA1,MCL1,MCM5,MICA,MKI67,MLLT3,MYC,NOTCH1,PDK1,PFKFB3,PFKP,PGK1,PGM2,PIK3R3,PKMYT1,PMAIP1,PNP,PPARGC1B,PTPRJ,RBPJ,SORL1,SRGN,TGFBR2,TNFRSF10B,TNFRSF25,TOP2A	475 (17)
nocodazole		chemical reagent		1.377		2.31e-07	ANLN,AURKA,CAV1,CCNB1,CCND1,CDK1,DUSP4,FOS,HIF1A,KSR1,MAP4K2,MCL1,NEK2,NOTCH1,PAK3,PLK1,PTK2,PTTG1,RPS6KA1	425 (20)
VHL		transcription regulator		-1.026	bias	2.44e-07	ADGRG1,AURKA,BNIP3,CAV1,CCND1,CDH2,CNN1,E2F1,ENO2,F3,FN1,GLCE,GNG4,HIF1A,ITGA5,LOXL2,MAD2L1,mir-29,NOX4,NREP,PFKFB3,PMAIP1,QPRT,SLC2A1	505 (25)
MYB		transcription regulator	Activated	3.258	bias	2.52e-07	AURKA,BIRC5,BRCA1,CCNB1,CCND1,CDH2,CDK1,CDKN2B,COL4A1,EZH2,FN1,FOXM1,FUT8,GATA3,HAND2,ICAM1,JUN,LIF,MEGF10,MMP1,MYC,NOTCH1,POLA1,PTPN22,SDC1,SHH,SPHK1,SPP1	478 (22)
ADRA1A		G-protein coupled receptor				2.55e-07	CCNB1,CDK1,CDK2,EGR1,FABP5,FN1,FOS,JUN,LIF,NR4A1,NR4A2,POLA1,POLA2,TMPO	337 (20)
MRTFB		transcription regulator	Activated	4.283	bias	2.66e-07	ANKRD1,ANLN,CCN1,CDC42EP3,CDK2,CNN1,COL5A2,DIAPH3,EDN1,EDNRA,EGR1,FJX1,FLI1,HLA-A,ID1,INHBA,ITGA5,ITGA6,ITGB1,MPP4,NREP,NUAK1,SCARB1,SERPINE1,SGK1,SLC20A1,TRNP1	329 (13)
PAX3-FOXO1		fusion gene/product	Inhibited	-2.243		2.83e-07	AKAP12,ANLN,ARHGDIB,AURKA,BUB1,CCN1,CCND1,CCND2,CDC20,CDK1,CDKN2B,CLCN5,DDAH2,DHFR,EMB,ENO1,EPB41L3,FABP5,FOSL1,GPRC5A,HSPA1A/HSPA1B,IGFBP2,ITGA5,KLF5,MCAM,MEIS1,MET,mir-29,NDN,PRC1,SDC1,SGO1,SHB,SPP1,TOP2A,TOPBP1,TPX2	371 (10)
FAS		transmembrane receptor		-1.796		3.06e-07	AKAP9,BGN,BIRC5,CABIN1,CDC42EP2,COL15A1,COL18A1,COL4A1,COL4A2,COL5A1,CXCL1,CXCL8,EGR1,F2RL1,F3,FAIM2,FOS,FOSB,GLIPR1,ICAM1,IL1B,JUN,KIF3C,MET,MMP1,NR4A1,NR4A2,PHLDA2,PLAU,PSD4,PTGER4,PTPRN,PTX3,RGS14,RND2,SDC1,SERPINE1,SKIL,SORL1,SPP1,SPTBN1,THBD,TNC,TRAF3,TRIB1	350 (16)
CHEK1		kinase	Activated	2.373		3.11e-07	BUB1,BUB1B,CDC25A,E2F1,MAD2L1,MCL1,MICA,MYC,RRM2	403 (18)
PP2/AG1879 tyrosine kinase inhibitor		chemical - kinase inhibitor	Inhibited	-4.125	bias	3.17e-07	CDH2,CXCL8,DSP,EDN1,FN1,FOS,GRIA1,HIF1A,ICAM1,ID1,IL1B,JUP,PLAU,PTPRJ,PTTG1,RRM2,SERPINE1,SPP1	464 (19)
GATA4		transcription regulator	Activated	3.265		3.43e-07	ACTG2,AMH,ANKRD1,CDC42EP3,CDCA8,CDKN2B,CLDN1,CLSTN2,EDN1,ESPL1,FOS,GATA3,GATA6,HES1,ID1,IL11,INHBA,IRF6,JUN,MYC,NFATC2,NTF4,NUSAP1,PDLIM3,PFKP,PGAM1,PHKA1,PTPRB,RARB,SIK1/SIK1B,SOX9,SPP1,TGFBI,TGM2,ZIC2
BNIP3L		other	Inhibited	-2.84		3.66e-07	AURKA,CCNA2,CENPE,CENPF,E2F1,FANCD2,IL1B,KIF11,MYBL2,NUF2,PFKFB3,RAD54L,RRM2,SGO1,TOP2A
raloxifene		chemical drug		0.739		3.83e-07	CCNB1,CCND1,DUSP4,FLNB,GPRC5A,HES1,HSPA1A/HSPA1B,IRF6,ITGB1,JUN,L1CAM,LAMB1,MKI67,MYBL1,NCOA3,NDRG1,PRPS1,PTTG1,PXDN,RFC4,SERPINE1,SPP1,STC1,TGFBR2,THBD,TM4SF1,TOP2A	549 (23)
CDH1		other	Inhibited	-2.316		3.83e-07	BIRC5,CCND1,CDH2,FN1,FOSL1,GLI1,GLI2,GRIA1,JUN,JUP,KRT18,MCAM,MMP1,MYC,PFKFB3,PLAUR,SHH,SOX9	388 (17)
SP3		transcription regulator		1.353	bias	4.21e-07	ABCA1,AFAP1L1,AKAP12,APBA1,BIRC5,CCND1,CDH2,CITED2,DHFR,E2F1,EGR1,EREG,F3,FOS,FOSL1,GDF15,ITGA2,JUN,MET,NPTXR,PGK1,PLAU,PLAUR,PREX1,PTTG1,SCARB1,SERPINE1,SGK1,SLC19A1,TGFBR2,TNC	512 (24)
cerivastatin		chemical drug		-0.571		4.28e-07	CD70,CXCL8,F3,FN1,HMGCR,ICAM1,JUN,KLF2,MYBL2,MYC,NET1,PLAT,PLAU,PLAUR,SERPINE1,THBD,TIE1	409 (18)
CCN5		growth factor		-0.285		4.3e-07	CCND1,CLDN1,DSP,FN1,GATA3,HIF1A,ITGA5,JUN,JUP,KRT18,KRT8,LAMC2,SERPINE1,TGFBR2	353 (18)
PPARG		ligand-dependent nuclear receptor	Activated	2.722	bias	4.5e-07	ABCA1,ACSL5,ANGPTL4,BIRC5,BRCA1,CAV1,CAV2,CCND1,CD274,CDK2,CDK6,CIDEA,CXCL1,CXCL8,DGAT2,DLK1,EDN1,ENO2,FABP5,FN1,FOSL1,GATA2,GDF15,HES1,HMGCR,ICAM1,IL1B,IRS2,JUN,KRT18,MCTP1,MGLL,mir-29,MKI67,NDRG1,NOX4,NR2F2,NR4A1,PFKFB3,PPARGC1B,PTPRF,RARB,SAT1,SCARB1,SDC1,SERPINE1,SGK1,SLC2A1,SMO,SPP1,TBC1D2,TGFBR2,TLR4,UCP2,VLDLR	392 (19)
NSUN6		enzyme	Activated	3.464	bias	4.7e-07	CCN1,CDC20,ETV5,HMMR,NDRG1,SCHIP1,SERPINE1,SGK1,STMN1,TGM2,TK1,TOP2A
WNT1		cytokine	Activated	3.462	bias	4.8e-07	BIRC5,CCNB1,CCND1,CCND2,DHFR,EDN1,EGR1,EIF3C,ETV4,FN1,FOS,FZD2,HES1,JUN,KLF5,MYC,PITX2,RARB,RNASE1,SERPINE1,SPP1,STRA6,ZIC1	463 (18)
JQ1		chemical reagent	Inhibited	-3.974	bias	4.8e-07	CCNA2,CCND1,CD274,CD70,CDC6,CDCA5,CDK6,CXCL8,E2F1,FOS,GINS1,KIF23,MCL1,MCM3,MKI67,MYC,NOTCH1,RBPJ,RRM2,SPP1,STRA6,TNFRSF10B,TOP2A	439 (19)
FGFR2		kinase		0.826	bias	4.8e-07	B4GALNT4,CCND1,CCND2,COL4A1,COL4A2,FN1,GATA6,GLIPR1,GPT2,HES1,HHIP,ICAM1,IL1B,KBTBD11,LAMB1,MEST,MYC,NOTCH1,PITX2,PLAUR,PLP1,SOX17,SPP1	450 (21)
docetaxel		chemical drug		0.256		4.8e-07	AURKA,BIRC5,BUB1,CCNB1,CCND2,CDC20,CDH2,CDK1,CDK2,CDK6,E2F1,EDNRA,IL1B,ITGA2,MAD2L1,MCL1,MCM4,mir-29,NDC80,NEK2,PLAU,SPAG5,TNFRSF10B	475 (23)
CREBBP		transcription regulator	Activated	2.796	bias	4.97e-07	AKAP12,ARHGAP24,BIRC5,CAMK1G,CCN1,CCND1,CCND2,CDC42EP3,CDC6,CXCL8,DHFR,DUSP4,EGR1,FMNL2,FOS,FOSB,FRMD4A,FRMD4B,GLI1,IRF6,ITGA6,JUN,JUP,KLF2,KLHL4,MCM3,MSH2,MYC,NDRG1,NOTCH1,NPAS2,NR4A1,NR4A2,NTRK3,PITPNM1,PLEKHA1,PTPRF,RAPGEF3,RARB,RPS6KA1,SDC1,TBX15,TIPARP,TLE6,TNC,TNFRSF10B	438 (25)
SMARCE1		transcription regulator		-1.414		5.19e-07	BRCA1,CCNB1,CDK1,CENPE,CENPF,FOS,L1CAM,MYC,SCN2A
4-nitroquinoline-1-oxide		chemical toxicant	Activated	2.828	bias	5.27e-07	AURKA,AURKB,CCNA2,CCNB1,CCNB2,CDK1,CDK6,EGR1	334 (7)
SMO	0.982	G-protein coupled receptor		1.199	bias	5.52e-07	BGN,CCND1,COL4A2,CXXC4,FBLN2,FOXC2,FZD2,FZD3,GLI1,GLI2,HHIP,IL11,MYC,NRP2,SMS,SOX9,TNIK,WNT7B	269 (12)
MMP1	2.813	peptidase	Activated	2.807	bias	5.53e-07	BRCA1,CDK2,CXCL8,E2F1,EGR1,FN1,FOS,HIF1A,JUN,MMP1,MYC,MYOCD,PLAU,SERPINE1	291 (16)
OGT		enzyme		-0.267		5.56e-07	BIRC5,CCND1,FOS,FOXM1,GAP43,GNG4,HMGA1,IGFBP2,JUN,JUP,KRT18,MGAT5B,MYC,NEK2,PLK1,SHH,TMEM132D,TNC,UCHL1	345 (18)
cytokine		group	Activated	3.965	bias	6.08e-07	BIRC5,CCN1,CCND1,CXCL1,CXCL8,EDN1,EGR1,F3,FOS,HIF1A,ICAM1,IGFBP2,ITGA6,JUN,LIF,LIPG,MMP1,MYC,PLAT,PLAU,PLAUR,SERPINE1,SGK1,SLC2A1,TLR4	322 (16)
triamcinolone acetonide		chemical drug		-1.874		6.42e-07	ALDH5A1,ANGPTL4,ANOS1,ARL4C,COL13A1,DCBLD2,EDNRA,EGR1,FOS,GNAZ,ITGA10,JUN,KIF4A,MDFI,MT1E,MT2A,MYC,NTM,PCDH19,PFAS,PLAU,SCG2,SPP1,SRGN,STC2,STK10,TACC2,TRIB1,TRIM21,VLDLR	318 (15)
NFkB (complex)		complex	Activated	5.93	bias	7.1e-07	AMH,ANKRD1,ATP6AP2,B3GNT5,BIRC5,CARD8,CCN1,CCNB1,CCNB2,CCND1,CCND2,CD274,COL18A1,CXCL1,CXCL8,EDN1,EGR1,F2RL1,F3,FABP5,FN1,FOS,GAP43,GATA3,GDF15,GFPT2,GLI2,HIF1A,HIF3A,HLA-A,ICAM1,IFNE,IGFBP2,IL1B,ITGB1,ITPKB,JAG1,JUN,LIF,MCL1,MICA,mir-29,MMP1,MSH2,MYBL1,MYC,NOTCH1,PLAU,PLAUR,PLK1,PMAIP1,POU2F2,PTX3,PXN,RBPJ,SERPINE1,SHH,SLC2A1,SPP1,STK10,TGM2,TLR4,TNFRSF10B,TRAF3,TRH	369 (16)
Gsk3		group		-0.349	bias	7.61e-07	BIRC5,CCND1,CXCL8,FOS,FOSB,GDF15,HIF1A,HMGCR,ICAM1,IL1B,JUN,MICA,MYC,NR4A1,NR4A2,SPP1,TNFRSF10B	331 (14)
PLAT	2.746	peptidase	Activated	3.208	bias	8.04e-07	CCND1,FN1,FOS,IL1B,INHBA,JUN,MMP1,MYC,PLAT,SERPINE1,TLR4	429 (18)
PTPN3	1.15	phosphatase	Activated	2.596	bias	8.38e-07	ANGPTL4,CDKN2B,FN1,IL11,JAG1,MYC,SERPINE1,TGFBI,TGM2	483 (19)
PGF		growth factor	Activated	2.91	bias	8.6e-07	ANGPTL4,BIRC5,CDK1,CXCL8,EDN1,EGR1,EREG,FOSB,HIF1A,IL1B,NRP2,SERPINE1	296 (19)
miR-335-3p (miRNAs w/seed UUUUCAU)		mature microRNA	Inhibited	-3.162	bias	9.05e-07	ADAMTS14,ADAMTS15,COL4A1,COL4A2,COL4A5,COL5A1,COL5A2,LOXL2,LOXL4,TGFBR2
TNFSF11		cytokine	Activated	4.27	bias	9.28e-07	AURKA,CAPN2,CAV1,CCND1,CXCL8,ECT2,F3,FOS,FOSL1,FOXM1,ICAM1,IL11,IL1B,ITGA5,ITPKB,JUN,MARCKSL1,MMP1,MYC,NEK2,NFATC2,PLAUR,PLK1,PTGER4,PTPRE,SDC1,SERPINE1,SLC20A1,SLC2A1,SPP1,STMN1,TLR4,TSPAN13,TTK,VRK1	381 (18)
KAT2A		enzyme	Activated	3.636	bias	1.03e-06	ACTN4,AKAP12,BNIP3,CCND1,CCND2,CDC25A,CKS2,E2F1,EZH2,FABP5,FOXM1,HMGA1,JUN,MAD2L1,PGAM1,TNFRSF10B	478 (22)
tyrphostin AG 1478		chemical - kinase inhibitor	Inhibited	-2.513	bias	1.03e-06	CAV1,CCND1,CXCL8,EDN1,F3,FOS,HBEGF,HIF1A,ICAM1,ITGA2,MCL1,MMP1,PLAU,PTTG1,SLC2A1,SPHK1	467 (19)
APP		other	Activated	2.989	bias	1.08e-06	ABCA1,ACHE,ADAM19,APBA2,ATP1B1,CCND1,CCND2,CDH2,CDK1,CDK2,CDK6,CITED2,CLDN1,COL13A1,COL18A1,CXCL1,CXCL8,CYFIP2,EDN1,EGR1,ENO1,ENO2,F2RL1,FN1,FOS,FOSB,FZD3,GAP43,GDF15,GRIA1,HES1,HIVEP3,HMGA1,HMGCR,HSPA1A/HSPA1B,ICAM1,IGFBP2,IL1B,INHBA,IRS2,ITGA2,ITGA3,ITGA6,JUN,L1CAM,LIF,MCM10,MGAT3,MMP1,MYC,NCOA3,NPTX1,NR4A2,NRP2,PAK3,PAX3,PDK1,PFKFB3,PFKP,PGAM1,PGK1,PLAT,PLAU,PLK1,PMAIP1,POU3F3,RBPJ,RFC4,SCARB1…	364 (18)
SMAD3		transcription regulator	Activated	3.243	bias	1.12e-06	ANKRD1,ARHGAP24,BGN,CCND1,CCND2,CDH2,CDKN2B,CKS1B,DOCK4,DUSP4,EDN1,EGR1,EREG,FN1,FOS,FZD8,GATA3,GLI1,GLI2,HBEGF,ID1,IL11,IL1B,ITGB1,JAG1,JUN,mir-29,MMP1,MYC,NET1,PTX3,SERPINE1,SKIL,SPHK1,SPP1,TNC	450 (17)
KDM3A		transcription regulator	Activated	3.229	bias	1.15e-06	ARHGEF28,CCN1,CCND1,EDN1,GDF15,KLF5,LOXL2,MCAM,MYC,SERPINE1,SLC45A3,TNC	232 (7)
levodopa		chemical - endogenous mammalian	Activated	3.062		1.15e-06	ADGRB2,AGPAT1,AMIGO2,APBA2,APLP1,ARMH4,B3GALT5,CACNA1H,CAMK1G,CCND1,CDC42EP2,CDC42EP3,CHST11,COL4A1,COTL1,CTXN1,DGAT2,DGKI,DLK1,EGFL7,FBLN2,FOS,FOSB,FOSL1,GABRA3,HBEGF,HLA-A,IGFBP2,INPP5F,INSYN2B,KCNA6,MDGA2,MEIS2,NASP,NAV1,NOCT,NOMO1 (includes others),NTRK3,NUAK1,PALM,PFKP,PFN2,PGM2L1,PKIA,PKP2,PPP1R13B,RAPGEFL1,RARB,RGS14,SCUBE3,SHANK3,SIPA1L3,SLC2A1,SORCS2,SOX9,SPOCK3,TIAM1,TMC6,TRNP1,TTYH1,VA…	350 (11)
TGFB3		growth factor	Activated	3.468	bias	1.22e-06	ACTG2,ADAM19,CCN1,CDH2,CDKN2B,COL5A1,F2RL1,FN1,FOS,FOSB,GATA3,IL11,JUN,MMP1,PLAUR,PLK1,SERPINE1,SKIL,SOX9,TNC,TSPAN13	333 (17)
CSF1		cytokine	Activated	4.96	bias	1.29e-06	BIRC5,CAPN2,CCNB1,CCND1,CCND2,CD163L1,CDC25A,CDK2,DAGLA,DUSP4,EGR1,ENO1,F2RL1,F2RL2,FN1,FOS,GDF15,HIF1A,HLA-A,HMGCR,IL1B,ITGA5,ITGB1,JUN,KLF2,LGR4,MMP16,MYC,PFKFB3,PLAU,PTPRJ,SLC2A1,SLC37A2,SPP1	446 (18)
Insulin		group	Activated	4.287	bias	1.31e-06	ABCA1,ANGPTL4,APLN,ARRB1,BIRC5,CAV2,CCND1,CDK2,CDKN2B,CIDEA,COL4A1,COL5A1,CXCL1,DGAT2,DUSP4,EDN1,EGR1,FN1,FOS,FOSB,FOXC2,HES1,HIF1A,HIF3A,HMGCR,ICAM1,IGFBP2,IL1B,INHBA,IRS2,ITGA3,JUN,LAMB1,mir-29,MYC,NR4A1,NR4A2,PDK1,PFKFB3,PGK1,PPARGC1B,PTK2,PTPRN,SCARB1,SERPINE1,SGK1,SLC2A1,TGFBI,THBS2,TNC,UCP2,VGF,VLDLR	476 (19)
mir-29	1.13	microRNA	Inhibited	-3.012	bias	1.31e-06	ADAMTS14,ANGPTL4,CCND1,CDH2,CDK6,CLDN1,COL4A2,COL4A5,COL5A2,DNMT1,DNMT3B,FN1,HMGA1,MCL1,mir-29,MYBL2,NASP,SCARB1	338 (16)
Fibrin		complex		0.128		1.31e-06	CNN1,CXCL8,F3,FN1,ICAM1,KRT18,PLAU,SERPINE1,TLR4	416 (21)
selumetinib		chemical drug	Inhibited	-2.563		1.32e-06	BIRC5,CCND1,CD274,FOS,FOSB,FOSL1,HIF1A,ITGA2,JUN,SLC2A1	357 (18)
Hedgehog		group	Activated	2.423	bias	1.35e-06	CCNA2,CCND1,CCND2,FOXC2,FOXL1,FOXM1,GATA6,HES1,JAG1,MYC,SHH,SOX9,SPP1	161 (7)
plicamycin		chemical drug		-1.664	bias	1.35e-06	ABCA1,AFAP1L1,CAMK1G,CDC25A,CXCL1,F3,FOXM1,HIF1A,HMGCR,ID1,MET,PLAUR,PLXDC1,PMAIP1,SEMA7A,SERPINE1,STARD10,STX1A,TGFBR2,ZMYND8	442 (16)
EGLN1		enzyme		-1.43		1.37e-06	AURKA,CDKN2B,EDN1,HES1,HIF1A,ICAM1,IL1B,INHBA,JAG1,MYC,PDK1,PGK1,SLC2A1,SOX9,TGFBR2	336 (21)
INSR		kinase	Activated	4.307	bias	1.42e-06	ACSL5,ACTN4,ALDH2,ANKRD1,ATP1B1,BIRC5,CCND1,CCND2,CDC45,CDC6,CDK1,DGAT2,DLK1,EDN1,EGR1,EREG,FEN1,FOS,FOXC2,FURIN,GATA6,HBEGF,HELLS,HMGCR,IL11,IL1B,ITGA5,MARCKSL1,MCM2,MCM4,MCM5,MYBL2,MYC,NDN,NDRG1,NR4A1,NTS,PHLDA2,PPARGC1B,PTPRN,RAD51AP1,RRM2,SAT1,SCARB1,SEC14L2,SERPINE1,SFMBT2,SLC20A1,SLC2A1,THBS2,UCP2	439 (21)
isobutylmethylxanthine		chemical toxicant		1.713	bias	1.43e-06	ABCA1,ANGPTL4,APLN,CAV1,CAV2,CCND1,CDK2,COL5A1,CRHBP,DGAT2,DHFR,EGR1,ENC1,FN1,FOS,IL1B,INHBA,ITGA3,JUN,MYC,NOTCH1,PDK1,PLAT,PTPRN,SCARB1,SERPINE1,SGK1,THBS2,TNC,TRH	492 (25)
HIF3A	7.502	transcription regulator		-1.941	bias	1.48e-06	APLN,EDN1,HIF1A,PGK1,PLAUR,RARB,SLC2A1	457 (15)
26s Proteasome		complex		0.246	bias	1.5e-06	CCNA2,CDC25A,CDC6,CDK1,CENPE,CXCL8,EREG,EXO1,FOSL1,GRIA1,HBEGF,HSPB8,ICAM1,KIF23,MAD2L1,MICA,MLF1,MYC,NOTCH1,POLA1,SKIL,TGM2,TK1,TOP2A	563 (20)
miR-199a-5p (and other miRNAs w/seed CCAGUGU)		mature microRNA	Inhibited	-3.49	bias	1.52e-06	ACTG2,BGN,BIRC5,COL4A1,COL4A5,FN1,GPRC5A,HIF1A,ITGA3,JAG1,KLF2,LAMC2,MMP1,MYOCD,MYRF,TGFBR2
CD3		complex	Activated	5.528	bias	1.53e-06	ACTG2,ACTN4,APBA1,ARHGDIB,BIRC5,CCND1,CCND2,CD274,CDC25A,CDK1,CDK2,CDK6,CENPF,CKS1B,CKS2,CLEC2A,CXCL8,EBI3,EEF1A2,FOS,GATA3,GLI1,GPRC5A,HELLS,HIF1A,HIVEP3,HMCN1,HSPA1A/HSPA1B,ICAM1,ICAM5,IL1B,IL27RA,JUN,KCNK3,KCNN4,LYPLA1,MCM5,MICA,MYC,NASP,NDFIP2,NFATC2,NR4A1,PGAM1,PKMYT1,PLA2R1,PNP,PTGER4,PTPN22,PTPRJ,RBPJ,SHH,SMO,SMS,SNRPN,SORL1,SRGN,STMN1,TGM2,TMPO,TNFRSF25,TOP2A,WEE1	461 (18)
STAT3		transcription regulator	Activated	4.386	bias	1.53e-06	ANGPTL4,ATP6AP2,BIRC5,CCNB1,CCND1,CCND2,CD274,CDC25A,CDH2,CDK1,CDKN2B,COL5A1,CXCL8,DNMT1,DNMT3B,ECT2,EDN1,EGR1,F3,FN1,FOS,GAP43,GATA3,GLIPR1,HIF1A,HLA-A,ICAM1,ID1,IL11,IL1B,ITGB1,JAG1,KLF5,LGR4,LIF,MCL1,MICA,MMP1,MYC,NDRG1,NFATC2,NOTCH1,NR4A2,NRP2,PAX3,PDK1,PGK1,PLAU,PLAUR,PMAIP1,PTK2,PTTG1,RBPJ,SERPINE1,SGK1,SHH,SLC2A1,SOX11,SPP1,STC2,THBD,TNFRSF10B,TRH	452 (17)
miR-338-3p (miRNAs w/seed CCAGCAU)		mature microRNA	Inhibited	-3.251	bias	1.53e-06	ADAMTS14,ADAMTS15,CCND1,COL4A1,COL4A2,COL4A5,COL5A1,COL5A2,LOXL2,LOXL4,TGFBR2
bendamustine		chemical drug		-0.816		1.58e-06	AURKA,CCNB1,EXO1,MCL1,PLK1,PMAIP1	334 (7)
PINK1		kinase		1.732	bias	1.58e-06	BNIP3,CCNB1,CCND1,CDK1,HIF1A,SLC2A1	232 (11)
ARNT		transcription regulator	Activated	3.261	bias	1.61e-06	ANGPTL4,BHLHE41,BNIP3,CAV1,CCND2,CITED2,CLDN1,EDN1,ENO1,FURIN,HIF1A,IRS2,KIF20A,LOXL2,PGK1,PGM2,RGS5,SERPINE1,SHH,SLC2A1,UBE2C	505 (20)
epigallocatechin-gallate		chemical drug	Inhibited	-2.231	bias	1.83e-06	BHLHE41,BIRC5,CCN1,CCND1,COL18A1,CXCL1,CXCL8,DNMT1,EDN1,EGR1,F3,FN1,FOS,FOSB,FOSL1,GLI1,HIF1A,ICAM1,IL1B,JUN,JUP,MKI67,MMP1,MYC,NOTCH1,NR4A2,PLAU,SCG2,SERPINE1,TLR4,TNFRSF10B	443 (16)
wortmannin		chemical - kinase inhibitor	Inhibited	-3.05	bias	1.98e-06	ARRB1,BIRC5,CCND1,CCND2,CDK2,CDKN2B,CIDEA,CXCL8,E2F1,EGR1,F3,FN1,FOS,FOXC2,GAP43,HIF1A,ICAM1,IL1B,IRS2,JUN,MCL1,MT2A,MYC,NR4A1,PLAU,PTTG1,PXN,SCARB1,SERPINE1	445 (19)
NAMPT		cytokine		1.731	bias	1.98e-06	CDK2,CXCL1,CXCL8,EPHA2,FN1,ID1,ITGB1,JUN,MMP1,TFAP2A,TFPI,TMSB15A	419 (15)
CITED2	0.642	transcription regulator		-1.388		1.98e-06	ANGPTL4,CDKN2B,CXCL1,CXCL8,FOXC2,GATA6,HIF1A,IL1B,MMP1,PGK1,PITX2,TGM2	310 (16)
THZ2		chemical - kinase inhibitor	Inhibited	-3	bias	2e-06	CCND1,GLI2,IGF2BP1,IRAK2,LIF,MCL1,MYC,SLC2A1,WEE1	242 (4)
Ap1		complex	Activated	4.11	bias	2.04e-06	ATP6AP2,CCNA2,CCND1,CXCL8,DNMT1,EDN1,F2RL1,F3,FN1,FOS,FOSL1,ICAM1,IL1B,ITGA2,JUN,KCNN4,KRT18,MET,MMP1,MT2A,MYC,NDRG1,PLAU,PLAUR,SERPINE1,TLR4	430 (17)
PTGS2		enzyme	Activated	2.16	bias	2.05e-06	ADCY5,ASXL3,CCND1,CXCL8,DLK1,EDNRA,EGR1,FN1,FOS,GRIA1,HBEGF,ICAM1,IL11,IL1B,ITGA6,MCL1,MKI67,MMP1,MYC,NR4A2,PITPNM1,PTGER4,PYGB,SEMA7A,STC1,TGM2,TNFRSF10B	461 (18)
Ngf		group	Activated	2.555	bias	2.05e-06	ACHE,CCND1,DUSP4,EGR1,ENO2,FOS,JUN,MYBL2,NR4A1,NR4A2,PLAUR,RARB,SERPINE1,STMN2,VGF	377 (22)
Growth hormone		group	Activated	2.774	bias	2.08e-06	ANGPTL4,APLP1,CCND1,CCND2,CITED2,COL18A1,CXCL1,DLK1,EGR1,FN1,FOS,GDF15,HES1,ICAM1,ID1,IGFBP2,IL1B,JUN,mir-29,MYC,NDRG2,NOTCH1,NOX4,PFKFB3,SCARB1,SGK1,SLC2A1,SPP1,STC1,TBC1D4,TGFBR2,XDH	521 (22)
okadaic acid		chemical toxicant	Activated	3.287	bias	2.13e-06	BNIP3,CCND1,CCND2,CDK1,CXCL8,EGR1,FOS,FOSB,IL1B,JUN,MCL1,MMP1,MYC,NDRG1,NR2F2,RARB,SPP1,TK1	418 (22)
GPER1		G-protein coupled receptor	Activated	3.609	bias	2.19e-06	CCN1,CCND1,DUSP4,EDN1,EGR1,FOS,FOSB,ITPRIP,JUN,MT2A,MYC,NOTCH1,NR4A2,PTGER4	566 (24)
amphetamine		chemical drug	Activated	2.359	bias	2.21e-06	BUB1,CDH2,DCC,EGR1,F3,FOS,FOSB,FOSL1,HIVEP3,ICAM1,INHBA,JUN,MYBL1,NTS,SGK1,TGFBR2,UCHL1	481 (24)
GATA6	3.383	transcription regulator		0.358		2.41e-06	AMH,ATP6V0A1,CAV1,CDCA8,COL4A1,COL4A2,DCBLD2,DLK1,DPPA4,EDN1,ESPL1,GATA6,HES1,IL1B,IRF6,KLF2,LYVE1,MYC,NTF4,NUSAP1,PGK1,PGM2,PPP1R14A,RARB,SHH,SOX17,TNFSF9,WNT7B,ZIC2	223 (7)
HSF1		transcription regulator		1.279	bias	2.42e-06	BUB1B,CCNA2,CD274,CDC6,CDK1,CKS1B,CKS2,COL18A1,DNMT1,E2F8,FOXM1,HSPA1A/HSPA1B,HSPH1,ICAM1,IL1B,ITGB3BP,JUN,KNTC1,LIF,MCL1,MCM2,MCM3,MCM4,MICA,NASP,NCOR2,NFATC2,PGK1,POLA2,SGO2,TRAF3	495 (21)
GSK3B		kinase	Inhibited	-2.415		2.42e-06	BIRC5,CCND1,CDC6,CXCL8,EZH2,FOS,GLI1,HIF1A,IFT27,IL1B,IRS2,KIF3A,LAMB1,MCL1,MYC,NFE2L3,NTSR1,RND2,SERPINE1,SPP1,TNFRSF10B	445 (19)
PDGFB		growth factor	Activated	2.714	bias	2.49e-06	CCND1,CNN1,CXCL8,EGR1,FN1,FOS,HMGA1,ICAM1,KLF2,mir-29,MYC,NR4A1,RGS5,SPP1,TNC	380 (21)
EHF		transcription regulator		0.591	bias	2.5e-06	ANGPTL4,CDK1,E2F1,EREG,GATA2,JAG1,KLF5,MET,MMP1,PLAT,PLAUR,RARB,RBPJ,SERPINE1,TFPI,THBD,TNC,TNFRSF10B
STK11		kinase		-1.044	bias	2.53e-06	ACP6,CCNA2,CCND1,CD274,DNMT1,DOCK4,ENO1,EREG,ETV4,FN1,FOSL1,GLI1,HHIP,HIF1A,ID1,ITGB3BP,MCAM,MYC,NET1,PCDHA10,PGK1,PNP,POLA2,PTPN3,PTPRN,RND2,RRM2,SCG2,SERPINE1,SHH,SMO,SORL1,SPP1,STARD10,TOP2A,TTYH1	452 (24)
Ro31-8220		chemical - kinase inhibitor	Inhibited	-3.415	bias	2.57e-06	CLDN1,CXCL8,DUSP4,EGR1,FN1,HIF1A,ICAM1,IL1B,ITGA5,ITGB1,MMP1,SERPINE1	370 (19)
tributyltin		chemical reagent		0.087		2.76e-06	ABCA1,ANGPTL4,COL5A1,DGAT2,EBF2,F2RL1,FN1,GPRC5A,IL11,INHBA,ITGA3,LCTL,PALM3,PDK1,PEAR1,PTPN22,SCG2,SH2D3C,THBS2,TNC,WNK4	214 (10)
NAE1		enzyme		1.134		2.82e-06	AURKA,AURKB,BIRC5,BRCA1,CCND1,CDC20,CDKN2B	334 (7)
NDUFA13		enzyme	Inhibited	-2.447	bias	2.82e-06	CCNB1,CCND1,CDK1,DHFR,MCM4,MYBL2,TK1	437 (21)
HOXA4		transcription regulator		-1.823	bias	2.82e-06	ANKRD1,BIRC5,CCN1,CCND1,CCND2,ITGB1,MYC	183 (10)
HNRNPA2B1		other				2.89e-06	ACSL5,ALX1,CLDN1,CPVL,FN1,FZD8,GABRA5,GDF15,IGFBP2,JUP,MAST4,MEIS2,MEST,MYC,NR2F1,NTRK3,NTS,PDGFC,PGM2L1,PKIB,RASSF8,SFI1,SYT1
lovastatin		chemical drug		0.251	bias	2.89e-06	ABCA1,BIRC5,CCNA2,CCND1,COTL1,ENC1,ENO2,GAP43,GATA3,HELLS,HMGCR,IL1B,KLF2,LIF,MCL1,MKI67,MYC,NOX4,PIK3R3,PLAT,PLP1,SERPINE1,TFPI	403 (18)
CHUK		kinase	Activated	4.209	bias	2.92e-06	CCNB1,CCND1,CDC25A,CDH13,CLDN1,COL18A1,CXCL8,DNMT1,E2F1,EREG,F3,FOS,FOXC2,HLA-A,ICAM1,IL11,IL1B,KLF5,LIFR,MYC,NOCT,NOTCH1,PLAU,PLK1,PPARGC1B,PTX3,SGK1,SPP1,TK1	432 (14)
Irgm1		other	Inhibited	-4.231	bias	2.92e-06	APOBEC3B,AURKB,BUB1,CCNA2,CCNB1,CCNB2,DTL,GINS1,KIF20A,MKI67,NCAPG,NEK2,RRM2,SPAG5,STIL,TK1,TRIM21,UBE2C
PC-SPES		chemical drug				2.92e-06	CCNA2,CCND1,CDC20,CDC6,CDK2,CKS1B,COL4A2,DCK,HLA-C,ID1,IL1B,MAD2L1,MCM2,MCM5,SCARB1,SELENOW,SOX9,UBE2C
P2RY2		G-protein coupled receptor	Activated	2.766	bias	2.98e-06	ACHE,CCND1,CXCL8,F3,GAP43,HIF1A,ICAM1,JUN,SERPINE1	444 (18)
ATF3		transcription regulator		-0.709	bias	3.1e-06	AURKA,AURKB,BHLHE41,CCND1,CDC25A,CDK1,CDK2,CXCL1,ICAM1,ID1,IL1B,JUN,MMP1,MSH2,MT2A,NEK2,PLK1,SERPINE1,TNFRSF10B	452 (17)
RAC1		enzyme	Activated	3.887	bias	3.17e-06	ANKRD1,CCND1,CDC25A,CDH2,CXCL8,FN1,FOS,FOSL1,HIF1A,ICAM1,IL1B,ITGA6,ITGB1,JUN,MCL1,MMP1,MYC,PLAUR,RAC3,SOX9	418 (21)
CDK2	0.717	kinase		0.785	bias	3.31e-06	BRCA1,CDC25A,CDC6,DHFR,E2F1,FOS,MT2A,MYBL2,MYC,NCOR2,PTTG1,UCP2	337 (16)
UXT		transcription regulator	Inhibited	-2.615	bias	3.66e-06	BRIP1,BUB1,CCNA2,CDC6,CXCL8,ENO2,GTSE1,KRT18,TNFRSF10B,TTK
IgG		complex		-1.048	bias	3.67e-06	ADGRG1,ATP1B1,CCND2,CDKN2B,CXCL8,DSP,ECSCR,EDN1,EGR1,FABP5,FN1,FOSB,GPRC5A,HIF1A,IL1B,INHBA,KRT18,MYC,PHLDA2,PLAUR,PLS3,RND2,SERPINB7,SERPINE1,SPINT1,TLR4,TMEM130,TNC,TNFSF15,VGF	444 (17)
ETS1		transcription regulator	Activated	3.77	bias	3.67e-06	ARHGDIB,ARL4C,BRCA1,CAV1,CCND1,CDK2,CDK6,CITED2,EGR1,FLI1,FN1,GABRE,HSPA1A/HSPA1B,HSPB8,ICAM1,IGF2BP3,ITGA10,KRT8,MCAM,MCL1,MET,MMP1,MYC,PHLDA2,PLAU,PVR,SERPINE1,SPP1,SRGN,TGFBR2	441 (20)
tempol		chemical drug	Inhibited	-2.751	bias	3.69e-06	BRCA1,CXCL8,F3,FOXM1,GDF15,ICAM1,PLAUR,SERPINE1,SGK1,SPP1,UCP2	352 (17)
KLF6		transcription regulator		1.143		3.72e-06	BIRC5,CDH2,CXCL8,DLK1,GLI1,IL1B,MCL1,MKI67,MYC,NR2F1,NR4A1,PLAU,PMAIP1,RARB,SDC1,SHH	416 (16)
N-Ac-Leu-Leu-norleucinal		chemical - protease inhibitor		1.262	bias	3.72e-06	ABCA1,ACHE,BRCA1,CAV1,CCNB1,CCND1,CDC25A,CXCL8,DCC,HLA-A,HLA-C,ICAM1,PTTG1,SCARB1,STMN1,TGFBR2	471 (21)
gossypol		chemical drug		0.118		3.78e-06	CXCL1,CXCL8,MCL1,NCOA3,PMAIP1,SAT1	363 (11)
10E,12Z-octadecadienoic acid		chemical - endogenous mammalian	Activated	2.862		3.79e-06	APLN,BIRC5,BUB1,CAV1,CDK18,CREB5,CXCL8,DGAT2,DLGAP5,EXO1,GDF15,GDF5,HMMR,IL1B,MCM10,NDC80,NPTX1,NR4A1,NR4A2,PBK,RHBDF2,SPDL1,TK1,UCP2	367 (16)
SOX4		transcription regulator	Activated	3.75	bias	4.04e-06	B3GNT5,BIRC5,BLK,CACNA1H,CAPN2,CDH2,DDAH2,DUSP4,EMB,EZH2,FN1,FOS,KANK1,MARCKSL1,MEX3A,NAV1,NREP,NUAK1,PARD6G,PLEKHA1,PLXNA2,PNP,PTK2,SEL1L3,TENM4,TIAM1,TUBB2B,UCHL1
CD 437		chemical drug	Inhibited	-2.061	bias	4.04e-06	AMH,ARHGDIB,E2F1,ENO1,F3,FOS,GDF15,HIC1,HLA-C,JUN,KIF2C,KIF3A,KPNA2,MYC,NR4A1,PCLAF,PGAM1,POU3F1,PRICKLE4,RASL10B,RPL36A,SLC25A37,SNRPG,SOX11,SP140,SRGN,TNFRSF10B,TOPBP1	388 (15)
DSCAML1		other		0.728	bias	4.25e-06	ANK3,ARHGAP33,ETV5,GPR3,KCNA1,MYC,NEFH,NRN1,NTN4,PCDHB2,PLXNA4,RARB,SEMA7A,SOX21,VGF,VLDLR,WNT7B
POU5F1		transcription regulator	Activated	2.075	bias	4.25e-06	BIRC5,BNIP3,BRCA1,CCND1,CD274,CD70,CDH2,CIDEA,CXCL8,DNMT1,DNMT3B,DSP,DUSP4,ENO1,EPHA2,GATA2,GATA3,GATA6,HIF1A,HOXB3,IGF2BP1,INHBA,IRF6,KLF2,KRT18,MCL1,MEIS1,MYBL2,MYC,NR2F2,PFKP,PITX2,PMAIP1,PODXL,SOX17,SPP1,TET2,TNFRSF10B,TNFRSF21,TNFRSF25,TRAF3,ZFHX3,ZIC2	444 (17)
PPP1R13L		transcription regulator		0.563	bias	4.26e-06	CCND2,CLDN1,DSC3,DSP,ITGA3,ITGB1,JUP,SLC2A1	201 (7)
leukotriene D4		chemical - endogenous mammalian	Activated	3.533	bias	4.32e-06	CCN1,CXCL8,EGR1,F3,HBEGF,ITGB1,KLF2,MCL1,MMP1,NDRG1,NR4A1,NR4A2,SIK1/SIK1B	434 (19)
methyl-beta-cyclodextrin		chemical drug		1.091		4.34e-06	CAV1,CCND1,CXCL1,CXCL8,HIF1A,HMGCR,MYC,SCARB1,SERPINE1	394 (23)
gemcitabine		chemical drug		1.335	bias	4.38e-06	BIRC5,CCNB1,CCND1,CD274,CDC25A,CXCL8,DCK,EGR1,FOSL1,HIF1A,IL1B,MCM2,MICA,MYC,NOTCH1	408 (17)
PLAUR	1.119	transmembrane receptor		1.556	bias	4.85e-06	CCND1,CDH2,E2F1,FOSL1,ITGA6,ITGB1,JUN,MYC,PLAU,PLAUR,SCN2A	378 (18)
ITGB1	0.629	transmembrane receptor		1.087		4.95e-06	ADAM19,ADAMTS12,CDH2,COL5A2,CXCL8,FN1,FOS,GDF5,ICAM1,IL1B,ITGA3,ITGA5,JUN,LAMB1,MMP1,MYC,PLAU,PLAUR,PTK2,SERPINE1,SHH,TGM2	405 (19)
BCR-ABL1		fusion gene/product		1.841	bias	4.97e-06	AURKA,AURKB,BIRC5,BLK,BLM,BRCA1,CAV1,CCND1,FOXM1,HIF1A,ID1,MICA,MYC,PFKP,PGK1,SLC2A1,TNFRSF10B	434 (19)
TCF4		transcription regulator		0.229	bias	5.01e-06	ANGPTL4,ASF1B,BIRC5,BNIP3,CARD8,CCNA2,CCNB2,CDC20,CDK1,CDK6,CDKN2B,CEP55,CIP2A,CKS2,CLSTN2,CREB3L2,DCK,E2F8,HES1,HIF1A,HMMR,INHBA,ITGA3,JAG1,KCNN4,MAD2L1,MCL1,MKI67,MORF4L2,NCAPG,NDC80,NEK2,NOTCH1,NUF2,PRC1,RPL22L1,RPS6KA1,RRM2,SOX9,SPC24	265 (7)
BMS-690514		chemical drug	Inhibited	-3.162	bias	5.01e-06	BRCA1,CCNB1,CCND1,CDK1,HSPH1,MCL1,MCM10,MCM3,MCM4,MCM5	370 (7)
HLX		transcription regulator		-1.163	bias	5.01e-06	ANKRD1,CCNB1,CLDN1,CXCL8,EGR1,GDF15,HES1,ICAM1,JUN,MYC	301 (7)
miR-24-3p (and other miRNAs w/seed GGCUCAG)		mature microRNA	Inhibited	-3.082	bias	5.01e-06	AURKB,BRCA1,CCNA2,CDK1,DHFR,FEN1,FURIN,MYC,NOTCH1,PMAIP1
CR1L		other	Inhibited	-2.55	bias	5.01e-06	BGN,COL15A1,COL18A1,COL4A1,COL4A2,COL5A1,IL1B,PTGER4,SERPINE1,TNC	396 (14)
ST6GAL1		enzyme	Activated	2.631	bias	5.04e-06	CCND2,CDH2,CXCL8,FN1,HIF1A,PDK1,SLC2A1	351 (18)
KDM3B		enzyme	Inhibited	-3.606	bias	5.24e-06	CDC20,DEPDC1,DLGAP5,FN1,FRMD4B,GATA2,GTSE1,HJURP,KIF18B,KNL1,MLLT3,NCAPG,SORL1,SPAG5,STMN1
RPS15		other				5.36e-06	CDC45,FEN1,GINS1,HMGA2,IGF2BP1,MCM2,MCM3,MCM4,MCM5,MCM8,POLD1,RFC4,RFC5	404 (13)
Alpha catenin		group	Inhibited	-4.3	bias	5.39e-06	ADAMTS12,BGN,COL15A1,COL5A1,COL5A2,EREG,FMNL2,GAP43,IGFBP2,IL1B,ITGA5,MMP23B,MYC,PLAU,PTX3,RHOJ,SGK1,TGM2,THBS2,TNC	304 (14)
SNAI2		transcription regulator		-0.082		6.02e-06	ANKRD1,BRCA1,CCN1,CCND1,CDH2,CLDN1,DSP,FN1,ITGA3,ITGB1,JUP,KRT18,L1CAM,SOX9	376 (28)
sulindac		chemical drug		-1.067		6.02e-06	BIRC5,CCNA2,CCNB1,CCNB2,CCND1,CDC20,CDC25A,CDC6,CDK1,CDK2,E2F1,IL1B,MYC,WEE1	479 (20)
25-hydroxycholesterol		chemical reagent		1.084		6.02e-06	ABCA1,CXCL8,FOS,FOSB,FOSL1,HMGCR,IL1B,JUN,NR4A1,NR4A2,PIK3R3,SCARB1,STARD4,VLDLR	418 (20)
HNF1B		transcription regulator		-1.049		6.13e-06	B3GALT5,BGN,CDK1,CITED2,CLDN1,COL5A1,COL5A2,CXCL1,FN1,FZD2,GATA6,HMGA2,ID1,ITGA3,JAG1,LAMB1,MET,PLAU,PLAUR,PODXL	328 (12)
EPCAM		other		0.117		6.21e-06	CCND1,EGR1,FABP5,FOS,FOSL1,HMGA2,ID1,JUN,MYC	502 (22)
TFAP4		transcription regulator		1.077		6.31e-06	CDH2,CDK2,CKS2,CLDN1,EGR1,FN1,FOS,GDF15,ID1,LIF,MLF1	336 (7)
PCGF2		transcription regulator	Inhibited	-2.043		6.31e-06	CCND2,CDC25A,CDH2,CDK6,FN1,GATA3,HES1,JAG1,MYC,NOTCH1,SORL1	442 (25)
KLF2	0.628	transcription regulator	Inhibited	-2.027		6.36e-06	APLN,CAV1,CDH2,CDKN2B,COL4A1,CXCL8,EDN1,F2RL1,F3,HIF1A,ID1,IL1B,ITGB1,KCNN4,MT2A,MYC,NDRG1,NOTCH1,PTPRJ,SERPINE1,SLC2A1,SMURF2,SOX9,TFPI,THBD,WEE1	371 (21)
MED12		transcription regulator		1.067	bias	6.57e-06	ANKRD1,CREB5,EREG,GDF15,GLI1,LIF,MYC,TGFBR2	14 (2)
EDN3		other	Activated	2.813	bias	6.57e-06	CCND1,CDH2,EGR1,FOS,ITGA2,ITGA5,ITGB1,MCAM	509 (24)
lapatinib		chemical drug	Inhibited	-2.804	bias	6.57e-06	BIRC5,EREG,FOS,FOSB,FOSL1,HBEGF,ITGA2,JUN	483 (20)
L-methionine		chemical - endogenous mammalian				6.61e-06	AURKB,BRCA1,BUB1,CCNB1,CCNB2,CDCA8,CDK1,F3,NUSAP1,PLAT,PRC1,SPP1,TOP2A	391 (13)
ZEB1		transcription regulator		1.586		6.75e-06	ANKRD1,CCN1,CDKN2B,EDN1,FN1,GATA3,IL1B,KRT18,LAMC2,LOXL2,MMP1,NRP2,PLAU,POLQ,SERPINE1,TGFBI,XDH	469 (22)
ARRB1	2.919	transcription regulator		-0.896		6.76e-06	CXCL8,EGR1,F3,IL1B,IRS2,MYC,PELI1,SCARB1,SERPINE1,SPP1	396 (19)
LOC105372576		other	Activated	2.109	bias	6.76e-06	CDK6,E2F1,EDN1,FOS,GINS2,HMMR,KIF11,NUF2,POLQ,UCP2
IFNG		cytokine	Activated	3.087	bias	6.95e-06	ABCA1,ADA2,ADCY5,ADGRG1,AGPAT1,AGRN,ANGPTL4,ATP1B1,BRIP1,BUB1,BUB1B,CAV1,CCNA2,CCND1,CCND2,CD163L1,CD274,CDC20,CDC25A,CDH13,CDH2,CDK1,CDK2,CDKN2B,CELSR2,CENPJ,CHST11,COL5A2,CXCL1,CXCL8,DUSP4,E2F1,EBI3,EDN1,EDNRA,EGR1,ELAVL2,ENO1,F2RL1,F3,FABP5,FN1,FOS,FOSB,FURIN,FZD2,GATA3,GDF15,GRIA1,HBEGF,HES1,HIF1A,HLA-A,HLA-C,HMGA1,HMGCR,HSPA1A/HSPA1B,ICAM1,ID1,IL11,IL1B,INHBA,IRAK2,IRS2,ITGA5,ITGA6,ITGB1,ITP…	408 (16)
miR-30c-5p (and other miRNAs w/seed GUAAACA)		mature microRNA	Inhibited	-4.642	bias	7.02e-06	ADAMTS14,ADAMTS15,CEP72,COL4A1,COL4A2,COL4A5,COL5A1,COL5A2,GALNT7,IRS2,ITGA2,JUN,LMNB2,LOXL2,LOXL4,MET,MLLT11,PNP,SH2B3,STX1A,TGFBR2,TNFRSF10B
THPO		cytokine		1.751	bias	7.06e-06	ACHE,AURKA,AURKB,BIRC5,CCNA2,CCNB1,CCND1,CCND2,CXCL1,ETV4,FLI1,FOS,GATA2,ICAM1,IL1B,INHBA,MYC,SH2B3	485 (23)
bisindolylmaleimide I		chemical - kinase inhibitor	Inhibited	-3.762	bias	7.12e-06	CCND2,CLDN1,CXCL8,E2F1,EGR1,FN1,FOS,GAP43,GDF15,ICAM1,MET,MMP1,NR4A1,NR4A2,OXTR,POU2F2,PTTG1,SERPINE1,WNK4	431 (23)
CREM		transcription regulator		-0.194		7.21e-06	ABCA1,CCNB1,CCND1,CCND2,CXCL8,DUSP4,EGR1,FOS,HAND2,HMGCR,IRS2,KLF5,MCL1,MEST,NOTCH1,NR4A1,NR4A2,PDE3A,PGK1,RARB,SIK1/SIK1B,SMC4,TIPARP	497 (21)
NSC719239		chemical drug		-1.982	bias	7.8e-06	ITGA2,ITGA3,ITGA5,ITGB1
RBX1		enzyme		1.342	bias	7.89e-06	BIRC5,BRCA1,CCNB1,CDK1,MCL1	469 (14)
CKS1B	1.07	kinase	Activated	2.215	bias	7.89e-06	CCNA2,CCNB1,CDK1,CKS1B,CXCL8	410 (18)
manidipine		chemical drug	Inhibited	-2.216	bias	7.89e-06	CXCL8,FOS,HMGCR,IL1B,JUN	264 (11)
SMOC2		other	Activated	2.449	bias	7.95e-06	AURKB,CCNB1,CDK1,CENPF,MCM10,MCM4
TWIST1		transcription regulator		1.99	bias	8.06e-06	ASPM,CBX2,CDH2,CXCL8,EZH2,FBXL14,FN1,FOS,FOSL1,FOXC2,GLI1,IL1B,KCNN4,MET,MMP1,PAMR1,PXDN,SHH,SPHK1,SPP1,TGFBI,TGFBR2,THBS2,TNFRSF21	457 (23)
EFNA4		kinase	Inhibited	-2.714		8.15e-06	DCBLD2,DUSP4,ETV5,FABP5,FOSL1,KRT18,NTM,PLAT,SLC20A1,SOX9,UBE2C
cobalt chloride		chemical reagent	Activated	3.766	bias	8.47e-06	BHLHE41,BNIP3,CD274,COL18A1,CXCL8,E2F1,HIF1A,HIF3A,MCL1,NDRG1,PGK1,PLAUR,RGS5,SLC2A1,SORL1,SPHK1	458 (17)
asciminib		chemical drug	Inhibited	-2.643	bias	8.55e-06	CDC6,DNMT1,E2F8,MCM2,MCM3,MCM4,NASP
SFN		other	Activated	2.395	bias	8.72e-06	CDH2,DSG2,DSP,F3,JUP,KRT18,KRT8,NET1,SGK1	543 (17)
CIP2A	1.122	other	Inhibited	-2.021	bias	8.75e-06	ACTG2,CDKN2B,CIP2A,COL15A1,EBI3,LRP4,LXN,MYC,NPTX1,PDK1,PLAUR,PTPRB,S100A16,SAT1	334 (9)
Hif1		complex	Activated	3.133	bias	8.82e-06	APLN,BHLHE41,BIRC5,BNIP3,EDN1,ENO1,FN1,FOXM1,HIF3A,LOXL2,MET,PDK1,PGK1,SERPINE1,SLC2A1	453 (21)
Lh		complex	Activated	2.76	bias	9.72e-06	ACTG2,ADGRG1,AKAP12,AMH,ARL4C,CCND2,CDK16,COL15A1,COL18A1,CXCL8,CYFIP2,EGR1,EREG,FOS,HMGCR,ITGA3,JUN,KRT18,MCL1,MYC,NR4A1,OSBPL6,PDLIM3,PGK1,PLAT,PMAIP1,PPFIA4,PTPRE,PTPRF,PTPRN,PTX3,RAPGEF3,RGS4,RGS5,SCARB1,SGK1,THBS2,TK1,TRIB1	497 (22)
MYCN		transcription regulator		-1.33		9.79e-06	ABCA1,ACTN4,BIRC5,CAV1,CCND1,CCND2,CITED2,COL18A1,COL4A1,COL5A2,E2F1,EIF3C,EZH2,FN1,GATA6,HLA-A,HMGA1,INHBA,ITGA2,ITGA3,ITGB1,LRRN1,mir-29,NDRG1,PDK1,PMAIP1,PTK2,RGS5,SERPINE1,SLC2A1,SOX17,TGM2,TNFRSF10B,UCHL1	392 (17)
FGF1		growth factor		1.372		1.01e-05	CCN1,CCND1,CPXM1,CXCL1,DNMT1,EDN1,EGR1,FOS,FZD2,FZD8,ICAM1,IL1B,JUN,LRRC17,MKI67,MYC,NOTCH1,NR4A2,SPP1,TGM2	449 (19)
ADCYAP1		other		0.409		1.04e-05	CCNA2,COL5A1,COL5A2,EGR1,EMB,EPHA2,FOS,GALNT7,GAP43,GATA3,GLI1,KCNN4,KIF23,KRT8,MAPK8IP3,MCAM,MCM2,MEST,MYC,NFATC2,SCARB1,SCG2,SLC2A1,TGFBI,TK1,TMPO,TRH,TTYH1,TUBB2B,UCP2	409 (22)
Laminin (complex)		complex		-0.42		1.04e-05	CCND1,ETV5,FN1,ITGA6,ITGB1,MMP1,PLAU,PTPRF,PXN,SERPINE1,STMN2	467 (22)
EFNA3		kinase	Inhibited	-2.714		1.04e-05	DCBLD2,DUSP4,ETV5,FABP5,FOSL1,KRT18,NTM,PLAT,SLC20A1,SOX9,UBE2C
everolimus		chemical drug		0.091		1.04e-05	ABCA1,CAV1,CCNB2,CCND1,CCND2,CD274,CDK1,MCL1,MYC,SLC2A1,SOX9	418 (18)
DGCR8		enzyme		-1.277		1.06e-05	CCND1,CNN1,EGR1,FOS,HES1,JAG1,MYC,NOTCH1,PLP1,SHH,SMO,TNC	457 (20)
EFNA5		kinase	Inhibited	-2.309		1.06e-05	DCBLD2,DUSP4,EREG,ETV5,FABP5,FOSL1,KRT18,NTM,PLAT,SLC20A1,SOX9,UBE2C	306 (7)
poly rI:rC-RNA		biologic drug	Activated	4.897	bias	1.08e-05	ABCA1,AGRN,BIRC5,BNIP3,BUB1,CCNA2,CCNB2,CCND2,CD274,CD70,CDC20,CDH2,CDK1,CENPE,CENPF,CXCL1,CXCL8,EBI3,EFNB3,EGR1,ELAVL2,EREG,FLI1,FN1,FOS,FOSL1,GDF15,GLI1,HBEGF,HIF1A,HLA-A,HLA-C,ICAM1,IL11,IL1B,INHBA,IRAK2,ITGA5,JAG1,JUN,LIF,LIG1,LIPG,MEIS1,MKI67,MMP1,MYC,NOTCH1,NR4A1,NR4A2,PIK3R3,PLAU,PLAUR,PMAIP1,PTPRJ,SAT1,SCARB1,SRGN,TET2,TIPARP,TLR4,TNFRSF10B,TNFRSF21,TOP2A	498 (20)
SNCA		enzyme		1.166		1.08e-05	ARHGEF28,BRCA1,CDC20,CDC42EP3,CDH13,CNIH2,CRHBP,CTXN1,DGKG,DLK1,DRAXIN,GNG4,HES1,ICAM5,IL1B,KCNG1,KIF3A,KIF4A,KIFC1,MMP1,NOTCH1,NPTX1,NPTXR,NR4A2,NRP2,PCDHA4,PCDHAC2,PCDHGC5,PTPRB,PYGB,RGS14,SCG2,SERPINE1,SRPX2,STX1B,UCHL1,ZIC2	288 (7)
Notch		group		1.47		1.1e-05	ABLIM1,ANKRD1,BIRC5,CDKN2B,CNN1,GATA3,HES1,ID1,JAG1,KBTBD11,KCNK6,LTB4R,MCL1,MET,MEX3A,MYC,NET1,NOTCH1,PLAU,PTPRF,SORL1,TSPAN13	372 (16)
RET		kinase	Activated	2.595	bias	1.1e-05	AKAP9,CCND1,CXCL8,EGR1,FOS,HSPA1A/HSPA1B,HSPH1,IL1B,ITGA6,MET,MMP1,PITPNM1,PLAU,PLAUR,PMAIP1,REEP6,STC1,STMN2,TACC3,TAGLN3,TNC,VGF	436 (19)
TCF7L2		transcription regulator	Activated	5.267	bias	1.1e-05	ADGRG1,ANLN,APLP1,BIRC5,CCND1,CCND2,CREB3L2,CREB5,EDN1,ENC1,FMNL2,FN1,FOS,FRMD4A,GLI1,HHIP,ID1,IGF2BP1,IGFBP2,IRS2,JAG1,JUN,KLHL4,LAMC2,LRRN1,MCAM,MDH1B,MET,MMP1,MYC,MYRF,NCOR2,PELI1,PITX2,PLAT,PLAU,PLAUR,PLEKHA1,PLP1,PPP1R14A,SGK1,SOX9,SPP1	486 (18)
simvastatin		chemical drug		-1.026		1.11e-05	ABCA1,BIRC5,CCN1,CCND1,CCND2,COTL1,CXCL8,E2F1,EDN1,ENC1,ETV4,F3,FOS,HMGCR,ICAM1,IL1B,KLF2,MKI67,MMP1,MYC,PLAT,SCARB1,SERPINE1,SPP1,THBD,TLR4,TNFRSF10B,UNC13A	411 (21)
MAPK8		kinase	Activated	2.414	bias	1.18e-05	ABCA1,CCNA2,CCND1,CDH2,CDK2,CXCL8,DNMT1,DUSP4,EGR1,FOS,FOSL1,HMGCR,IL1B,JUN,LIF,MMP1,MYC,NOX4,PLAU,PLAUR,PPARGC1B,PTX3,RGS4,SHH,TRH	504 (20)
metribolone		chemical reagent	Activated	4.735	bias	1.18e-05	AKAP12,ATP1B1,BRIP1,BUB1,CAV2,CCNA2,CCND1,CDC6,CDKN2B,CHPF,DPYSL4,EGR1,ENO1,FOS,FZD8,GDF15,GTSE1,HMGCR,HSPH1,INPP4B,IRS2,ITGA6,KIF20A,KRT18,LIFR,MGLL,mir-29,MMP1,MRPL15,MYC,NCAPD3,NDRG1,PFKP,PGAM1,PGK1,PGM2,PLOD1,PRPS1,PYGB,REEP6,SAT1,SMS,TACC2,TM4SF1,TRIM36,WEE1	539 (17)
ETV4	2.335	transcription regulator		1.353	bias	1.19e-05	CAV1,CXCL8,ETV4,FN1,JUP,MET,PTK2,SHH,SPP1,TGFBR2	345 (7)
ATP		chemical - endogenous mammalian	Activated	2.485	bias	1.2e-05	BIRC5,CAPN2,CCND1,CLDN1,CXCL8,F3,FOS,FZD8,HBEGF,HIF1A,ICAM1,IL1B,MMP1,MYC,NR4A1,SAT1,SERPINE1,SPHK1,TLR4	265 (19)
S-nitroso-N-acetyl-DL-penicillamine		chemical reagent		0.028		1.2e-05	BIRC5,BNIP3,BRCA1,CCNB1,CXCL8,ETV4,HIF1A,HSPA1A/HSPA1B,MARCKSL1,MYC,PMAIP1,SLC2A1,SPP1	443 (19)
KLF5	2.233	transcription regulator	Activated	3.029	bias	1.2e-05	BIRC5,CCNA2,CCNB1,CCNB2,CCND1,CDK1,CDT1,HIF1A,KLF5,MYC,NOTCH1,SORCS2,UCP2	461 (22)
ROCK1		kinase	Activated	2.792	bias	1.2e-05	CCND1,CCND2,CNN1,COL4A2,COL5A1,E2F1,EDN1,FBLN2,ICAM1	413 (19)
ANGPT2		growth factor	Activated	2.91	bias	1.21e-05	ABCA1,ARL4C,COL18A1,EDN1,FEN1,FN1,GATA6,HIF1A,HSPA1A/HSPA1B,ICAM1,IL1B,INPP5F,KLF5,KPNA2,LMNB2,MMP1,NOX4,PGAP1,PLAU,POLA1,POLD1,RFC4,SERPINE1,TGFBR2,THBS2,TLR4,TNFRSF10B,TNIK	447 (19)
RHOA		enzyme	Activated	2.613	bias	1.21e-05	ANLN,CCNB1,CCND1,CDKN2B,CXCL8,ECT2,FN1,FOS,GDF15,ICAM1,IL1B,ITGB1,JUN,MMP1,PLAU,SCARB1,SOX9	463 (23)
MAPK7		kinase	Activated	2.587	bias	1.23e-05	CCND1,CDH2,CXCL8,EDN1,ID1,IL1B,JUN,KLF2,MCL1,MYC,NR4A1,PDE3A,PLAT,STARD4,THBD	372 (23)
IL2		cytokine	Activated	5.705	bias	1.23e-05	ABCA1,ADAM19,ARHGAP11A,CCND1,CCND2,CD274,CDC25A,CDC6,CDK2,CDK6,CLSPN,CORO2A,CXCL8,DARS2,DKKL1,DNMBP,DSG2,DUSP4,EDN1,FOS,GATA3,GDF15,HSPA1A/HSPA1B,ICAM1,IL1B,IL27RA,ITGA2,ITGA6,ITGB1,JUN,L1CAM,LIF,LIFR,LTB4R,MCL1,MKI67,MLLT3,MMP25,MYC,NAV1,NDRG1,NET1,NETO2,NRGN,PDGFC,PELI1,PHLDA2,PIK3R3,PLK1,PMAIP1,PNP,PPAT,PTPN3,PTPRJ,SPP1,STC2,TNFRSF10B,TNFRSF10D,TNFRSF21,TNFSF9	465 (20)
caffeine		chemical drug		-0.2		1.25e-05	CAV1,CDC25A,CDK1,CXCL8,EGR1,F3,FOS,FOSB,FOXM1,HIF1A,LMNB1,MICA,NR4A1,SLC2A1	471 (24)
TGFBR2	0.69	kinase		-1.325	bias	1.27e-05	ANGPTL4,BCAT1,BGN,BIRC5,CCDC184,CCND1,CDH2,CDKN2B,COL4A6,DGAT2,DSG2,EBI3,ESPL1,FN1,FURIN,GLI1,GLI2,ICAM1,IL1B,JUN,JUP,KRT18,KRT8,LTB4R,PGK1,PITX2,REEP6,RFC5,SDC1,SEMA7A,SERPINE1,SKIL,SLC2A1,SORCS2,SPP1,STC2,TGFBR2,THBD,TNFAIP8L1,ZBTB46,ZNF365	417 (16)
CDKN1B		kinase	Inhibited	-3.104	bias	1.29e-05	CCND1,CDC25A,CDK2,CLPB,EGR1,EPHA2,GAP43,HSPB8,IGF2BP1,LGR4,MCL1,MCM5,MEIS2,MMP16,MYC,NFATC2,PTK2,SERPINE1,TENM4,TK1	422 (22)
4-hydroxytamoxifen		chemical drug		1.748	bias	1.3e-05	CCN1,CCND1,DUSP4,EDN1,EGR1,FOS,FOSB,FOXM1,ITPRIP,JUN,mir-29,MKI67,MT2A,MYC,NCOA3,NCOR2,NR4A2,PDLIM3,PMAIP1,PTGER4,PTTG1,SGK1,SLC2A1,SPHK1,TM4SF1	510 (21)
resveratrol		chemical drug	Inhibited	-3.248		1.36e-05	BIRC5,CCNB1,CCND1,CCND2,CDK2,CDK6,CXCL8,E2F1,EDN1,EGR1,F3,FN1,FOS,FOSL1,GDF15,GLI1,HIF1A,HMGCR,HMMR,ICAM1,IL1B,JAG1,JUN,MCL1,MICA,MMP1,MYC,NOTCH1,PLAU,PPP1R13B,SERPINE1,SHH,SPHK1,SPP1,TNFRSF10B	510 (20)
HOXB4		transcription regulator	Activated	2.449	bias	1.39e-05	CCND2,CXCL8,E2F1,FLI1,FOSL1,MYC,RARB	240 (7)
ethidium		chemical drug				1.39e-05	CCN1,CCNB2,CCND1,MMP1,PLAU,PRC1,SERPINE1	440 (19)
bee venom		chemical - endogenous non-mammalian		-0.21	bias	1.39e-05	CCNB1,CXCL8,FOSB,ICAM1,IL11,IL1B,ITGA5,JUN,KIF23,KIFC1,KLF2,MKI67,NR4A2,NUSAP1,PRC1,THBD,TOP2A	377 (14)
glutamine		chemical - endogenous mammalian		-1.177	bias	1.39e-05	BCAT1,CCND1,CD274,CXCL1,CXCL8,FABP5,FN1,FOS,HIF1A,HSPA1A/HSPA1B,ICAM1,IGFBP2,JUN,MCL1,MYC,NR4A1,THBS2,ZMYND8	365 (19)
BCL2		transporter	Activated	2.165	bias	1.39e-05	BNIP3,CCND1,CDK1,CXCL1,CXCL8,ENO2,FOS,GAP43,HIF1A,ICAM1,IL1B,ITGB1,MCAM,MCL1,NDRG1,PLAUR,SOX9,SPHK1	484 (21)
N-acetyl-L-cysteine		chemical drug	Inhibited	-4.163	bias	1.44e-05	ATP6AP2,BNIP3,CAV1,CCN1,CCND1,CCND2,CD274,CXCL8,E2F1,EDN1,EGR1,FOS,HBEGF,HIF1A,ICAM1,IL1B,JUN,LTB4R,MYC,MYOCD,PLAU,PLAUR,RARB,SERPINE1,SPP1,TGFBR2,THBD,TLR4,TNC,TNFRSF10B	315 (16)
MAP2K1/2		group	Activated	3.671	bias	1.44e-05	CCND1,CCND2,CDK1,DUSP4,EGR1,FOS,FOSL1,FURIN,IL1B,JAG1,JUN,KLF5,MCL1,MYC,SCARB1	419 (21)
WWTR1		transcription regulator		1.703	bias	1.45e-05	ANGPTL4,CCN1,CCNA2,CXCL1,CXCL8,FN1,ICAM1,IL1B,RRM2,SERPINE1,SHH,SPP1,TK1	293 (15)
PLAU	0.824	peptidase		1.544	bias	1.49e-05	CCN1,CCND1,CDH2,F3,FN1,GDF15,ICAM1,IGFBP2,IL1B,MMP1,PLAU,PLAUR,SERPINE1,SLC2A1	480 (20)
KPT-9274		chemical drug	Inhibited	-2.433	bias	1.52e-05	BRCA1,BRIP1,EXO1,FANCD2,MSH2,XRCC2
XDH	3.451	enzyme		0		1.55e-05	ABCA1,CXCL8,F3,HIF1A,IL1B,PLAU,PLAUR,SERPINE1,SLC2A1,SPP1	356 (19)
COL18A1	0.607	other	Inhibited	-3.913	bias	1.56e-05	CCND1,EDN1,F2RL1,F3,FN1,FOS,HIF1A,ICAM1,ID1,JUN,MCL1,MMP1,MYC,PLAU,SERPINE1,TNFRSF21	309 (17)
MEF2A		transcription regulator	Activated	2.373	bias	1.61e-05	DPF3,EDN1,FOS,GATA2,GATA3,JUN,KLF2,MYOCD,NR4A1,PDE7A,SYT1,THBD	43 (2)
imatinib		chemical drug	Inhibited	-4.783	bias	1.62e-05	ATP1B1,AURKA,BCAT1,BIRC5,BRCA1,CCNA2,CCNB1,CCND1,CCND2,CD274,CDC45,CDK2,CITED2,CKS1B,DBF4,ECT2,ETV5,FN1,ID1,IL1B,KIF11,MAD2L1,MCL1,MCM3,MICA,MMP1,MT1E,MT2A,MYC,NDFIP2,NR2F2,PLK1,POLD1,PTTG1,SLC20A1,SNRPG,TNFRSF10B	461 (19)
LLGL2		other	Activated	3	bias	1.64e-05	ANKRD1,CCN1,ETV5,HMMR,NDRG1,SERPINE1,SGK1,STMN1,TOP2A
NKX2-3		transcription regulator		1.899		1.7e-05	ANGPTL4,ANLN,ARHGDIB,BCHE,CCNB2,CEP55,CXCL8,EDN1,EMCN,F2RL1,GDF15,HLA-C,HMMR,KLF2,MAMDC2,MCTP1,NETO2,NR2F1,NT5DC2,PKIA,PMAIP1,PTPRE,SRPX2,TIPARP,TNFAIP8L1,TNFRSF10D,TRIM21,UACA
NGF		growth factor	Activated	4.016	bias	1.7e-05	ACHE,AGRN,ASIC1,CAV1,CCND1,CDK1,CDK2,DUSP4,EGR1,ETV4,ETV5,FOS,FOSL1,GAP43,ID1,ITGA2,JUN,KIF3C,LIFR,MAPK8IP3,MYC,NR4A1,PLAUR,RGS4,SCG2,SCN2A,TFAP2A,VGF,ZWINT	436 (22)
CD44		other	Activated	2.474	bias	1.83e-05	BGN,BIRC5,CCND1,CCND2,CD274,CIDEA,COL18A1,COL5A2,DNMT1,EPN2,FN1,HMMR,IL1B,ITGA3,ITGA5,JUN,LAMB1,LHX6,MCL1,MET,MYC,NOX4,PLAU,SPINK5,SPP1,THBS2,TIAM1	420 (18)
KLF4		transcription regulator	Activated	2.182	bias	1.83e-05	BUB1B,CCNB1,CCND1,CCND2,CDKN2B,CENPE,CXCL8,DSP,DUSP4,E2F1,EPHA2,FN1,FOXM1,HBEGF,HES1,INHBA,IRF6,KLF5,MSI2,MYC,MYOCD,NOTCH1,NTF4,PAX3,PFKP,PITX2,PLAT,PLAUR,SCARB1,SERPINE1,SOX17,SPHK1,SUPT3H,THBD,TNC,ZIC2	489 (22)
MAP3K1		kinase	Activated	2.915	bias	1.97e-05	CCND1,COL4A1,CXCL8,EGR1,FOS,JUN,PLAU,PLAUR,RGS4,SERPINE1,TNC,TOP2A	373 (16)
DETA-NONOate		chemical reagent		-0.526		1.97e-05	BGN,CAV1,CCND1,CXCL8,FOS,HIF1A,HMGCR,ICAM1,LOXL2,MICA,MYC,SERPINE1	356 (18)
SPRY2	0.691	other		-1.368	bias	2.01e-05	ETV4,ETV5,FOS,HIF1A,MEST,MET,NR2F1,PFKFB3,PGK1,SLC2A1	473 (19)
mevalonic acid		chemical - endogenous mammalian		0.037		2.01e-05	ABCA1,HMGCR,ICAM1,IL1B,KLF2,MMP1,MYOCD,PLAT,SCARB1,SERPINE1	467 (21)
miR-155-5p (miRNAs w/seed UAAUGCU)		mature microRNA	Inhibited	-4.716	bias	2.05e-05	AMIGO2,CCN1,CCND1,CHAF1A,CLDN1,CXCL1,CXCL8,DSG2,FMNL2,IL1B,LDOC1,MEIS1,MET,MSH2,MSI2,PDE3A,PELI1,PMAIP1,PODXL,PTPRJ,SERPINE1,TRIP13,WEE1	324 (12)
SPARC		other	Inhibited	-2.4		2.05e-05	BLM,BRCA1,BRIP1,CHAF1A,CLDN1,FN1,HES1,LOXL4,LYVE1,MSH2,NDRG1,NOTCH1,POLE,RFC4,SERPINE1,SOX9,TOPBP1,WNK4	494 (23)
Cdkn1c		other	Inhibited	-2	bias	2.06e-05	CCNA2,CDC6,CDT1,E2F1,EGR1,MCM3,POU3F1,PPP1R13B	274 (9)
SYVN1		transporter	Activated	4	bias	2.09e-05	ASF1B,BCAT1,CCND1,EPHA2,F3,GPRC5A,HLA-A,HLA-C,IRAK2,ITGA3,ITGA6,ITGB1,KCNN4,L1CAM,MCAM,NDFIP2,PODXL,PTPRJ,PVR,SLC20A1,SLC2A1
BCL3		transcription regulator		0.147		2.1e-05	CCND1,CD274,CXCL8,EGR1,FOS,GATA3,ICAM1,ID1,IL1B,JUN,NR4A1,PLAUR,VLDLR	353 (14)
NR4A1	0.756	ligand-dependent nuclear receptor		-0.815		2.11e-05	BIRC5,CCND1,CCND2,CIDEA,E2F1,ENO1,ENO2,HIF1A,ICAM1,IL1B,ITGB1,JUP,KRT18,KRT8,MARCKSL1,MDH1B,NR4A1,NR4A2,PDK1,PGK1,PHKA1,PRPS1,PTK2,RAP1GAP2,RARB,RPS6KA1,SAT1,SERPINE1,SLC37A2,SPINT2,STARD10,UBE2C,UCP2	429 (20)
Pdgf Ab		complex	Activated	2.613	bias	2.17e-05	BIRC5,CCND1,EREG,FOS,GRIA1,HBEGF,HIF1A	331 (22)
HCAR2		G-protein coupled receptor	Inhibited	-2.646	bias	2.17e-05	IL1B,IQGAP3,KIF14,KIF20A,PLK1,SLC37A2,WEE1
MECOM		transcription regulator		1.498	bias	2.2e-05	CALY,E2F1,GATA2,ITGA6,RPS6KA1,SCUBE3,SERPINE1,SKIL,SOX9
VTN		other		0.889	bias	2.2e-05	F3,IL1B,ITGA5,ITGB1,MMP1,PLAU,PLAUR,PXN,SERPINE1	396 (18)
crocidolite asbestos		chemical toxicant	Activated	2.433	bias	2.2e-05	BCAT1,CCND1,FOS,FOSL1,JUN,LIF,MET,MYC,SPP1	440 (19)
REST		transcription regulator	Inhibited	-3.433	bias	2.31e-05	CACNA1H,GAP43,KCNQ3,KIAA1549L,L1CAM,MAD2L1,mir-29,MYC,NEFH,NPTXR,NTRK3,PAX3,PTPRN,SCG2,SCN2A,SLC7A14,STMN2,STX1A,SYT1,TNNT1,TSPAN14,UCHL1	386 (13)
P38 MAPK		group	Activated	4.907	bias	2.37e-05	ABCA1,BGN,BIRC5,BNIP3,CAV1,CCND1,CCND2,CD70,CXCL1,CXCL8,EDN1,EGR1,F3,FN1,FOS,HIF1A,ICAM1,IL11,IL1B,INHBA,IRF6,JUN,KLF5,MCL1,MMP1,MSH2,MYC,NFATC2,NR4A1,PLAU,PLAUR,PMAIP1,RGS4,SERPINE1,SGK1,SPP1,TNFRSF10B,TOP2A,TRIB1,VLDLR	463 (19)
napabucasin		chemical drug	Inhibited	-3.592	bias	2.51e-05	BIRC5,CXCL8,DNMT1,ID1,ITGA2,ITGA6,ITGB1,JAG1,MYC,NOTCH1,PLAUR,SMO,WEE1
thalidomide		chemical drug	Inhibited	-2.215	bias	2.57e-05	CAV1,CXCL8,FOS,GDF15,ICAM1,IL1B,KCNMA1,NRP2,PLAUR,SERPINE1	316 (16)
FGFR1		kinase	Activated	3.033	bias	2.73e-05	BIRC5,CCND1,CCND2,EBI3,EIF3C,FOS,HES1,IL11,JUN,LIF,MMP1,MYC,NOTCH1,PLAU,PLAUR,PLP1,POU2F2	313 (16)
BMP7		growth factor		1.807	bias	2.88e-05	BIRC5,CAV2,CDH2,CIDEA,COL5A2,CXCL8,DLK1,DSP,EDN1,EREG,F3,FN1,FOXC2,ICAM1,ID1,IL1B,ITGA5,JAG1,NDRG1,PPARGC1B,SERPINE1,SPP1,ZIC1,ZIC2	369 (20)
UCN-01		chemical drug		-1.559	bias	2.89e-05	CCND1,CDC25A,CDK2,CXCL8,IL1B,MCL1,PLK1,RRM2	427 (19)
grape seed extract		chemical drug		-1.715	bias	2.92e-05	CCNB1,CCND1,CDK2,CDK6,ENO1,ENO2,MKI67,MYC,PLAU	217 (7)
CDC42		enzyme		1.026	bias	2.92e-05	CCND1,FOS,ITGB1,JUN,MMP1,SCARB1,SOX9,TGM2,UBE2C	416 (19)
hyaluronic acid		chemical - endogenous mammalian		1.42	bias	2.97e-05	BIRC5,CXCL8,FN1,FOS,HMMR,ICAM1,IL1B,JUN,MET,MMP1,NR4A1,NR4A2,PLAU,SERPINE1,SOX9,SPHK1,SPP1,TLR4	489 (20)
15-deoxy-delta-12,14 -PGJ 2		chemical - endogenous mammalian		-0.848		2.98e-05	BIRC5,BRCA1,CAV2,CCNB1,CCND1,CCND2,CDK2,CXCL8,DNMT3B,E2F1,EGR1,FN1,FOS,GATA6,GDF15,ICAM1,IL1B,JUN,LAMB1,MCL1,MMP1,MYC,NOX4,PLAU,RARB,SCARB1,SERPINE1,SOX17,SPP1	438 (18)
sunitinib		chemical drug		-1.434	bias	2.99e-05	BIRC5,CCND2,COL4A2,COL5A1,FN1,ICAM1,ITGA3,ITGA6,ITGB1,LAMB1,MET,TGFBI,TNC	380 (20)
romidepsin		biologic drug		0.359		3.09e-05	CCND1,CDKN2B,CXCL8,EGR1,EZH2,FOS,HIF1A,ICAM1,JUN,MCL1,MICA,MYC,PLAUR,SPRY2,TNFRSF10B	342 (21)
PRKCA		kinase		0.888	bias	3.12e-05	ARHGDIB,ARL4C,CAV1,CCND1,EGR1,FN1,FOS,GDF15,HES1,HSPA1A/HSPA1B,ICAM1,ID1,IGF2BP3,JUN,MMP1,MYC,PHLDA2,PVR,SERPINE1	398 (19)
PDLIM2		other		0.895		3.16e-05	ALX1,CCND1,CHPF,CITED2,CXCL8,DPF3,F2RL1,F2RL2,FXYD6,HBEGF,MYEOV,NAV1,NR2F1,PCSK1N,PPP1R14A,STC2
MAX		transcription regulator		0.64		3.16e-05	CCNB1,CCND2,CDC25A,CDKN2B,DHFR,E2F1,EDN1,EZH2,HMGA1,ID1,MYC,PDK1,RARB,SLC2A1,UBE2C,WRN	261 (7)
ENG		transmembrane receptor		-0.544		3.27e-05	FN1,ID1,ITGA5,ITGA6,MMP1,MYC,PLAU,PTPRJ,SERPINE1,TGFBR2	337 (17)
ACTN4	0.591	transcription regulator	Activated	2.646	bias	3.27e-05	ANGPTL4,CCND1,CXCL8,FOS,IL1B,MMP1,SERPINE1	366 (21)
EFNA2		kinase	Inhibited	-2.309		3.52e-05	DCBLD2,DUSP4,ETV5,FABP5,FOSL1,FOXL1,KRT18,PLAT,PXN,SLC20A1,SOX9,UBE2C	137 (7)
luteolin		chemical drug		-1.609	bias	3.52e-05	ACHE,BIRC5,CCND1,CDK6,FOS,ICAM1,JUN,MMP1,MYC,NR2F2,TLR4,TNFRSF10B	365 (18)
infliximab		biologic drug	Inhibited	-3.606	bias	3.54e-05	ADAM19,CCND2,CDC6,CXCL1,CXCL8,DUSP4,EDN1,IL1B,INHBA,MAD2L1,SPHK1,TTK,WEE1	458 (19)
mycophenolic acid		chemical drug		1.882	bias	3.58e-05	AKAP12,CCN1,CCND2,CD274,CDK6,CLDN1,CXCL8,EDN1,FN1,HBEGF,IL1B,INHBA,MYBL1,RGS4,SERPINE1	374 (19)
RNF187		enzyme				3.73e-05	CCND1,CDK1,HBEGF,JUN	232 (7)
SNHG3	0.719	other	Activated	2	bias	3.73e-05	CCNB1,CCND2,E2F1,MYC
RAP1GDS1		other	Activated	2	bias	3.73e-05	E2F1,FOXM1,MYBL2,MYC
CDC27		other				3.73e-05	CCNB1,CCND1,PLK1,UBE2C	43 (3)
CLDN2		other		1.982	bias	3.73e-05	CCND1,ITGA2,ITGA5,ITGB1	274 (11)
arsenite		chemical toxicant		1.491	bias	3.78e-05	ADAMTS16,CAV1,CCND1,CDH2,CELF2,CXCL8,EGR1,EREG,FOS,HSPA1A/HSPA1B,INHBA,JUN,KLF2,MCL1,MMP1,MYC,NR4A1,SERPINE1	420 (20)
LEF1		transcription regulator	Activated	3.048	bias	3.8e-05	ADAMTS6,ATP6V0A1,BIRC5,BRCA1,CAV1,CCND1,CD274,CDK1,ENO2,FN1,GATA3,INPP5F,KIF11,LHX6,MYC,NRN1,NTN4,SGK1,SOX9,SPECC1,SPP1,TIAM1	491 (20)
TAS4464		chemical drug		1.723	bias	3.83e-05	CDC25A,CDK2,E2F1,EGR1,FOS,MCL1,MYC,PLK1,PMAIP1	326 (7)
MEF2D		transcription regulator		0.529	bias	3.94e-05	BLK,CCND1,CDC6,CDK2,CDT1,FN1,FOS,FOSB,JUN,KLF2,MCM3,MCM5,MYOCD,NR4A1	273 (10)
nilotinib		chemical drug	Inhibited	-3.278	bias	3.94e-05	BUB1,CCNA2,CCNB1,CDC6,DBF4,FN1,MAD2L1,MCM3,MYC,TTK,WEE1	391 (11)
GATA1		transcription regulator		-1.25	bias	3.96e-05	AFF3,BIRC5,BZW2,CCND1,CCND2,CDK2,CDK6,EGR1,EZH2,FAM118A,FLI1,FOSB,GATA2,GATA3,ITGA6,MAMDC2,MCM3,MCM5,MSH2,MYC,NEFH,NR4A2,PLXNA2,POLA2,POLD1,PRDM8,RAD54L,RFC4,SLC19A1,SP140,ST3GAL6,TGM2,TOP2A	533 (26)
XIAP		enzyme	Activated	2.607	bias	3.98e-05	BIRC5,CCND1,CDH2,CDK6,CXCL1,CXCL8,MYC,SERPINE1	428 (22)
INHA		growth factor		-0.518		4e-05	ACTG2,CCN1,CCND2,CNN1,COL4A5,COL4A6,E2F1,EREG,ESPL1,INHBA,ITGA3,KRT18,KRT8,MYC,PTX3,SERPINE1,SGK1	252 (7)
OSM		cytokine	Activated	3.115	bias	4.01e-05	ABCA1,ACSL5,ARL4C,CADM4,CCND1,CCND2,CDH2,CDK17,CXCL1,CXCL8,EGR1,F3,FN1,FOS,FOSB,FOSL1,GAP43,HBEGF,HIF1A,HLA-A,HLA-C,ICAM1,ID1,IL1B,ITPKB,JAG1,JUN,KCNG1,LIF,LIFR,LSM4,MGLL,MICA,MLLT11,MMP1,MPP2,MT2A,MYC,MYEF2,NOMO1 (includes others),NUAK1,PFKFB3,PGK1,PITX2,PLAU,SERPINE1,SPP1,SULT4A1,TM4SF1,TNC,TOP2A,TPX2,XDH	441 (17)
PP1		chemical - kinase inhibitor	Inhibited	-3.106	bias	4.12e-05	CCND2,CDC6,CDK2,CXCL8,FOS,GRIA1,IL1B,JUN,MYC,SERPINE1	412 (18)
NORAD		other	Activated	3.162	bias	4.12e-05	CCN1,CHST11,COL4A1,COL4A2,COL5A1,JUN,NCOR2,SDC1,SEC14L2,SGK1
DACH1		transcription regulator	Inhibited	-2.077	bias	4.12e-05	CDC25A,CXCL8,EGR1,FOS,ID1,JUN,PAK3,PLAT,SERPINE1,STC2	456 (16)
benzyl isothiocyanate		chemical - endogenous non-mammalian	Inhibited	-2.622	bias	4.12e-05	BIRC5,CCNB1,CCND1,CDK1,FOS,ICAM1,MCL1,MET,MYC,SERPINE1	470 (19)
GAST		other	Activated	2.274	bias	4.12e-05	CCND1,EGR1,FOS,GLI2,HBEGF,HES1,IL11,IL1B,JAG1,JUN,MCM3,PGK1,SHH,SIK1/SIK1B,TNC	385 (21)
diphenyleneiodonium		chemical reagent	Inhibited	-3.543	bias	4.19e-05	ATP6AP2,CXCL8,EGR1,F3,FN1,FOS,GDF15,HIF1A,IL1B,NOX4,SERPINE1,THBS2,UCP2	396 (17)
APC		enzyme		-1.731		4.19e-05	BIRC5,CCND1,CCND2,CDH2,CLDN1,EDN1,EREG,GLI1,GLI2,HES1,HIF1A,ICAM1,ID1,ITGA2,JAG1,LAMB1,MYC,NOTCH1,SGK1,SOX9,SPP1,TIAM1	486 (21)
Ige		complex	Activated	5.179	bias	4.29e-05	ARRB1,BCAT1,BIRC5,CAPN2,CAV1,CCND2,CHST11,COL18A1,CXCL8,DUSP4,EBI3,EDN1,EGR1,ENO2,ETV5,FXYD6,GDF15,HBEGF,HIVEP3,ICAM1,IL1B,ITGA5,LIF,MARCKSL1,MYC,PTPN22,PTPRF,PTX3,RPS6KA1,SCARB1,SEMA7A,SLC37A2,SPHK1,SPP1,TNC,TRAF3	483 (18)
PHF8		enzyme				4.33e-05	CDC25A,E2F1,ID1,RARB,TGM2	382 (18)
MEMO1		other	Activated	2.215	bias	4.33e-05	CCND1,FOS,JUN,MYC,STC2	496 (19)
S100a7a		other	Activated	2.236	bias	4.33e-05	CCND1,CXCL1,CXCL8,IL11,MKI67	375 (11)
NELFE		other	Activated	2	bias	4.33e-05	CCNB2,CXCL8,DLGAP5,MYBL2,TOP2A	366 (12)
NFYB		transcription regulator				4.36e-05	APOBEC3B,ARHGAP11A,CAV1,CCNB1,CCNB2,CDC25A,CDCA8,CDH2,CDK1,CENPF,CIP2A,CKS2,COL5A3,DCC,DCLRE1B,DGKI,DTL,EIF3C,FBXL18,FRYL,GTF2H2,LCOR,PCLAF,PLK1,PTTG1,RRM2,SCARB1,SPECC1,SYNJ2,TGFBR2,TOP2A
SB203580		chemical - kinase inhibitor	Inhibited	-5.353	bias	4.43e-05	AMH,APOBEC3B,ARHGDIB,BIRC5,CCNB1,CCND1,CD274,CDH2,CDK1,CXCL1,CXCL8,EBI3,EGR1,ENO1,EREG,F3,FN1,FOS,FOSB,GLIPR1,HIF1A,ICAM1,IL11,IL1B,JUN,LIFR,mir-29,MMP1,MYC,MYOCD,NEFH,NOX4,NR4A1,PLAT,PLAU,PLAUR,PPARGC1B,SERPINE1,SGK1,SLC20A1,SPP1,STC2,TGM2,TNFSF15,TNFSF9,UCP2,XDH	366 (17)
vorinostat		chemical drug		-1.393		4.46e-05	APLP1,AURKA,BIRC5,BRCA1,CCNB1,CCND1,CCND2,CDH2,CDK1,CDK2,CDYL2,CXCL8,EDN1,EGR1,HMGCR,ICAM1,IL1B,JUN,LIPG,MCL1,MCM2,MICA,MKI67,MYBL2,MYC,NDRG1,PMAIP1,RAD54L,RARB,SULT4A1,TNFRSF10B,TOP2A	534 (20)
GON4L		transcription regulator				4.5e-05	CCNA2,CCNB1,CCNB2,CCND1,CCND2,MKI67
MGAT3	10.155	enzyme		1.524	bias	4.5e-05	CDH2,HES1,ITGA2,ITGA3,ITGA5,NOTCH1	388 (11)
dinoprost		chemical - endogenous mammalian	Activated	2.902	bias	4.58e-05	CCND1,CCND2,EDN1,FOS,HSPA1A/HSPA1B,ID1,IL1B,JUN,MMP1,MYC,NR4A1,NR4A2,PTX3,SPP1	462 (20)
bleomycin		biologic drug	Activated	3.94	bias	4.59e-05	BLM,CXCL1,FN1,FOSL1,HBEGF,HIF1A,ICAM1,ID1,IL1B,ITGB1,JAG1,LMNB1,mir-29,MYC,NDN,NFATC2,NR4A1,PLAT,PTTG1,SERPINE1,SPHK1,SPP1,TGFBR2,TNFRSF10B,UBE2C	488 (20)
IL17A		cytokine	Activated	3.508	bias	4.68e-05	BIRC5,CCN1,CCND1,CD274,CDH2,COTL1,CXCL1,CXCL8,EREG,FOS,FOSL1,HBEGF,HSPB8,ICAM1,IL1B,JAG1,JUN,KLF2,LIF,MCL1,MMP1,MYC,NR4A2,PLAU,PODXL,SGK1,SLC2A1,TGFBR2,THBD,TLR4,TNC	433 (18)
FEV		transcription regulator	Activated	2.95	bias	4.74e-05	CNTNAP3,EPHA7,FOS,GABRQ,ICAM1,ITGB1,NMNAT2,NR2F2,NTS,PYGB,SCG2,SLC6A15,SOX9,SYT1,TRPV2
HOXD3		transcription regulator		1.219	bias	4.81e-05	DSP,ITGA5,JUP,SDC1,SERPINE1,TGFBI,TGM2
CCND3		kinase				4.81e-05	CCND1,CCND2,CDC6,CDK1,E2F1,MCM3,MYBL2	342 (16)
MEN1		transcription regulator		-1.053	bias	4.82e-05	CCNB2,CCND1,CDKN2B,EZH2,FOS,FOXC2,GLI1,IGFBP2,IRS2,MEIS1,TGFBR2	530 (26)
BSG		transporter	Activated	3.233	bias	4.82e-05	CCND1,CDH2,CIP2A,CXCL8,HIF1A,IL1B,MMP1,PLAU,PLAUR,PLK1,SERPINE1	309 (16)
ZBED6		transcription regulator		-1.633	bias	4.97e-05	ARL4C,COL13A1,DLGAP5,MYBL1,NASP,PPAT,SGK1,SPTBN1,TTK
RETN		other	Activated	2.739	bias	5.05e-05	EDN1,FABP5,FOS,FURIN,ICAM1,MKI67,MYC,PLAT,SERPINE1,SPP1,TLR4,TRAF3	466 (22)
ibuprofen		chemical drug	Inhibited	-2.21	bias	5.15e-05	CCND1,GDF15,HIF1A,IL1B,LAMB1,MMP1,RAC3,SLC2A1,TNFRSF10B,TNFRSF21	326 (19)
SAHM1		chemical reagent	Inhibited	-3.162	bias	5.15e-05	ABLIM1,BNIP3,HES1,HES4,ID1,MYC,NT5DC2,PDK1,PFKFB3,TBC1D4
erlotinib		chemical drug		1.585	bias	5.35e-05	CXCL1,CXCL8,EGR1,F3,FN1,ICAM1,IL11,IL1B,LIF,MMP1,NOX4,PLAU,PLAUR,SERPINE1,TLR4,TNFRSF10B	467 (20)
LIN28A		other	Activated	2.77	bias	5.39e-05	CCND1,CDC20,CDC25A,CDK1,CDK2,COL4A5,COL5A2,IGF2BP1	214 (7)
SBDS		other				5.44e-05	EGR1,FBXL16,FOS,GABRE,GAP43,ID1,MT2A,MYEF2,NTS,PAK3,PCDHB2,PCDHB5,RGS4,SPP1,TNC
ERBB4		kinase		1.583		5.44e-05	ADAM19,BRCA1,CCND1,COL5A2,EGR1,FBLN2,GAP43,HBEGF,HIF1A,HMGA2,JUN,MYC,PGK1,SLC2A1,TNC	529 (22)
cardiotoxin		chemical - other	Activated	2.828	bias	5.45e-05	ACSL5,ANGPTL4,APLN,BGN,BIRC5,CCNA2,CCND1,CCND2,E2F1,FEN1,HBEGF,IL1B,INHBA,ITGA5,ITGA6,KPNA2,LIF,LTB4R,MCM2,MCM3,MEST,NASP,PAX3,PGAM1,SERPINE1,SPP1,STXBP2,TNNT1,UCP2
INS		other	Activated	2.255		5.56e-05	CCN1,CCND1,CIDEA,CITED2,EDN1,EGR1,F3,FOS,FOSB,FOSL1,HIF1A,HMGCR,ICAM1,IGFBP2,IRS2,JUN,mir-29,NOX4,NR4A1,RARB,SLC2A1,VLDLR	526 (23)
prexasertib		chemical drug	Activated	3.606	bias	5.78e-05	CDKN2B,EGR1,FOS,GDF15,ICAM1,IL1B,PHLDA2,PMAIP1,SERPINE1,SGK1,SKIL,TNFRSF10D,TNFSF9	432 (15)
TEAD2		transcription regulator	Activated	2.828	bias	5.85e-05	CCN1,CCND1,CDK1,COL5A2,EDN1,EDNRA,FJX1,MPP4,NUAK1,POLA1,TRNP1	181 (7)
geldanamycin		chemical drug	Inhibited	-2.893	bias	5.86e-05	AURKA,BGN,BIRC5,CCND1,CDK1,CELF2,CEP55,CXCL8,DLGAP5,DNMT1,FBLN2,HIF1A,HMGA1,HSPA1A/HSPA1B,IRS2,ITGB1,JUN,KNL1,KPNA2,LIF,MCM3,MET,MOK,MYC,NASP,PLK1,PROSER3,SFMBT2,SPINT2,THBD,WEE1,ZIC4	488 (18)
WNT3A		cytokine	Activated	3.523	bias	5.91e-05	ADAMTS14,ARHGAP18,ATP1B1,BGN,CCN1,CCND1,CCND2,CD274,CDH2,DLK1,EDN1,ETV5,FN1,FOXM1,GAP43,GLI1,HHIP,ID1,IGF2BP1,IRS2,JAG1,JUN,LRRC17,MCL1,MYC,PAX3,PITX2,SHH,SOX17,SOX9,TNC,WNT7B,ZIC1	406 (19)
ETV5	0.637	transcription regulator		1.748		6.07e-05	AGRN,CAV1,CCND1,CDH2,CLDN1,ETV5,FN1,FOXM1,ICAM1,ITGA5,ITGB1,MET,PKP2,SCARB1,SHH,SPP1	295 (14)
rottlerin		chemical - kinase inhibitor	Inhibited	-2.371	bias	6.15e-05	ABCA1,APOBEC3B,ATP6AP2,BIRC5,CCND1,CDK1,CDK6,CLDN1,CXCL8,DNMT1,ICAM1,ITGB1,JUN,TNFRSF10B	313 (17)
NCOA3	0.738	transcription regulator	Activated	3.689	bias	6.23e-05	ANKRD1,CCN1,CCNA2,CCNB1,CCND1,CDC25A,CDC6,CDK2,E2F1,HES1,NCOA3,PGK1,RARB,SLC2A1,XDH	571 (29)
SETD2		enzyme	Inhibited	-2.333	bias	6.37e-05	CAV1,CCN1,CDH2,CITED2,JUN,PDGFC,RBPJ,SERPINE1,SOX17
PAK1		kinase		1.446		6.37e-05	CCNB1,CCND1,F3,FN1,FOSL1,HES1,MYC,SCARB1,TFPI	484 (20)
hydrocortisone		chemical - endogenous mammalian		-0.345		6.39e-05	ACHE,ANKRD1,BIRC5,BRCA1,CCND1,CCND2,CDH2,CDK1,CXCL8,FN1,GAP43,ICAM1,IL1B,INHBA,ITGA2,NUSAP1,PLAT,SERPINE1,SMO,STC2,STX1A	430 (18)
Pka		complex	Activated	2.366	bias	6.61e-05	BIRC5,CAV1,CCNB1,CDH2,CDK2,DUSP4,E2F1,EDN1,EGR1,FOS,HMGCR,JUN,MEST,NR4A1,NR4A2,NTS,OXTR,SGK1,SHH,SOX9	487 (24)
tacrolimus		chemical drug		0.376	bias	6.78e-05	ABLIM1,ADAM19,CARD8,CCND1,CORO2A,CXCL8,DUSP4,EDN1,EGR1,ENC1,FN1,FOS,FOSB,GAP43,HELLS,IL1B,JUN,KCNA1,KCNK3,MARCKSL1,MYC,NPTX1,NR4A1,PTPRF,PTPRJ,SPP1,TIAM1,TNC,TNFRSF25	223 (17)
Ras homolog		group		0.798	bias	6.88e-05	ABCA1,CCND1,EGR1,FOS,ITGB1,MYC,PLAU	396 (20)
SP100		transcription regulator				6.88e-05	BRCA1,FOS,GABRE,HSPB8,ICAM1,MMP1,PLAU	400 (16)
MAP2K5		kinase	Activated	2.617	bias	7.07e-05	CCND1,CXCL8,FOS,HMGCR,ID1,JUN,KLF2,KLF5,NR4A1,PDE3A,STARD4	230 (13)
EWSR1-FLI1		fusion gene/product		-1.849	bias	7.1e-05	CAV1,CCN1,CCND1,COL5A2,EDN1,EDNRA,FJX1,FOXM1,ID1,MPP4,NREP,NUAK1,TGFBR2,TRNP1
TCF/LEF		group	Activated	2.144	bias	7.17e-05	BIRC5,CCND1,FN1,ITGB1,JUN,MYC
ACTL6A		other		1.134		7.2e-05	CCNA2,CCNB1,CCNB2,CCND1,CCND2,CDK2,MCL1,MYC	476 (16)
IKZF1		transcription regulator	Inhibited	-4.742	bias	7.28e-05	ADAM19,ANOS1,CAV1,CAV2,CCND2,CDK6,CITED2,DOCK4,FLI1,FN1,GATA3,HES1,INAFM2,JUP,KIF23,MGLL,MLXIP,MYC,NOTCH1,PGAM1,POU2F2,RHBDF2,S100A16,SLC19A1,SLC2A1,SOX9,ST3GAL6,TLR4,UACA	484 (19)
VCAN		other		1.407		7.33e-05	AGRN,ANGPTL4,CDH13,CIDEA,CXCL8,EBI3,F3,FABP5,FN1,ICAM1,IL1B,ITGA3,ITGA5,ITGB1,LAMB1,LOXL4,MCFD2,PCSK1N,PLAU,PTK2,RBPJ,THBD	410 (20)
Sb202190		chemical - kinase inhibitor	Inhibited	-2.54	bias	7.45e-05	ANGPTL4,BIRC5,CCND1,CCND2,CDH2,CXCL8,EBI3,EGR1,FN1,FOS,HIF1A,ICAM1,IL1B,MMP1,PPARGC1B,SERPINE1,SGK1,TNFRSF10B,XDH	509 (20)
ETV6-RUNX1		fusion gene/product	Inhibited	-3.395	bias	7.62e-05	ABLIM1,ARHGAP18,ARHGAP24,AURKA,BLK,CD70,CDC42EP2,CDC42EP3,CDH2,CYFIP2,EPHA7,FABP5,GATA3,ICAM1,ITGB1,MAD2L1,MAP4K2,MYC,NOTCH1,OSBPL9,PMAIP1,POU2F2,RAP1GAP2,RPS6KA1,SH2B3,SPP1,STMN1,TACC2,TLR4,TNFRSF10B,TNFRSF10D,TNFSF9,TRIM21,ZFHX3
PKM		kinase	Activated	2.935	bias	7.88e-05	ABCA1,CCND1,CDH2,EGR1,ENO1,ENO2,IL1B,ITGB1,MYC,PDK1,PRPS1,PTK2,SLC2A1	354 (22)
eflornithine		chemical drug		-0.765		7.89e-05	CDK1,CDK2,CDKN2B,DHFR,FN1,MAD2L1,ORC1,PLK1,SERPINE1,TGM2	559 (25)
aldosterone		chemical - endogenous mammalian	Activated	2.724	bias	8.02e-05	APLN,ATP1B1,CIDEA,EDN1,EGR1,EMB,FN1,FOS,ICAM1,IRS2,KCNMA1,mir-29,MLLT3,NDRG2,NFATC2,PLAUR,SERPINE1,SGK1,SPP1,TBC1D4,WNK4,ZMYND8	386 (20)
TFDP1		transcription regulator	Activated	2.416	bias	8.1e-05	CCND1,CDC6,CDK1,DHFR,E2F1,MYBL2,MYC,PTTG1,STMN1	325 (14)
NVP-TAE684		chemical - kinase inhibitor	Inhibited	-2.343		8.1e-05	BIRC5,CCND1,CCND2,CD274,CDC25A,COL5A2,ETV5,MYC,SERPINE1	428 (18)
JUND		transcription regulator		1.732	bias	8.17e-05	CCND1,F3,FOSL1,IL11,MMP1,NOX4,NR4A1,NTS,PLAU,PLAUR,SAT1,SDC1,SPP1,TK1	402 (17)
TEAD		group	Activated	2.236	bias	8.28e-05	CAV2,CCN1,CCND1,FN1,FOXM1	89 (7)
PHF21A		other		1.535	bias	8.28e-05	PTPRN,SCG2,SCN2A,STX1A,SYT1
cercosporin		chemical - endogenous non-mammalian	Inhibited	-2.224	bias	8.28e-05	BIRC5,CCND1,CDC25A,FN1,MYC
cigarette smoke		chemical toxicant	Activated	3.22	bias	8.56e-05	ABCA1,BIRC5,CCN1,CCND1,CDC25A,COL4A2,CXCL8,DNMT1,EGR1,EMCN,FABP5,FN1,FOS,FOSL1,GATA3,HIF1A,ICAM1,IL1B,IRAK2,JUN,LRAT,MAPK8IP3,MMP1,NOX4,PTPRB,RAPGEF3,SERPINE1,SLC2A1,TLR4,XDH	489 (20)
L-triiodothyronine		chemical - endogenous mammalian		0.914	bias	8.69e-05	ABCA1,ACHE,ACTG2,AMH,ATP1B1,CCND1,CDCA4,CDK2,CDKN2B,CIDEA,COL4A1,DAAM2,DLK1,DNMT3B,E2F1,EDN1,EGR1,ENO2,F3,FOS,GDF15,GLI2,HCN2,HIF1A,ID1,MAMDC2,MYC,MYOM3,NCOR2,NR4A1,NRGN,OXTR,PDLIM3,PFKFB4,PGK1,PITX2,PPARGC1B,PTTG1,SEMA7A,SERPINE1,SHH,SLC2A1,STIM2,TET2,TGM2,TIAM1,TK1,TRH,UCP2,VGF	459 (22)
mir-8		microRNA	Inhibited	-3.954	bias	8.93e-05	ABL2,CCND1,CCND2,CDC25A,CDH2,CDK6,CITED2,CLDN1,EZH2,FN1,HIF1A,IL1B,ITGB1,MCM4,MET,MMP1,MOK,MYC,PMAIP1,PTK2,SOX17,SOX9,SPRY2,TIAM1	410 (22)
NR3C1		ligand-dependent nuclear receptor		-0.61		9.1e-05	ABCA1,AMIGO2,ANGPTL4,ARRB1,ATP1B1,BRCA1,CAPN2,CAV1,CCN1,CCND1,CD70,CDC42EP3,CIDEA,CKS1B,COL5A1,CORO2A,CXCL8,DGAT2,DUSP4,EDN1,EGR1,ENC1,EPB41L4B,F2RL1,F3,FN1,FOS,GAP43,GATA3,GLIPR1,GRIA1,ICAM1,IL11,IL1B,INHBA,JUN,LIF,MCL1,MEST,MLF1,MMP1,MT2A,MYC,PAX3,PFKFB3,PHLDA2,PIK3R3,PLAT,RELT,SCARB1,SCG2,SERPINE1,SGK1,SPP1,STC1,THBD,TIPARP,TK1,TNFRSF10B,TNFRSF21,TNFRSF25,TNFSF9,TRAF3	466 (18)
BCR (complex)		complex	Activated	2.898	bias	9.14e-05	CCNA2,CCND1,CCND2,CDC25A,CDK2,CDK6,EGR1,FOS,FOSB,IGSF1,ITGB1,KCNN4,MCL1,MYC,POU2F2,PTPN22,SLC2A1,TNFRSF25,TNFSF9	460 (23)
clopidogrel		chemical drug		0.277		9.15e-05	AGRN,COL5A1,F3,GPT2,MYC,NR2F1,PMAIP1,PTX3,RASSF8,STC2,UTP15,WNT7B,ZMYND8	250 (7)
sirolimus		chemical drug	Inhibited	-2.944	bias	9.27e-05	ARHGDIB,ATP6AP2,AURKA,AURKB,BIRC5,CCNA2,CCNB2,CCND1,CCND2,CD274,CDC25A,CDK1,E2F1,EBI3,EGR1,ENO1,F3,FN1,FOS,GAP43,GATA3,GRIA1,HIF1A,ICAM1,ID1,IL1B,IRS2,JUN,KIF15,KLF2,LAMB1,MCL1,mir-29,MKI67,MMP1,MYC,NTS,PFKP,PGK1,PLAU,PLAUR,PTX3,PYGB,SERPINE1,SLC2A1,SOX9,STMN1,THBD,TMPO,TOP2A,UCHL1,UCP2	423 (15)
PTHLH		other		1.837	bias	9.38e-05	CCND1,CDK1,CDK2,CDKN2B,CXCL8,FN1,FOS,HSPA1A/HSPA1B,IL11,ITGA6,PLAU,SERPINE1,SOX9,TNC	463 (20)
trans-cinnamaldehyde		chemical drug		-0.707	bias	9.49e-05	BIRC5,CCNB1,CDC20,CDK1,CXCL8,EGR1,MAD2L1,SERPINE1	289 (11)
GRP		growth factor	Activated	2.773	bias	9.49e-05	CCND1,CXCL8,FOS,FOSB,JUN,MYC,PTK2,RRM2	383 (20)
SUB1		transcription regulator		1.673	bias	9.49e-05	ADGRL1,CCND1,FJX1,FOS,KCNA6,KCNG1,KNTC1,STMN2	244 (4)
SND1		enzyme				9.49e-05	ANGPTL4,CDC6,DHFR,E2F1,EREG,ID1,JAG1,NR2F1	241 (4)
dicarbethoxydihydrocollidine		chemical toxicant				9.49e-05	CCNA2,CCNB1,CCNB2,CDK1,IL1B,SGK1,SPP1,WNT7B
baicalein		chemical drug	Inhibited	-3.13	bias	9.67e-05	BIRC5,CCNB1,CCND1,CXCL8,FOS,ICAM1,JUN,MCL1,MMP1,PTTG1	417 (20)
prostaglandin E2		chemical - endogenous mammalian	Activated	3.973	bias	9.75e-05	ANGPTL4,B3GALT5,BIRC5,CCNB1,CCND1,CD274,CXCL1,CXCL8,EGR1,EREG,F2RL1,FN1,FOS,FOSB,FOSL1,HIF1A,ICAM1,IL1B,ITGA5,ITGB1,JUN,MCL1,MMP1,MYC,NR4A1,NR4A2,NTF4,PLAU,PTGER4,PTK2,SPHK1,SPP1,THBD,UCP2	484 (20)
NFKB1		transcription regulator	Activated	2.583	bias	9.89e-05	ANKRD1,ATP6AP2,BLK,CCN1,CCND1,CCND2,CD274,CXCL8,E2F1,EBI3,EGR1,FANCD2,FN1,FOS,FOSB,GATA3,ICAM1,IL1B,JAG1,MCL1,MICA,mir-29,MYC,NR4A1,NR4A2,PLAU,POU2F2,PTX3,PXN,SOX9,TK1,TNFSF15	393 (15)
CXCR4		G-protein coupled receptor	Activated	3.226	bias	9.9e-05	CCND1,CDH2,CXCL1,CXCL8,EGR1,F3,ID1,MYC,PGK1,SHH,TNFRSF10B,TNFRSF10D	342 (17)
platelet activating factor		chemical - endogenous mammalian	Activated	2.751	bias	0.000102	CDH2,EGR1,F3,FN1,FOS,ICAM1,MMP1,NR4A1,PLAU,PLAUR,SERPINE1	343 (18)
Am 580		chemical reagent	Activated	2.108		0.000102	F3,HES1,HMGCR,ITGA6,LRAT,PLAT,RARB,SOX9,STRA6,TGM2,THBD	270 (13)
xanthohumol		chemical drug	Inhibited	-2.137	bias	0.000102	BIRC5,CCND1,DGAT2,FOS,ICAM1,IL1B,MYC,TLR4,TNFRSF10B	372 (14)
FOSB	3.508	transcription regulator		1.159	bias	0.000102	CCND1,F3,FOS,FOSB,FOSL1,INHBA,MMP1,MT2A,SERPINE1	449 (17)
lithium chloride		chemical drug		0.447	bias	0.000103	AMH,CCND1,CDC6,DLK1,EZH2,FOS,GATA3,GDF15,HES1,HMGCR,MICA,MT2A,MYC,NOTCH1,PTX3,PXN,SOX9,TNFRSF10B	421 (15)
ELAVL1		other	Activated	3.082	bias	0.000103	ABCA1,ACHE,CDC6,CDH2,CDK2,CENPE,CLDN1,FOS,GATA3,GLIPR1,HLA-A,KIF11,MYBL2,MYC,NCAPG,NEK2,NUF2,PBK,PRC1,RFC5,SAT1,SNRPG,SULT1C2,TOP2A,WEE1	446 (17)
ATF2		transcription regulator		1.72	bias	0.000105	CCNA2,CCND1,CXCL8,EGR1,FN1,FOS,JUN,MCL1,MEIS2,MMP1,MT2A,NOTCH1,NTS,PLAU,SULT4A1	394 (17)
KDM8		enzyme	Activated	3.45	bias	0.000106	ENO1,ENO2,EZH2,ID1,MCM3,MCM4,MCM5,NSD2,PDK1,PKIB,PRPS1,SLC2A1,SOX9	389 (16)
norethindrone acetate		chemical drug				0.000107	F3,PLAT,SERPINE1,TFPI
SERCA		group		-1.961	bias	0.000107	EGR1,FOSL1,JUN,MYC	403 (16)
ZMIZ1		transcription regulator		1.949	bias	0.000107	HES1,MYC,NOTCH1,SERPINE1	431 (15)
FKBP8		other		0.218	bias	0.000107	GLI1,HIF1A,SDC1,SHH
PROK2		other		1.987	bias	0.000107	CDC25A,FOS,HIF1A,IL1B	311 (11)
TRIM33		transcription regulator				0.000107	GATA2,MYC,SERPINE1,TGFBR2
NET1	0.622	other		-1.98	bias	0.000107	CDH2,FN1,ITGB1,SERPINE1	225 (11)
6,7-dinitroquinoxaline-2,3-dione		chemical reagent		1.732	bias	0.000107	EGR1,FOS,FOSB,JUN	291 (11)
Z-VEID-FMK		chemical reagent		-0.152	bias	0.000107	CCND1,CCND2,SPHK1,TFAP2A	197 (7)
arsenic trioxide		chemical drug		-1.054		0.000108	ATP1B1,AURKA,BCAT1,BNIP3,CCND1,CDC45,CDK1,CDK6,CXCL8,DBF4,DNMT1,ECT2,ETV5,FN1,GLI1,GLI2,HIF1A,HMGCR,ITGB1,KIF11,MCL1,MCM3,mir-29,MT1E,MT2A,MYC,NDFIP2,NOTCH1,NR2F2,POLD1,PTTG1,RARB,SKIL,SLC20A1,TNFRSF10B	430 (18)
epoprostenol		chemical - endogenous mammalian		1.709	bias	0.00011	EGR1,FOS,HIF1A,MMP1,SERPINE1,SPP1	423 (21)
farnesyl pyrophosphate		chemical - endogenous mammalian		0.059	bias	0.00011	ABCA1,BIRC5,ICAM1,LIPG,SCARB1,SERPINE1	459 (19)
berberine		chemical drug	Inhibited	-2.44	bias	0.000114	BIRC5,CCND1,CDK2,CXCL8,FN1,HIF1A,HMGCR,ICAM1,IL1B,MCL1,MMP1,PIK3R3,SAT1,SCARB1,SPHK1,TFAP2A,UCP2	413 (21)
S100A8		other	Activated	2.373	bias	0.000115	AKAP12,APLN,BCHE,CCNB1,CCND1,CD274,CXCL8,EPB41L4B,ETV5,FOSL1,FURIN,GPRC5A,ICAM1,IL1B,KCNMA1,MMP1,MYC,NTRK3,PDGFC,PLAU,SGK1,SHH,VGF	437 (16)
HOTAIR		other		1.037		0.000118	ABL2,CDH2,DNMT1,GDF15,HIF1A,ICAM1,LAMC2,mir-29,MYC,PCDHB5	471 (24)
CCL2		cytokine		1.187	bias	0.000118	ABCA1,BIRC5,CCND1,CXCL8,F3,FOS,ICAM1,IL1B,INHBA,ITGA5,MKI67,MMP1,NOTCH1,SCARB1,SERPINE1	399 (18)
miR-16-5p (and other miRNAs w/seed AGCAGCA)		mature microRNA	Inhibited	-4.881	bias	0.000121	ANLN,CARD8,CCND1,CCND2,CDC25A,CDK6,CENPJ,CEP63,CRHBP,GALNT7,HMGA1,HSPA1A/HSPA1B,ITGA2,JUN,KCNN4,KIF23,MCL1,MLLT11,MSH2,PLK1,PNP,TNFSF9,UCP2,UTP15,WEE1
thapsigargin		chemical toxicant	Activated	3.713	bias	0.000121	CAV1,CCND1,CREB3L2,CXCL8,EDN1,EGR1,FN1,FOS,HIF1A,HMGCR,HSPA1A/HSPA1B,ICAM1,IL1B,JUN,LIFR,MCL1,MET,MLF1,MYC,NCOA3,NR4A1,PMAIP1,SGK1,TGM2,TNFRSF10B	388 (18)
pyridaben		chemical toxicant	Activated	2.111	bias	0.000121	BICD1,CEP290,DGKI,DIP2B,INHBA,KCNMA1,KLF2,LAMC2,LIFR,LRP4,NR4A1
JAG1	1.274	growth factor	Activated	2.692	bias	0.000121	CCND1,CCND2,CDKN2B,GATA2,GLI2,HES1,JAG1,MYC,NR2F2,SPP1,TNC	558 (24)
H89		chemical - kinase inhibitor	Inhibited	-3.179	bias	0.000122	ABCA1,AMH,CCND1,CXCL8,EGR1,EREG,EZH2,FOS,IL11,IL1B,MKI67,MMP1,MYC,NFATC2,NR4A1,NR4A2,NTS,PLAU,SDC1,SERPINE1,UCP2	445 (20)
mir-15		microRNA	Inhibited	-3.056	bias	0.000122	BIRC5,CCND1,CCND2,CDC25A,CDK6,HSPA1A/HSPA1B,IL1B,MCL1,PLAUR,RNF125,SMURF2,UCP2,WEE1	422 (19)
PIK3CA		kinase		0.686		0.000122	BIRC5,CCNB1,CCND1,CDH2,EZH2,FOXM1,HIF1A,IRS2,ITGB1,JAG1,PDK1,SERPINE1,TK1	448 (23)
TRAF2		enzyme		1.843		0.000123	AURKA,AURKB,CCNB1,CDK1,CXCL8,EBI3,ICAM1,ITGB1,KLF2,KSR1,NDRG1,PLK1,TK1,WEE1	417 (18)
apigenin		chemical - endogenous non-mammalian	Inhibited	-2.458	bias	0.000123	APLN,CCND1,CCND2,CDK1,CDK2,CDK6,CXCL8,DGAT2,FOS,HIF1A,ICAM1,IL1B,MMP1,TNFRSF10B	411 (18)
R-WIN 55,212		chemical reagent	Inhibited	-2.8	bias	0.000123	CCND1,CCND2,CDK2,CDK6,CXCL8,E2F1,ICAM1,IL1B	426 (18)
S100A9		other	Activated	2.684	bias	0.000124	AKAP12,APLN,BCHE,CCNB1,CCND1,CD274,CXCL8,EPB41L4B,ETV5,FOSL1,FURIN,GPRC5A,ICAM1,IL1B,KCNMA1,MMP1,MYC,NTRK3,PDGFC,PLAU,SGK1,VGF	374 (21)
OGA		enzyme	Inhibited	-2.343		0.000131	ABLIM1,ACTN4,ADAM19,AHNAK2,ARHGAP29,CAV1,CCND1,CDCA4,CDK2,CDK6,CDKN2B,CLDN1,CNN1,CNTNAP3,CREB3L2,CREB5,CXCL8,CYFIP2,FLNB,FN1,GALNT7,GPT2,HMGCR,IGF2BP3,ITGA2,ITPKB,JUN,LAMB1,LIF,LRP4,MCAM,MGLL,PCDHB5,PDK1,PLAU,SOX9,STARD4,TGFBI,TGFBR2,TNC,TRH	474 (20)
Pkg		group		0.956	bias	0.000132	EDN1,EGR1,FOS,FOSB,JUN,SLC2A1,SOX9	379 (15)
FGF4		growth factor	Activated	2.433	bias	0.000132	DNMT1,FOS,HMGCR,JAG1,PTTG1,SHH,SOX17	265 (12)
GAS5		other		-1.863	bias	0.000132	CCNB1,CCND1,CDK1,CDK6,IL1B,KLF2,MYC	402 (19)
cannabidiol		chemical drug		0.896		0.000132	BIRC5,ENO2,FN1,HIF1A,ID1,IL1B,TRPV2	481 (18)
bisphenol A		chemical - endogenous mammalian		0.72	bias	0.000133	ALDH5A1,CCN1,CCND1,CITED2,COL5A1,COL5A3,EGR1,EREG,FOS,GABRE,GABRG3,GABRQ,HAND2,HSPA1A/HSPA1B,ICAM5,MET,NR4A1,NR4A2,PFKFB4,SGK1,SKIL,SSR3,TGM2,TNC	582 (27)
tributyrin		chemical drug	Activated	3.44	bias	0.000135	AKAP12,CCN1,CD274,CLDN1,CXCL8,EDN1,HBEGF,IL1B,INHBA,MYBL1,NDRG1,RGS4	135 (7)
NRG2		growth factor				0.000135	BNIP3,CCN1,E2F1,EDN1,EGR1,FOSB,GDF5,HES1,LIFR,MCL1,NR4A1,TNFRSF25	374 (7)
GSTO1		enzyme		-1.525	bias	0.000135	ACSL5,AHNAK2,DUSP4,F3,FUT8,NPTXR,NR4A2,PKIB,SAT1,SEL1L3,SLC2A1,TIAM1
mitomycin C		chemical drug		1.883	bias	0.000135	BIRC5,BRCA1,CCNB2,CCND1,CDC25A,CXCL8,EGR1,HBEGF,JUN,MCAM,PMAIP1,WEE1	464 (21)
HDAC4		transcription regulator		0.147		0.000136	ANGPTL4,CCNB1,CCND1,CYFIP2,DRP2,FOS,FOSL1,GABRA5,GABRG3,HIF1A,HMGCR,JUN,KLF2,NR4A1,NR4A2,NTM,RGS4,SLC2A1,TSPAN13	386 (20)
tanespimycin		chemical drug		-1.999	bias	0.00014	BIRC5,CAV1,CCND1,CDK1,CDK6,CDKN2B,CXCL8,HMGCR,HSPA1A/HSPA1B,JUN,KRT18,KRT8,MCL1,MYC,PLAU,SERPINE1,SLC2A1,SNRPG	516 (21)
mir-145		microRNA	Inhibited	-2.346	bias	0.000143	ABCA1,CCNA2,CDH2,CDK6,COL5A1,GATA6,KLF5,MYC,MYOCD,SOX9	283 (13)
SPHK1	2.554	kinase	Activated	2.373	bias	0.000143	CCND1,CXCL8,EGR1,FN1,HIF1A,IL1B,JUN,SERPINE1,SLC2A1,SPHK1	386 (18)
(Z,E)-5-(4-ethylbenzylidine)-2-thioxothiazolidin-4-one		chemical reagent		-1.964	bias	0.000145	CDH2,EZH2,FOXM1,GLI1,MYC	330 (9)
BMS-754807		chemical drug		-0.447		0.000145	BIRC5,CCNA2,MET,MKI67,TGFBR2	262 (7)
RLIM		enzyme	Activated	2.236	bias	0.000145	CDH2,CDKN2B,FN1,SERPINE1,SKIL	156 (9)
CHRM3		G-protein coupled receptor	Activated	2.213	bias	0.000145	CCN1,EGR1,FOS,ITGA2,ITGA3	429 (20)
7-(4-fluorobenzylamino)-1,3,4,8-tetrahydropyrrolo[4,3,2-de]quinolin-8(1H)-one		chemical reagent	Inhibited	-2.236	bias	0.000145	CCND1,CDK1,CDK2,CDK6,E2F1	334 (7)
MAPK9		kinase	Activated	2.652	bias	0.000147	CAV1,CD70,CDT1,CXCL8,DLK1,EDN1,EGR1,FOS,FOSL1,HIF1A,HMGA1,HMGCR,IGFBP2,IL11,IL1B,JUN,LIF,MARCKSL1,MYC,PLAT,PTX3,SHH	407 (17)
INTS11		other				0.000148	EGR1,FOSB,NR4A1
ACAT1		enzyme				0.000148	ABCA1,HMGCR,ITGB1	166 (7)
defibrotide		biologic drug				0.000148	F3,PLAT,SERPINE1
EMP2		other				0.000148	CAV1,ITGA5,ITGA6
SGI 1776		chemical drug				0.000148	CCND1,MCL1,MYC	326 (7)
AHNAK		other				0.000148	CCND1,CCND2,MYC	458 (16)
STRAP		other				0.000148	JUN,MYC,SERPINE1	294 (20)
ATAD2		enzyme				0.000148	CCND1,E2F1,MYC	155 (7)
proTAME		chemical reagent				0.000148	ANLN,CCNB1,PTTG1
filipin		chemical - endogenous non-mammalian				0.000148	CXCL8,ENO2,SERPINE1	229 (7)
lisofylline		chemical drug				0.000148	CERS1,COL4A1,LAMB1	254 (7)
mizoribine		chemical drug				0.000148	CCND1,CDK2,SGK1
GLI3		transcription regulator		1.067		0.000151	CCND1,CCND2,EGR1,FOSB,FOXC2,GLI1,GLI2,HAND2,HHIP,KLF2,PVR,SALL1,SHH,SOX9,STMN1
IL1A		cytokine	Activated	4.263	bias	0.000153	ASIC1,CCN1,CD274,CXCL1,CXCL8,F2RL1,FOS,FOSB,FOSL1,ICAM1,IL11,IL1B,INHBA,ITGA5,ITGB1,JUN,LIF,MCAM,MMP1,MT2A,MYC,NR2F2,PLAU,PTX3,SERPINE1,SPP1,TK1,TRH	397 (16)
MECP2		transcription regulator		0.943		0.000155	ARHGAP24,BRCA1,CDKN2B,E2F1,EGR1,EZH2,GRIA1,KCNA1,MYC,NEFH,NR4A1,PLAAT1,PLP1,RARB,SCN2A,SGK1,SRPX2,TIAM1	455 (21)
TMPRSS2-ERG		fusion gene/product		0.943		0.000155	ADAMTS12,CBX2,CCNB1,COL5A1,DYSF,EREG,GDF15,ID1,INHBA,LONRF2,LOXL2,MYC,MYEOV,OSBPL6,PLAT,PLXNA2,STC2,TGFBI	333 (7)
SERPINE1	0.691	other		-0.748		0.000158	ANKRD1,CXCL8,DLK1,EGR1,FBLN2,FN1,FOS,FXYD6,GAP43,PLAU,PLAUR,TGFBR2	458 (19)
MEOX2		transcription regulator	Inhibited	-2.343	bias	0.000158	CXCL1,CXCL8,EDN1,F3,HBEGF,ICAM1,ID1,NKX3-2,PTX3	198 (7)
mir-31		microRNA	Inhibited	-2.377	bias	0.000159	DACT3,EZH2,ITGA2,ITGA5,MET,SPP1,STMN1,TIAM1
PTX3	0.742	other		-1.43	bias	0.000159	CXCL8,F3,FOS,GATA3,IL1B,JUN,TLR4,TRAF3	438 (18)
CCNK		kinase	Activated	2.739	bias	0.000159	BRCA1,FANCD2,FANCI,POLA2,RFC4,RFC5,TIMELESS,UCP2
PIK3R1		kinase	Activated	2.561	bias	0.000159	CCND1,CCND2,CXCL8,F3,FOS,HIF1A,ICAM1,IL1B,MKI67,MYC,PDK1,PLAU,SERPINE1,SLC2A1	356 (19)
pCPT-cAMP		chemical - kinase inhibitor	Activated	2.408	bias	0.000162	ABCA1,EGR1,FOS,FOXC2,JUN,NR4A1	454 (18)
ACSL5	7.059	enzyme		1.633		0.000162	ADAMTS6,ANOS1,GFPT2,GPRC5A,MCAM,PHLDA2
DDX17		enzyme		1.951	bias	0.000162	ABCA1,CCND1,FOSL1,JUN,MYC,NET1	441 (11)
silicon dioxide		chemical drug	Activated	2.376	bias	0.000162	CXCL8,EGR1,FOS,FOSL1,IL1B,JUN	426 (21)
glucagon		biologic drug	Activated	2.728	bias	0.000169	ANK3,FOS,IRS2,KIF26A,LRBA,NDRG2,NR4A1,NR4A2,PALM,PTPRN,PXN	447 (21)
bicuculline		chemical - endogenous non-mammalian	Activated	2.209	bias	0.000169	CCN1,EGR1,FOS,FOSB,GRIA1,JUN,mir-29,NR4A1,NR4A2,PFKFB3,TIPARP	372 (24)
miR-291a-3p (and other miRNAs w/seed AAGUGCU)		mature microRNA	Inhibited	-3.836	bias	0.00017	CCND1,CCND2,CENPF,E2F1,KIF23,KPNA2,LMNB1,MICA,MYBL1,NR4A2,PBK,PRC1,SLC25A23,TBC1D2,TGFBR2
sphingosine-1-phosphate		chemical - endogenous mammalian	Activated	3.231	bias	0.00017	CCND1,CXCL8,EGR1,FN1,FOS,GAP43,GATA6,HIF1A,ICAM1,JUN,KLF5,NRP2,PPARGC1B,SERPINE1,SPHK1	413 (18)
NANOG		transcription regulator		1.911	bias	0.000171	BIRC5,CCND2,CDC25A,CDK6,E2F1,EGR1,FOS,FOSB,GATA6,GLI1,HOXB3,HSPA1A/HSPA1B,MEIS1,NPTX1,PCDHA2,SOX17,TET2,ZFHX3	395 (12)
DLL4		other		0.384		0.000172	EGFL7,GATA3,HES1,ITGA5,LYVE1,MCM3,MYC,NOTCH1,NR2F2,RGS5	202 (11)
ADRA1B		G-protein coupled receptor				0.000172	CCND1,EGR1,FABP5,FN1,FOS,JUN,LIF,NR4A1,NR4A2,TMPO	414 (21)
K+		chemical - endogenous mammalian		0.773	bias	0.000172	E2F1,EGR1,FOS,GABRA5,IL1B,JUN,NPTX1,NR4A1,NR4A2,TRH	380 (19)
PARP1		enzyme		1.304	bias	0.000175	ABCA1,CCND1,CD274,CXCL1,E2F1,FOS,GDF15,HES1,ICAM1,IL1B,JUN,LIF,MYC,POLA1,TLR4,TMSB15A,TNFRSF10B	428 (17)
paraquat		chemical toxicant	Activated	3.133	bias	0.000175	BICD1,BNIP3,CEP290,CXCL8,DGKI,DIP2B,EDN1,FN1,INHBA,KCNMA1,KLF2,LAMC2,LIFR,LRP4,MMP1,NR4A1,PMAIP1	431 (18)
CCN2		growth factor		1.781	bias	0.000175	BIRC5,CCND1,COL4A2,EGR1,ENO1,FLNB,FN1,FZD2,HES1,HIF1A,JUN,MMP1,MYC,PDE7A,PODXL,SERPINE1	436 (19)
potassium chloride		chemical drug		1.999	bias	0.000175	AMIGO2,ATP1B1,CDK1,CIDEA,E2F1,EGR1,FOS,ID1,IL1B,JUN,MYC,MYOCD,NPTX1,NR4A1,NR4A2,SPP1	418 (20)
Mt2		other	Inhibited	-2.236	bias	0.000178	CCND1,FOS,IL1B,JUN,MEST,MYC,SERPINE1	424 (18)
BDNF		growth factor	Activated	3.8	bias	0.000187	ACOT7,AGRN,CAMK1G,CAV2,CCN1,CCND2,CYGB,DUSP4,EGR1,FLNB,FOS,FOSB,GAP43,GRIA1,HMGCR,JUN,KIF21B,KIF5A,MAPK8IP3,MMP1,NR4A1,PFKFB3,PLP1,RGS4,SCARB1,SHH,SORL1,SPP1,SPRY2,TIAM1,TIPARP,TRAF3,TRH,VGF	383 (21)
PPARD		ligand-dependent nuclear receptor		1.868	bias	0.000188	ACSL5,ALDH2,ANGPTL4,BIRC5,CCND1,CCND2,CDK1,CDK2,CXCL1,CXCL8,EGR1,ENO1,FN1,ICAM1,IGFBP2,IL1B,LIPG,LRAT,MDFI,NR4A1,NR4A2,PDK1,PLAT,PLP1,PPARGC1B,SAT1,SFI1,UCP2,VLDLR	440 (19)
CD40LG		cytokine	Activated	3.725	bias	0.000194	BNIP3,CD70,CDK6,CELF2,CXCL1,CXCL8,DUSP4,EBI3,EGR1,F3,FOS,FOSB,FURIN,HIF1A,HSPA1A/HSPA1B,ICAM1,IL1B,INHBA,JUN,MARCKSL1,MCL1,MSH2,MT1E,MT2A,MYC,NCOA3,NEFH,NET1,PKMYT1,PLAU,PLAUR,PMAIP1,POLA1,PVR,SERPINE1,TGM2,TNFSF9,TRAF3,ZNF195	466 (18)
ATP7B	1.51	transporter		-1.667		0.000194	CDC20,CKS1B,FABP5,HMGCR,MAD2L1,PTTG1,SMC2,SMC4,TRIP13
pimagedine		chemical drug		-1.941	bias	0.000194	CAV1,CNN1,COL4A1,CXCL8,HBEGF,ICAM1,LAMB1,POU2F2,SERPINE1	376 (15)
thioacetamide		chemical toxicant	Activated	3.088	bias	0.0002	AKAP12,B4GALT6,BGN,BLM,BRCA1,BRIP1,CHAF1A,CYGB,FOS,FXYD6,HIF1A,IL1B,JUN,LAMC2,LRAT,LXN,LYVE1,MCM3,MET,MSH2,MYC,POLE,RFC4,SELENOW,SPP1,TAGLN3,TGM2,TOPBP1	491 (22)
5-fluorouracil		chemical drug		0.888		0.000203	BIRC5,BNIP3,CCND1,CCND2,CDK1,CDK2,CYFIP2,E2F1,EGR1,EIF3C,EPHA2,GAP43,GDF15,GTF2H2,HBEGF,IL1B,JUN,LIF,MCL1,mir-29,MYC,NOTCH1,PGK1,PRC1,PTK2,RHBDF2,SAT1,SDC1,SMS,SNRPG,SPHK1,TLR4,TNFRSF10B,TNFSF9,UBE2C	475 (19)
MYOC		other		0.64	bias	0.000204	DLG1,EPHA2,FN1,HHIP,ITGB1,LAMB1,PHLDA2,PLP1,PTGER4,PXDN,SOX11,SPP1,STC1,STC2	435 (19)
quercetin		chemical drug		1.26		0.000209	ABCA1,BCHE,BIRC5,CAV1,CELSR2,CXCL8,EDN1,EGR1,FOS,FOSB,HIF1A,ICAM1,IL1B,IRS2,JUN,KRT18,KRT8,MCL1,MKI67,MMP1,MYC,NPAS2,PLAU,PLAUR,SOX9,TNFRSF10B	441 (18)
3,3'-diindolylmethane		chemical drug		-0.291		0.000212	BIRC5,BRCA1,CCND1,CDC25A,CDK6,DNMT1,FOXM1,GDF15,HLA-A,HLA-C,IL1B,TNFRSF10B	485 (18)
TEAD4		transcription regulator	Activated	3.073	bias	0.000214	CAV2,CCN1,CCND1,CDK6,COL5A2,DGAT2,EDN1,EDNRA,FJX1,GATA3,HIF1A,JUN,MPP4,NUAK1,TRNP1	186 (7)
DMD		other				0.000219	ACHE,ANKRD1,BGN,CDH13,CENPM,CYFIP2,EPB41L4B,FZD3,GALNT17,IGFN1,KCNK3,KCNMA1,KRT18,LIF,MLF1,MLLT3,MSI2,NDRG2,PAMR1,RAP1GAP2,SCHIP1,ST3GAL6,STARD10,TBC1D4,TTL
15(S)-HETE		chemical - endogenous mammalian	Activated	2.43		0.000232	EGR1,F3,FOSB,FOSL1,HMGCR,JUN	408 (21)
mir-515		microRNA	Inhibited	-2.42	bias	0.000232	ANGPTL4,CXCL8,HIF1A,MICA,SERPINE1,TGFBR2	391 (14)
PTK2	0.778	kinase	Activated	2.181	bias	0.000233	CCN1,CCND1,DSP,FN1,FOS,ITGA5,KRT18,KRT8,PTK2,SPP1,TNC	465 (21)
calcipotriene		chemical drug		1.434	bias	0.000236	CXCL8,FOS,FOSL1,IL1B,JUN,PLAU,SPP1	445 (21)
Smad		complex		1.896	bias	0.000236	ANGPTL4,CDKN2B,GLI2,ID1,MCL1,MYC,SERPINE1	304 (7)
E2F5		transcription regulator				0.000236	AURKB,CDK1,DHFR,E2F1,MYBL2,MYC,SERPINE1
NMU		other				0.000236	BRCA1,CDC6,CHAF1A,FOSB,KNTC1,MKI67,SPAG5
COMMD1		transporter	Inhibited	-2.63	bias	0.000236	ATP7B,BNIP3,PDK1,PFKFB3,PFKP,PGK1,STC2	171 (7)
BTG2		transcription regulator		-1.342		0.000236	BRCA1,CCND1,CXCL1,DIAPH3,IL1B,NOX4,RARB	464 (25)
carvedilol		chemical drug		-1.504	bias	0.000236	F3,GAP43,IL1B,mir-29,MYC,TFPI,TLR4	482 (22)
piceatannol		chemical - endogenous non-mammalian		-0.946	bias	0.000236	CCND1,ICAM1,IL1B,MMP1,MYC,PMAIP1,TNFRSF10B	406 (17)
CDK19		kinase	Inhibited	-2.168	bias	0.000237	CCND2,CXCL1,CXCL8,CYFIP2,EPHA2,HBEGF,JUN,KLF2,KLF5,LIF,MYC,NOTCH1,RHBDF2,SAT1,SDC1,SPHK1,TNFSF9	150 (7)
HSPA9		other		1.129	bias	0.000238	CLMN,FN1,HES1,KRT18,KRT8,MMP1,MYC,NAV2,RARB	434 (16)
embelin		chemical - endogenous non-mammalian	Inhibited	-2.207	bias	0.000238	BIRC5,CCND1,CDK2,CDK6,MYC	464 (21)
PBRM1		other				0.000238	CCNB1,CDK1,CENPE,CENPF,RARB
SH3KBP1		other		0.555	bias	0.000238	CCND2,FN1,HIF1A,MYC,SERPINE1	400 (20)
RB1CC1		other		0.13		0.000238	CCND1,CDKN2B,MYC,SERPINE1,SKIL	418 (13)
PRKG2		kinase		-0.317	bias	0.00024	FOS,GRIA1,PLP1,SOX9
RAP1GAP		other		-1	bias	0.00024	CCND1,CDH2,CDK6,FOS	393 (22)
TSC22D1		transcription regulator	Activated	2	bias	0.00024	CXCL8,FN1,IL1B,SERPINE1	410 (17)
MCM7		enzyme				0.00024	CDK2,LMNB2,MCM4,MET
PROK1		growth factor				0.00024	CXCL8,IL11,MCL1,SPHK1	364 (12)
fluphenazine		chemical drug		1.953	bias	0.00024	FOS,NR4A1,NR4A2,NTS
SFTPA1		transporter	Inhibited	-3.038	bias	0.000242	ANGPTL4,CCN1,CDH10,EGR1,FOS,FOSB,FZD8,GFPT2,HBEGF,IL1B,KLF2,MYC,SERPINE1	490 (17)
FANCC		other		0.152	bias	0.000244	ATP1B1,CDK1,FZD2,GDF15,HES1,IL1B,JAG1,MYRF,NUAK1,PHLDA2,PTX3,SCHIP1	340 (14)
SB 216763		chemical - kinase inhibitor	Activated	2.101	bias	0.000245	CCN1,CCND1,CXCL8,FOSB,IL1B,MICA,MYC,NR4A1,NR4A2,PLAU	397 (19)
MAPK14		kinase	Activated	2.06	bias	0.000253	ABCA1,ANKRD1,CCNA2,CCNB1,CCND1,CXCL8,EREG,FN1,FOS,HAND2,HMGCR,ICAM1,IL1B,JUN,MMP1,PLAU,PLAUR,PPARGC1B,SGK1,SOX9,SPP1,TGM2,TOP2A	489 (19)
mir-135		microRNA		-1.913	bias	0.000254	CDH2,EDN1,HIF1A,IL11,IL1B,MCL1,PTK2,SPP1
FOXP3		transcription regulator	Inhibited	-2.327	bias	0.000259	ANLN,BRCA1,CHAF1A,DUSP4,EGR1,EZH2,FEN1,FOS,GATA3,GEN1,HLA-A,JUN,LIG1,LTB4R,NR4A1,NRN1,NTRK3,POLD1,POLE,PTPN22,TGM2,TONSL	343 (19)
PIN1		enzyme	Activated	2.269	bias	0.000275	BUB1,CCND1,CDH2,CXCL8,DEPDC1,EPB41L4B,FN1,HES1,IL1B,MCL1,MYC,NCAPH,NCOR2	450 (23)
CTCF		transcription regulator	Activated	2.464	bias	0.000276	EGR1,LHX6,MYC,NEFH,PCDHA10,PCDHA12,PCDHA2,PCDHA4,PCDHAC2,PCDHB12,PCDHB14,PCDHB15,PCDHB16,PCDHB2,PCDHB3,PCDHB8,PCDHGA10,SGK1
CRH		cytokine	Activated	2.205	bias	0.000281	CCNA2,CXCL8,EDN1,FOS,IL1B,KCNMA1,NR4A1,NTSR1,SCARB1,SGK1,SLC2A1,TLR4	436 (21)
ITGB3		transmembrane receptor		1.168	bias	0.000281	CD274,CDK1,FN1,FOS,IL1B,ITGA3,ITGA5,MMP1,PLAU,PLAUR,SERPINE1,TGFBR2	403 (19)
deoxycholate		chemical - endogenous mammalian	Activated	2.07		0.00029	CAV1,CCND1,CXCL8,EGR1,MCL1,NR4A1,PLAU,PLAUR,RARB,TNFRSF10B	439 (18)
advanced glycation end-products		chemical - endogenous mammalian		1.353	bias	0.00029	ABCA1,CXCL8,DDAH2,FN1,KLF2,MKI67,MMP1,SERPINE1,SPP1,TLR4	404 (21)
promegestone		chemical drug	Activated	3.259	bias	0.000293	CCND1,DUSP4,E2F1,ENO2,F3,HBEGF,IRS2,LAMC2,MT2A,MYC,NET1,SGK1,TIPARP,TK1	462 (21)
nicotine		chemical drug	Activated	3.168	bias	0.000304	BIRC5,CCND1,CCND2,CXCL8,DHFR,EDN1,EGR1,ENO1,FN1,FOS,GATA3,GRIA1,HIF1A,ICAM1,ID1,IL1B,KCNK12,PLAT,PLAUR,SCG2,SERPINE1,SLC20A1,SPP1,TNFSF9	409 (18)
resiquimod		chemical drug		1.792	bias	0.000307	APOBEC3B,CD70,CPEB2,CREB5,CXCL1,CXCL8,EBI3,GATA3,GDF15,HES1,ICAM1,IL1B,INHBA,IRAK2,JUN,KCNMA1,LIF,MCL1,MGLL,MMP25,PLAT,PLAU,PMAIP1,PTX3,SEMA7A,SPP1,STMN1,TLR4,TMEM154,TNFSF15	394 (18)
SUPT16H		transcription regulator				0.000308	EGR1,HSPA1A/HSPA1B,KRT8,LOXL2,LYPLA1,MICA,PLAU
HMGB2		transcription regulator		1.98	bias	0.000308	CCND1,CXCL1,CXCL8,FZD2,IL1B,INHBA,MMP1	419 (9)
kainic acid		chemical toxicant	Activated	4.097	bias	0.000312	CCND1,E2F1,EGR1,FOS,FOSB,FOSL1,GABRA5,GAP43,GRIA1,HBEGF,IL1B,JUN,KCNQ3,NR4A1,NR4A2,NTF4,RGS4,SDC1,SPP1,TIPARP	456 (22)
HIC1	1.265	transcription regulator	Inhibited	-2.144		0.000316	AHNAK2,AMIGO2,CCND1,EPHA2,INHBA,LIF,MCAM,RIN2,SOX9,SPP1,SRGN	250 (7)
FGFR4		kinase				0.000317	CCND1,CDH2,CDK1,DGAT2,FOS,MMP1,PLAU,SERPINE1	316 (16)
rosiglitazone		chemical drug		1.373	bias	0.000319	ABCA1,ACSL5,ANGPTL4,BRCA1,CAV1,CAV2,CCND1,CIDEA,CXCL8,DGAT2,EBI3,EDN1,EDNRA,F3,FABP5,FN1,FOS,FOSL1,GATA3,GRIA1,ICAM1,IGFBP2,IL1B,INHBA,IRS2,ITGA3,KLF2,KRT18,LTB4R,MET,MGLL,NOX4,PDK1,PPARGC1B,RARB,SCARB1,SERPINE1,SGK1,SLC2A1,THBS2,TLR4,TNC,UCP2,VLDLR	474 (21)
IKZF3		transcription regulator	Inhibited	-3.459	bias	0.000322	ANOS1,CAV1,CAV2,CITED2,DOCK4,FN1,INAFM2,MGLL,MYC,S100A16,SOX9,TLR4	250 (7)
ELK1		transcription regulator	Activated	2.898	bias	0.000322	EGR1,FOS,FOSB,FOSL1,ITGB1,JUN,KATNB1,MCL1,SLC2A1,SPP1,TIPARP,TNFRSF10B	474 (23)
sulindac sulfide		chemical drug		0.045		0.000322	AGTPBP1,CCND1,EGR1,GDF15,MAD2L1,MMP1,PGAM1,PLAU,SPTBN1,STC1,STC2,TNFRSF10B	387 (19)
Gli		group				0.000324	CCND1,CCND2,FOXC2,GLI1,HHIP,HIF1A	22 (2)
mir-203		microRNA		-1.741	bias	0.000324	BIRC5,CXCL8,EZH2,HES1,JAG1,LIFR	427 (20)
ITGB4		transmembrane receptor		0.051	bias	0.000324	BIRC5,CCND1,EREG,mir-29,MMP1,PTK2	459 (18)
PAEP		other		-1.408	bias	0.000324	CD274,CXCL1,EDN1,GATA3,HBEGF,MICA	213 (7)
PS-1145		chemical - kinase inhibitor		-1.798	bias	0.000324	CXCL1,CXCL8,E2F1,EBI3,ICAM1,UACA	379 (17)
EIF4E		translation regulator	Activated	3.885	bias	0.000326	ADAMTS15,ADAMTS16,BIRC5,BNIP3,CCND1,CD70,CDK2,CDT1,CKS2,EREG,FN1,FOSL1,FOXM1,HIF1A,HLA-A,LSM4,MCL1,MYC,PLAUR,PRPS1,SPHK1,TGFBI,TNC,UBE2C	430 (18)
BMP4		growth factor	Activated	3.479	bias	0.000333	ADGRG1,CCN1,CCND1,CDK2,CNN1,GATA2,GATA3,HES1,HMGA2,ID1,INHBA,JUN,L1CAM,MYC,PITX2,SCARB1,SERPINE1,SHH,SOX17,SOX9,SPINT1,TBX15,TFAP2A,TGM2,TRPV2	573 (23)
panobinostat		chemical drug		-1.056		0.000342	BIRC5,CCNB1,CCND2,CDK1,CDK6,CITED2,MCL1,MICA,MYC,PMAIP1	441 (20)
CDK2AP1		other				0.000348	CCND2,CDK2,FOSL1,FZD3,MYC,PITX2,TIE1,VANGL2,WNT7B	401 (15)
cyclopamine		chemical reagent	Inhibited	-2.415	bias	0.000348	CCND1,GLI1,GLI2,HHIP,MKI67,SHH,SMO,SOX9,SPP1	266 (12)
losartan potassium		chemical drug		-0.962	bias	0.00035	APLN,CAV1,CIDEA,CXCL8,EDN1,EDNRA,EGR1,F3,FN1,FOS,IL1B,NOX4,PDE3A,SERPINE1,SPP1,TGFBR2,UCP2	333 (19)
ID2		transcription regulator		-1.689		0.000356	AURKB,CCNB1,CCND1,CCND2,CDC6,CDK1,DUSP4,GATA3,HIF1A,ICAM1,IRF6,ITGA3,KLF7,MYC,NOTCH1,NR4A1,PLK1,POU2F2,PTPN22,PTPN3,SDC1,SOX9,TNFRSF25,TRAF3,VANGL2	490 (24)
TLR3		transmembrane receptor	Activated	3.775	bias	0.000356	ABCA1,CD274,CD70,CXCL8,DNMT1,EDN1,FOS,FURIN,ICAM1,ID1,IFNE,IL1B,LIPG,LMNB1,mir-29,MMP1,NFE2L3,NR4A1,NTS,PFKFB3,PIK3R3,PMAIP1,PTX3,RARB,SERPINE1,TLR4,TNC,TRAF3	334 (15)
SYK		kinase		0.473		0.000364	AKAP12,CCND1,CITED2,CXCL8,EDN1,FOSL1,GATA3,GLI1,ICAM1,IL1B,KLF2,NFATC2,NOTCH1,PTPRE,SHH,TIMELESS	380 (17)
ID3		transcription regulator		-0.875		0.000366	ADGRG1,BLK,CCNB1,CCND2,CDC6,CDK1,CXCL1,CXCL8,DUSP4,HIF1A,ICAM1,IRF6,KLF7,MYC,NOTCH1,NR4A1,PTPN22,PTPN3,SDC1,SEMA7A,TNFRSF25,TRAF3,VANGL2	439 (14)
carbon monoxide		chemical - endogenous mammalian		-1.847	bias	0.000367	CAV1,EGR1,F3,FN1,HIF1A,ICAM1,IL1B,ITGB1,PLAUR,SERPINE1,TLR4	422 (20)
FBXW7		enzyme	Inhibited	-2.827	bias	0.000368	BIRC5,DGAT2,HMGCR,HSPH1,ITGB3BP,JUN,KLF5,MYC,NFE2L3,NOTCH1,SERPINE1,TLR4	455 (23)
GDNF		growth factor	Activated	2.117	bias	0.000368	CCND1,EGR1,ETV4,ETV5,FN1,FOSB,GATA2,ITGA6,LMNB2,NRN1,SPHK1,STC1	410 (22)
ETS2		transcription regulator		1.929	bias	0.000368	BRCA1,FOS,ICAM1,JUN,KRT18,mir-29,MMP1,MYC,PLAU,SPP1,TGFBR2,TIE1	474 (20)
entinostat		chemical drug		1.615		0.000368	BIRC5,CCND1,CERS1,HIF1A,LYVE1,MCL1,MMP1,PMAIP1,SERPINE1,TGFBR2,THBS2,TNFRSF10B	507 (20)
GnRH-A		chemical reagent	Activated	2.034		0.000368	AGPAT1,CIDEA,EGR1,FOS,FOSB,FOSL1,GCNT2,JUN,KIFC1,NR4A1,SERPINE1,SKIL	401 (20)
ADAM10		peptidase		1.069	bias	0.000369	AGTPBP1,CCND1,CDH2,FOS,INHBA,ITGA5,MET,MICA,PLP1,RGS4,SCN2A,SHANK3,SOX9,SYT1	365 (19)
Pdgfr		group	Activated	2.219	bias	0.00037	EGR1,EREG,FN1,HBEGF,TNC	404 (17)
WP1066		chemical drug	Inhibited	-2.186	bias	0.00037	CD274,EDN1,HIF1A,IL1B,ZIC5	332 (15)
CHRM1		G-protein coupled receptor	Activated	2.207	bias	0.00037	ACHE,CCN1,EGR1,FOS,JUN	440 (23)
mir-373		microRNA	Inhibited	-2.209	bias	0.00037	ANGPTL4,CDK2,CXCL8,SERPINE1,TGFBR2	330 (7)
FZR1		kinase	Inhibited	-2.236	bias	0.00037	CCNB1,CCND1,PFKFB3,SGO1,TK1	275 (5)
PTGER1		G-protein coupled receptor		1.4	bias	0.00037	ANGPTL4,CXCL8,FN1,FOS,ICAM1	477 (19)
HSPA1A/HSPA1B	2.851	enzyme		1.516	bias	0.00037	CDK1,CXCL8,FOS,IL1B,PTK2	401 (19)
Immunoglobulin		complex		1.288		0.000371	ADAM19,APLN,BIRC5,CCND2,CD274,CDH2,CDK2,CDK6,CIDEA,CORO2A,CPEB2,CXCL1,CXCL8,DSP,DUSP4,DYSF,EBI3,EGR1,ENO1,ENO2,ETV5,EZH2,F3,FLNB,FN1,FOS,FOSB,GATA3,GLI1,GPT2,HLA-A,ICAM1,IL1B,INHBA,JUP,KLF2,LTB4R,MCL1,MDH1B,mir-29,MKI67,MMP1,MYC,NR4A1,PDK1,PGK1,PLAU,POU2F2,PPAT,PRPS1,PTX3,SAT1,SCG2,SDC1,SLC25A37,SLC2A1,SPHK1,SPP1,THBD,TNFSF15,TTK	493 (20)
SMAD2		transcription regulator		1.91	bias	0.000371	BGN,BIRC5,CDH2,CDKN2B,CKS1B,FN1,FURIN,HES1,ITGB1,MET,NET1,PTX3,SERPINE1,SKIL,SPHK1	445 (17)
IKK (complex)		complex		-0.8		0.000392	BRCA1,CCND1,CXCL8,FANCA,FANCD2,ICAM1,IL1B,MYC	421 (24)
indican		chemical - endogenous mammalian		1.654	bias	0.000392	ATP6AP2,BNIP3,CITED2,GATA3,ICAM1,IL1B,NOX4,SLC2A1	435 (19)
HOXC8		transcription regulator		-0.342		0.000392	ADAM19,ANKRD1,CNN1,EMB,FZD2,RARB,SPP1,TNFSF9
MAP2K2		kinase				0.000397	DNMT1,E2F1,ETV5,FOS,HIF1A,IL1B,MYC	503 (26)
Mt1		other	Inhibited	-2.2	bias	0.000397	CCND1,FOS,IL1B,JUN,MEST,MYC,SERPINE1	420 (18)
ceramide		chemical - endogenous mammalian		1.103	bias	0.000397	CXCL8,FOS,ICAM1,IL1B,JUN,MMP1,MYC	326 (19)
FLT1		kinase		0.832	bias	0.000399	ACTN4,BCAT1,BIRC5,CAPN2,FOS,ICAM1,IGF2BP3,NOTCH1,NRP2,RNF125,SOX9,TGFBR2,TNFRSF10B	414 (21)
phytohemagglutinin		chemical drug	Activated	5.218	bias	0.0004	ALDH2,ANOS1,BCHE,CCND2,COL18A1,COL4A5,CXCL8,FOS,GATA2,GATA3,ICAM1,IL1B,KCNN4,KIF23,KLF2,MCM4,MEIS2,MET,MT1E,PLK1,PLP1,POLR3A,PRPS1,PTPN22,PTPN3,PTPRJ,RARB,SPHK1,SPP1,TFPI,TMPO	427 (19)
CAV1	0.887	transmembrane receptor	Activated	2.253	bias	0.0004	CAV1,CAV2,CCND1,EGR1,FN1,FOS,ICAM1,ID1,INHBA,KRT18,KRT8,MMP1,NOTCH1,NR4A1,SERPINE1,SKIL,SLC20A1,TFPI,TNC	373 (17)
BMP10		growth factor		1.737	bias	0.000412	ANGPTL4,APLN,CD274,FN1,FOS,GLI1,HLA-A,ICAM1,ID1,IL1B,NR4A1,NR4A2,SKIL,SOX9	394 (10)
RARG		ligand-dependent nuclear receptor	Activated	2.868		0.000412	ABCA1,CHST10,COL4A1,EGR1,FOS,GAP43,JUN,LAMB1,MYC,NR2F1,PITX2,RARB,STRA6,THBD	387 (19)
KMT2A		transcription regulator	Activated	3.268	bias	0.000412	EGR1,FOXC2,HOXB3,KNL1,MEIS1,MEIS2,MGLL,MYC,PITX2,PRDM8,RGS4,SCARB1,TRIB1,ZIC1	272 (7)
ATM		kinase	Activated	2.146	bias	0.000419	BLM,CCND1,CD70,CXCL8,FN1,JUN,MICA,RRM2,SERPINE1,TGM2,TNFRSF10B,TNFSF9	421 (19)
norepinephrine		chemical - endogenous mammalian	Activated	3.513	bias	0.000422	ABCA1,ATP7B,CAMK1G,CXCL8,EDN1,EGR1,FN1,FOS,GDF15,HHIP,ID1,IL1B,IRAK2,IRS2,MCAM,NR4A1,SERPINE1,SGK1,SLC2A1,SLC6A17,WHRN	438 (21)
maneb		chemical toxicant	Activated	2.111	bias	0.000423	BICD1,CEP290,DGKI,DIP2B,INHBA,KCNMA1,KLF2,LAMC2,LIFR,LRP4,NR4A1
sodium arsenite		chemical drug	Activated	2.021	bias	0.000423	BIRC5,CCND1,CDK6,CXCL8,EGR1,ENO1,FOS,HIF1A,JUN,RND2,TNFRSF10B	402 (17)
SAV1		other	Inhibited	-2.449	bias	0.000442	BIRC5,CCND1,COL4A1,FN1,PITX2,SPP1	246 (7)
SUCNR1		G-protein coupled receptor	Activated	2.4	bias	0.000442	COL4A2,COL5A1,COL5A2,IL1B,ITGB1,LAMB1
ERVW-1		other		0.128	bias	0.000442	CCNA2,CDCA8,CXCL1,CXCL8,MCM2,MICA	285 (7)
PTP4A3		phosphatase		-0.808		0.000442	AURKA,FN1,JUP,MYC,PXN,STMN1	308 (16)
HDAC5		transcription regulator		-1.441		0.000449	AURKA,CENPF,CLSPN,DRP2,GAP43,HES1,HMGCR,JUN,KIF11,KLF2,MYC,NCAPG,NR4A1	390 (13)
GCS-100		chemical drug		-1.091	bias	0.00046	CCND2,CDK6,MCL1,PMAIP1	244 (7)
NELFCD		other	Activated	2	bias	0.00046	CCNB2,DLGAP5,MYBL2,TOP2A
ZNF382		transcription regulator	Inhibited	-2	bias	0.00046	CDK6,HMGA2,ID1,MYC
STAG1		other				0.00046	MYC,PCDHB15,PCDHB16,PCDHB8
HMGCR	0.719	enzyme		0.762	bias	0.00046	BIRC5,CCN1,HMGCR,IL1B	409 (22)
DES		other				0.00046	ANKRD1,KRT18,KRT8,SPP1	324 (7)
LAMA4		enzyme		1.236	bias	0.00046	HIF1A,ITGB1,JAG1,NOTCH1
ARAF		kinase	Activated	2	bias	0.00046	CCND1,EMCN,FOS,TNNT1	328 (20)
RBCK1		transcription regulator	Activated	2	bias	0.00046	CCNB1,CCND1,ICAM1,MYC	377 (15)
PBX2		transcription regulator				0.00046	COL5A2,FOS,HOXB2,PLAU
COTI-2		chemical drug	Inhibited	-2	bias	0.00046	CCNB1,CDK1,MCL1,PLK1	339 (11)
dehydrocostus lactone		chemical - endogenous non-mammalian		-1.994	bias	0.00046	CCNB1,CDK1,CDK2,MYC
aplidine		biologic drug		1.96	bias	0.00046	FOS,FOSB,FOSL1,JUN	397 (19)
NLRP3		other		-1.103		0.00046	BRCA1,CDCA8,CDK2,ESPL1,FN1,GATA3,IL1B,LIF,LIG1,PTTG1,RFC4,TACC2,TDP1,TTK	420 (16)
ROCK		group		1.992	bias	0.000471	CCND1,CNN1,CXCL8,F3,FN1,FOS,ICAM1,MYC,SOX9,SPP1	385 (17)
ciglitazone		chemical drug		-0.143		0.000472	ABCA1,CAV1,CAV2,CCND1,CDK1,CDK2,CXCL1,CXCL8,DNMT3B,FN1,GATA6,ICAM1,IGFBP2,LAMB1,NOX4,PTGER4,RARB,SERPINE1	532 (20)
LGALS1		other	Activated	2.894	bias	0.000477	ANK3,ASXL3,CCNB1,CCND2,F3,FN1,GLI1,HBEGF,IL1B,MMP1,PTX3,SERPINE1	420 (17)
miR-450a-5p (and other miRNAs w/seed UUUGCGA)		mature microRNA	Inhibited	-2.828	bias	0.000481	COL5A2,ITGA5,ITGB1,JAG1,NOTCH1,PTK2,SERPINE1,SPP1
PML-RARA		fusion gene/product		0.377	bias	0.000481	BRCA1,EGR1,F3,FOS,JAG1,JUN,MYC,RARB	350 (13)
phorbol 12,13-dibutyrate		chemical - endogenous non-mammalian	Activated	2.016	bias	0.000481	CCND2,CXCL8,FOS,ITGA2,RRM2,SERPINE1,SPRY2,SPRY4	509 (21)
ATF6		transcription regulator		1.765	bias	0.000487	AURKA,BUB1,FOS,HMMR,MCL1,MYOCD,PLAT,PVR,TNFRSF10B,TROAP,UBE2C	385 (19)
FLT3		kinase				0.000497	BIRC5,CCND2,CDC25A,FOXM1,ID1,MCL1,MYC,NOX4,SLC2A1	503 (26)
PRKAR2B		kinase	Activated	2.449	bias	0.000506	CDK1,EGR1,FOS,NR4A1,NR4A2,NTS,TOP2A	434 (19)
SL 327		chemical - protease inhibitor		-1.912	bias	0.000506	AGPAT1,ARMH4,DGKI,FOS,FOSB,LHX6,NOCT	279 (13)
ADRB		group		0.074	bias	0.000514	ADGRL4,ANGPTL4,ANKRD1,BNIP3,CCNA2,CCND1,CDK6,E2F1,FOS,GDF15,ICAM1,JUN,NEK2,NR4A1,NR4A2,TRAF3,WEE1,WNT7B	451 (18)
genistein		chemical drug		-0.031	bias	0.000517	ALDH5A1,ANGPTL4,ATP6V0A1,BIRC5,CCNB1,CCNB2,CCND1,CDK1,CHPF,CITED2,CXCL8,DNMT1,EREG,F3,FOS,GDF15,GLCE,GLI1,HIF1A,HLA-A,HMGCR,HSPA1A/HSPA1B,ICAM1,ID1,IL1B,JUN,LAPTM4B,MMP1,MYC,PFKFB4,PKIB,PLAT,PLCXD3,PLK1,SERPINE1,SPHK1,SPP1,WEE1	414 (18)
1,4-bis[2-(3,5-dichloropyridyloxy)]benzene		chemical toxicant	Activated	3.818	bias	0.000537	BUB1,BUB1B,CCNA2,CCNB1,CCNB2,CCND1,CDC20,CDK1,CDK2,CDK6,FOXM1,ICAM1,MAD2L1,MCM5,SAT1,UCP2	374 (10)
CAT		enzyme		-1.762	bias	0.000548	CAV1,CXCL8,FN1,HIF1A,MCL1,MMP1,PMAIP1,SERPINE1,TNC,TNFRSF10B	440 (19)
EPHB4		kinase		1.516	bias	0.000548	GATA2,GATA3,MYC,PAX3,PLP1,PPARGC1B,SHB,TGFBR2,ZIC2,ZIC4
Rac		group				0.000551	CCND1,FOS,HIF1A,MMP1,THBS2	335 (19)
F10		peptidase	Activated	2.213	bias	0.000551	CCN1,CXCL8,EGR1,F3,ICAM1	288 (15)
SRSF3		other		1.231	bias	0.000551	CCND1,CXCL8,E2F1,FOXM1,JUN	232 (7)
nickel chloride		chemical toxicant	Activated	2.177	bias	0.000551	DNMT3B,HIF1A,IL1B,JUN,NDRG1	380 (16)
F2RL1	2.801	G-protein coupled receptor	Activated	2.591	bias	0.000558	CAV1,CCN1,CXCL1,CXCL8,F2RL1,F3,FOS,HBEGF,IL1B,LIF,PELI1	363 (18)
NEUROG1		transcription regulator	Inhibited	-2.111		0.000558	AMIGO2,CCND2,CXCL1,DSP,F2RL2,FN1,GFPT2,INHBA,MEST,PXDN,SCG2
birabresib		chemical drug		-0.402	bias	0.000558	BCAT1,CDH10,CDKN2B,EPHA7,HOXB3,KIF11,LXN,MAMDC2,MYC,PTPRF,TNFRSF10B	151 (4)
PD 180970		chemical - kinase inhibitor				0.000567	CCND2,MCL1,MYC	365 (10)
NBR2		other				0.000567	CDH2,NOTCH1,SLC2A1
TEX11		other				0.000567	CCNB1,CCND1,FOS	377 (11)
CHFR		enzyme				0.000567	AURKA,KIF22,PLK1
ADRA2B		G-protein coupled receptor				0.000567	CCND1,MKI67,SHH	222 (7)
miR-331-3p (miRNAs w/seed CCCCUGG)		mature microRNA				0.000567	CDCA5,KIF23,PLAUR
LAMB1	0.658	other				0.000567	ITGB1,JAG1,NOTCH1
ABCC9		ion channel				0.000567	HIF1A,SLC2A1,XDH
lanatoside C		chemical - endogenous non-mammalian				0.000567	CCND2,NUAK1,TNFRSF10B	47 (3)
chelidonine		chemical - endogenous non-mammalian				0.000567	DUSP4,ETV4,SPRY2	265 (7)
SLC9A3R2		transporter				0.000567	CCND1,MYC,SCARB1
ACP1		phosphatase				0.000567	EPHA2,FOS,MYC	414 (19)
TOP2A	1.235	enzyme				0.000567	HIF1A,MYC,TOP2A	375 (14)
CKS2	0.803	kinase				0.000567	CCNA2,CCNB1,CDK1
methylamine		chemical - endogenous mammalian				0.000567	FN1,IL1B,SLC2A1	213 (7)
phenylacetate		chemical - endogenous mammalian				0.000567	CAV1,CAV2,RARB
1,5-dihydroxyisoquinoline		chemical reagent				0.000567	COL4A1,EDN1,EDNRA
oxamic acid		chemical - endogenous non-mammalian				0.000567	HIF1A,IL1B,INHBA
karenitecin		chemical drug				0.000567	CCNB1,CDK1,CDK2
NLRP12		other		-0.562	bias	0.000586	CXCL8,HLA-A,HLA-C,ICAM1,IL1B,JUN,TLR4,TRAF3	416 (16)
Wnt		group		0.816	bias	0.000589	CDH2,GATA3,GLI1,HAND2,MYC,PAX3,PITX2,SOX9,TFAP2A	324 (15)
MED13		transcription regulator		-0.781	bias	0.000589	ANKRD1,CIDEA,ENO1,HMGCR,LIF,MYC,NR4A2,PHKA1,SLC37A2
Aldose Reductase		group	Activated	2.407	bias	0.000591	CCND1,CXCL8,E2F1,ICAM1,IL1B,MYC	365 (21)
SPZ1		transcription regulator	Activated	2.44	bias	0.000591	CCND1,CDH2,E2F1,FN1,HIF1A,MKI67	270 (5)
GDF15	3.179	growth factor		0.864		0.000591	CCND1,GDF15,MT1E,PLAU,PLAUR,SERPINE1	315 (16)
FBN1		other	Inhibited	-2.433	bias	0.000591	CCN1,COL4A2,INHBA,MMP1,SERPINE1,TGFBR2	420 (11)
AXIN1		other	Inhibited	-2.401	bias	0.000591	CCND1,CCND2,ENC1,FOS,JUP,PITX2	395 (20)
CBX3		transcription regulator				0.000591	BIRC5,CDC25A,CDK1,E2F1,MYC,PLK1
PCDH11Y		other	Activated	2.425	bias	0.000591	CCND1,ENO2,FOSL1,JUN,MYC,WNT7B	247 (7)
PD 169316		chemical - kinase inhibitor		0.816		0.000591	ABCA1,BIRC5,CCND1,CCND2,FN1,PPARGC1B	385 (20)
tamibarotene		chemical drug		0.842	bias	0.000591	APLN,F3,GAP43,MMP1,RARB,THBD	402 (20)
epirubicin		chemical drug		1.901	bias	0.000591	CAV1,CCND1,FOXM1,IL1B,MYC,TNFRSF10B	416 (18)
TLR7		transmembrane receptor	Activated	4.05	bias	0.000602	CCNB1,CCND1,CD274,CD70,CPA4,CPEB2,CREB5,CXCL1,CXCL8,DMXL2,ETV4,ETV5,FOSL1,ICAM1,IFNE,IL1B,KCNMA1,PLAT,PLAU,PTX3,RGS4,SPRED3,SPRY4,TMEM154	432 (17)
JAK2		kinase	Activated	2.775	bias	0.000603	AKAP12,CCND1,CCND2,CDC25A,CXCL8,EGR1,FN1,FOS,GCNT2,ICAM1,IL1B,ITGA5,MYC,NDN,NR4A1,SEMA6B,SKIL,TGM2,VLDLR	308 (18)
GNAS		enzyme		1.268	bias	0.000611	BIRC5,CCN1,CDK2,FOS,GLI1,GLI2,IL11,MYC,NR4A1,NR4A2,SPP1,VGF	499 (22)
WT1		transcription regulator	Activated	2.335		0.000624	AMH,CCND1,CDC45,COL4A1,EGR1,ENO2,EREG,FOSB,HBEGF,IL11,IL1B,JUP,MCL1,MYC,NDRG1,NR4A2,PLAUR,PODXL,RBPJ,SDC1,SERPINE1,SLC20A1,SOX9,TFAP2A,TM4SF1,TRIM21,ZNF280B	451 (19)
bexarotene		chemical drug		1.81	bias	0.000631	ABCA1,CCN1,CCND1,DLK1,EFNB3,EPHA2,ICAM1,ID1,IL1B,LOXL2,LRP4,LSM4,MLLT11,MMP1,NR4A2,NRP2,NTS,PLAT,PLAUR,RARB,TGM2,TM4SF1	447 (22)
MDM2		transcription regulator		1.744		0.000634	BIRC5,CCNA2,CCND1,CXCL8,DNMT1,E2F1,EZH2,GTSE1,HIF1A,SERPINE1,SPRY2,TOP2A,ZNF365	408 (20)
ascorbic acid		chemical - endogenous mammalian		0.248		0.000634	CCNB2,COL17A1,CXCL8,GLI1,HIF1A,IGFBP2,ITGA2,ITGB1,NDRG1,SERPINE1,SLC20A1,SLC2A1,SPP1	421 (17)
PTPRJ	0.888	phosphatase	Activated	2.121	bias	0.000636	CCNA2,CD70,CITED2,EDN1,FOS,HBEGF,INHBA,MET,PLAT,PLAUR	404 (18)
mir-24		microRNA		-0.622		0.000636	CDH2,CDKN2B,FN1,FURIN,GATA3,MYC,NET1,PXN,SERPINE1,SPRY2	445 (14)
HOXB13		transcription regulator		1.134	bias	0.000637	ATP10D,BCHE,CCND1,CEP170,EPHA7,LRRN1,MYC
methylnitronitrosoguanidine		chemical toxicant	Activated	2.567	bias	0.000637	CCND1,EGR1,GDF15,MSH2,PLAT,PLAU,SERPINE1	473 (21)
letrozole		chemical drug		-1.826		0.000637	CCND1,CDK2,FOSL1,LIF,MKI67,MYC,NCOA3	535 (23)
mir-181		microRNA	Inhibited	-2.614	bias	0.000639	CXCL8,EZH2,GATA6,ICAM1,IL1B,MCL1,NOTCH1,PTPN22,RGS5,SH2B3,TGM2	374 (14)
salmonella minnesota R595 lipopolysaccharides		chemical - endogenous non-mammalian	Activated	3.907	bias	0.000647	CXCL1,CXCL8,EGR1,FOS,FOSB,FOSL1,GDF15,ICAM1,IL1B,JAG1,JUN,MCM2,MET,MKI67,PTPRJ,SERPINE1	383 (17)
GW3965		chemical reagent		-1.384		0.000647	ABCA1,CAV1,CCNA2,CCNB1,CENPF,CXCL8,DGAT2,EDNRA,FABP5,FOXM1,IL1B,KIF23,PKIB,TOP2A,TRIB1,VLDLR	388 (17)
IFNA2		cytokine	Activated	2.435	bias	0.000674	BIRC5,CAV1,CD274,CD70,CDKN2B,CORO2A,EFNB3,EPB41L3,HBEGF,HIF1A,HLA-A,HLA-C,IL1B,LAPTM4B,MET,MT2A,MYC,MYRF,PLAT,PMAIP1,PTTG1,SDC1,TGM2,TNFRSF10B,TNFRSF10D,TRIM21	400 (19)
vincristine		chemical drug		0.841	bias	0.000695	BRCA1,BUB1B,EGR1,GAP43,IL1B,JUN,LMNB1,MCL1,PMAIP1	434 (21)
DIO2		enzyme		0.336		0.000706	ADGRF4,B3GNT5,DGKG,EGR1,FOS,FOSB,HCN2,HSPA1A/HSPA1B,IL11,IL1B,INHBA,LIPG,MARCKSL1,NEFH,NR4A1,NR4A2,NTS,PHLDA2,SEMA7A
RBPJ	0.707	transcription regulator		-1.493	bias	0.000706	CCND1,ECT2,EZH2,FBXL19,FOS,GDF5,HES1,HMMR,IL1B,INHBA,JAG1,JUN,LIF,MYC,NTF4,SDC1,SLC2A1,SOX9,TNC	434 (20)
PAX8		transcription regulator	Activated	2.044	bias	0.000708	CCNA2,CDC6,DHFR,E2F1,HCN2,L1CAM,LRRN1,MCM3
cilostazol		chemical drug		-1.51		0.000708	ABCA1,ICAM1,MMP1,NR4A2,PDGFC,RAPGEF3,SERPINE1,TLR4	403 (21)
staurosporine		chemical - kinase inhibitor	Inhibited	-2.068		0.000709	CCND1,CXCL8,FOS,FOSL1,GATA2,ICAM1,IL1B,MCL1,MICA,MMP1,MYC,NR4A1,PLAT,PLAU,SERPINE1,TK1	454 (20)
FADD		other		-0.149	bias	0.000709	CCND2,CDK1,CDK2,CDK6,CXCL8,EGR1,ELAVL2,FOS,FOXM1,ICAM1,JUN,MYC,TIPARP	423 (21)
SOX7		transcription regulator		1.508		0.000728	ADGRG1,COL4A1,COL4A2,EGFL7,IRF6,NTF4,PLAU,STC1,TGFBI,VASH1,ZIC2
PRMT1		enzyme	Activated	2.693	bias	0.000728	CCND1,CD274,CDH2,CIDEA,CLDN1,EBF2,FN1,MGLL,MT2A,RARB,SERPINE1	324 (16)
NCOR2	0.632	transcription regulator		-0.447	bias	0.000736	CCND1,CXCL8,FOS,HBEGF,IL1B,JUN,KLF2,MYC,RARB,TRH	442 (26)
pyrrolidine dithiocarbamate		chemical reagent	Inhibited	-2.321	bias	0.00075	ABCA1,CXCL1,CXCL8,HIF1A,ICAM1,IL1B,MMP1,MYC,NR4A1,PGK1,SERPINE1,SHH,SLC2A1,SOX9,TLR4	433 (18)
HMGA1	1.441	transcription regulator		0.526	bias	0.000762	B3GALT5,BRCA1,CAV1,CAV2,CCN1,CCND1,CCND2,COL4A1,COL4A2,DPYSL4,EGR1,FOS,HMGCR,KLF2,LAMB1,mir-29,MYC,MYEOV,PHLDA2,SOX17,TRH	487 (20)
PARPBP		other		0.816		0.000776	EMB,KRT18,KRT8,PLAAT1,TIAM1,TNC
salinosporamide A		chemical drug		-1.229	bias	0.000776	BIRC5,CCND1,HIF1A,ICAM1,MYC,TNFRSF10B	396 (14)
KDM4C		enzyme	Activated	2	bias	0.000776	ALS2,KLF5,MYC,PITX2,SKA1,TTYH1
PTAFR		G-protein coupled receptor		1.896	bias	0.000776	BIRC5,CDH2,CXCL8,IL1B,MCAM,MYC	366 (17)
CCN3		growth factor		0.485		0.000776	HES1,ITGA2,ITGB1,MMP1,PDGFC,SERPINE1	309 (17)
RPS6KA5		kinase	Activated	2.177	bias	0.000776	CDKN2B,FOS,FOSL1,IL1B,JUN,MYC	416 (18)
PRKCE		kinase	Activated	2.909	bias	0.000777	AMIGO2,BIRC5,CAV1,CCN1,CCND1,CXCL8,E2F1,EGR1,FOS,IL1B,JUN,MYC	321 (19)
KAT6A		enzyme	Activated	2.891	bias	0.000777	CDC6,CDCA8,CDKN2B,EZH2,GLCE,HAND2,HOXB2,HOXB3,NSD2,PKDCC,SHH,SOX9
CCL5		cytokine	Activated	2.945	bias	0.000777	CAPN2,CXCL8,F2RL1,F2RL2,FOS,HMGA1,IL1B,NCOR2,PLAUR,PNP,SGK1,TLR4	351 (18)
ROR2	2.146	kinase				0.000777	AURKA,BIRC5,CCND1,CCND2,CDC20,CDC25A,CDKN2B,MCM3,MCM4,SPRY4,TUBB2B,WEE1
nystatin		chemical drug		0.415	bias	0.00079	CDH2,CXCL8,ICAM1,IL1B,SPP1	344 (19)
mir-322		microRNA		-0.875	bias	0.00079	CCNA2,CDC25A,CDH2,FN1,SMURF2
mir-140		microRNA				0.00079	BNIP3,HIF1A,LOXL2,PDK1,PGK1
Smad2/3/4		group	Activated	2.213	bias	0.00079	CDH2,CDKN2B,HMGA2,NOX4,SERPINE1	343 (7)
miR-17-5p (and other miRNAs w/seed AAAGUGC)		mature microRNA	Inhibited	-3.11	bias	0.000791	BIRC5,CCN1,CCND1,CCND2,CXCL8,E2F1,IRAK2,MICA,MT2A,NCOA3,RGS5,TBC1D2,TGFBR2	356 (15)
TGFBR1		kinase	Activated	2.173	bias	0.000791	ALX1,BGN,BIRC5,CCND1,DOCK4,EDN1,FN1,FURIN,JAG1,NFATC2,PTX3,SERPINE1,TGFBI	431 (17)
sphingosylphosphocholine		chemical - endogenous mammalian		1.982	bias	0.000792	FOS,ICAM1,JUN,TGM2	419 (20)
SNHG11		other		1.987	bias	0.000792	CCNB1,CCND2,ENO1,MYC	326 (7)
pictilisib		chemical drug		-1.091		0.000792	ANGPTL4,CXCL8,HIF1A,SLC2A1	441 (20)
PRRX1		transcription regulator		1.951	bias	0.000792	FOS,SHH,SOX9,TNC
TRG		other		1	bias	0.000792	CAV1,CAV2,CXCL1,IL1B
TPM3		other	Inhibited	-2	bias	0.000792	ITGA3,MMP1,TNFRSF10B,TNFRSF25
CDKN2B	0.763	transcription regulator		1	bias	0.000792	DHFR,DNMT1,DNMT3B,SERPINE1	290 (11)
NELFA		other	Activated	2	bias	0.000792	CCNB2,DLGAP5,MYBL2,TOP2A
capsazepine		chemical toxicant		-1.067	bias	0.000792	CXCL8,FOS,IL11,TNFRSF10B	396 (20)
1,1-bis(3'-indolyl)-1-(4-trifluoromethyl-phenyl)methane		chemical reagent	Activated	2	bias	0.000792	CAV1,CAV2,GDF15,KRT18	308 (7)
ADAMTS18		peptidase	Activated	2.621	bias	0.000793	CDH10,COL4A6,COL9A3,GATA3,ITGA3,LAMC2,SCUBE3
BMPR2		kinase		1.145	bias	0.000793	CXCL8,FN1,ICAM1,ID1,INHBA,PTX3,SPP1	360 (18)
trabectedin		chemical drug		-1.029	bias	0.000793	CCND1,CDK1,EZH2,MCM5,SAT1,TK1,WRN
ramipril		chemical drug	Inhibited	-2.646	bias	0.000793	COL4A1,COL4A2,COL4A5,FN1,ITGA2,LAMB1,TLR4	259 (7)
Z-LLL-CHO		chemical - protease inhibitor	Activated	3.282	bias	0.000815	ARHGDIB,AURKA,BIRC5,BUB1B,CCND1,CCND2,CDT1,CXCL8,DCC,DHFR,ETV5,EZH2,FOS,FOXM1,GLI1,HIF1A,ICAM1,IL1B,IRS2,ITGB1,JUN,MCL1,MCM10,MMP1,MYC,NOX4,PMAIP1,PXN,RGS4,STMN1,TNFRSF10B,TNFSF15,TTK	461 (18)
herbimycin		chemical - kinase inhibitor	Inhibited	-2.973	bias	0.000815	CCND1,CDK6,CXCL8,FOS,ICAM1,IL1B,MMP1,PLAU,SERPINE1	447 (19)
nitric oxide		chemical - endogenous mammalian		1.753	bias	0.000824	BIRC5,BNIP3,CCND1,CXCL8,EDN1,EGR1,FOS,IL1B,JUN,MKI67,MYC,NDRG1,PMAIP1,RHBDF2,SGK1,SPP1,TK1,UBE2C,ZFHX3	436 (20)
LGALS3		other		1.983	bias	0.000824	CCNB2,CCND1,COL4A1,COL5A2,FN1,ICAM1,IL1B,ITGA10,ITGA6,ITGB1,KRT18,LMNB1,MYC,NFATC2,SPP1	440 (20)
miR-145-5p (and other miRNAs w/seed UCCAGUU)		mature microRNA	Inhibited	-3.245	bias	0.000828	ACTG2,CCNA2,FLI1,KLF5,MDFI,MMP1,MYC,MYOCD,PODXL,SERPINE1,SOX9	351 (7)
calphostin C		chemical - kinase inhibitor	Inhibited	-3.272	bias	0.000828	BIRC5,CCND1,CDC25A,CXCL8,FOS,ICAM1,MYC,PLAU,POU2F2,SCARB1,SLC2A1	293 (16)
APOA1		transporter		-1.45	bias	0.000847	ABCA1,CAV1,HMGCR,ICAM1,IL1B,KLF2,SCARB1,SLC2A1,TLR4,XDH	470 (20)
GNRH		group		1.055	bias	0.000849	EGR1,FOS,JUN,SCG2,SEMA6B,SGK1,STC1,VGF	426 (24)
JAG2		growth factor		0.199	bias	0.000849	CXCL1,HES1,IL1B,JAG1,LTB4R,MMP1,NOTCH1,SPP1	156 (7)
paricalcitol		chemical drug		-1.746	bias	0.000849	ATP6AP2,F2RL1,F3,FN1,ICAM1,IL1B,PTGER4,TFPI	224 (10)
STAT4		transcription regulator	Activated	4.761	bias	0.000884	ACP6,CDK2,DDAH2,ENO2,ETV5,FURIN,GATA3,GCNT2,KRT18,MAPK8IP3,MLLT3,MYC,NDRG1,PDK1,PFN2,PKP2,SAT1,SERPINE1,SMURF2,STC2,SUPT3H,TLE6,TUBB2B,VLDLR	433 (14)
lactacystin		chemical - protease inhibitor		1.568	bias	0.000888	ARHGDIB,ATP6V0A1,BRCA1,CCND1,CCND2,CXCL8,E2F1,FOSL1,GATA3,HIF1A,HLA-A,HLA-C,HSPB8,IRS2,MCM10,MMP1,NR4A1,PMAIP1,PXN,SAT1,STMN1,TNFRSF10B	444 (14)
Smad2/3		group				0.000939	BIRC5,CDKN2B,CNN1,GATA3,HMCN1,ID1,SERPINE1,SKIL,SOX17,TGM2,TNC
Collagen type I (complex)		complex	Activated	3.074	bias	0.000939	CCND1,CDH2,FN1,ITGA2,ITGA3,ITGB1,MCL1,MMP1,MYC,PLAU,TNC	447 (18)
COLQ		other		-0.579		0.000939	ACHE,AGRN,BGN,COL4A1,COL4A2,COL5A2,FN1,LAMB1,LRP4,MMP16,POMT2
ATF4		transcription regulator	Activated	3.903	bias	0.000949	ABCA1,ANKRD1,ARHGAP24,BCAT1,COL4A2,CXCL1,CXCL8,FN1,GDF15,IGFBP2,JAG1,JUN,MCL1,MT2A,NDRG1,NOX4,PMAIP1,PTX3,RBPJ,STC2,TNFRSF10B,XDH	474 (19)
CEBPD		transcription regulator		-1.019	bias	0.000951	BIRC5,BRCA1,CCNB1,CCNB2,CCND1,CXCL1,CXCL8,FOS,HIF1A,IL1B,MYC,PAX3,SLC5A12,VLDLR	447 (22)
EZH2	0.893	transcription regulator		0.126		0.000964	ABL2,BRCA1,CCND1,CCND2,CD70,CDH2,CDK6,CDKN2B,COL4A1,COL5A1,CXCL1,CXCL8,DNMT1,E2F1,EGR1,EZH2,GATA3,GATA6,GDF15,ICAM1,IL11,KCNA1,KLF2,LAMC2,MCM8,MYC,MYEOV,NDRG1,OXTR,PAX3,PCDHB5,PITX2,PKMYT1,RAC3,SHH,SOX17	508 (23)
PRKCB		kinase		1.489	bias	0.000973	CCND1,EGR1,FN1,FOS,ICAM1,IRS2,JUN,MYC,SERPINE1,TGFBR2	314 (16)
H2AZ1		other				0.000978	CCND1,E2F8,FOXM1,GINS2,MCM2,RFC4,SOX17	295 (7)
heparin		chemical - endogenous mammalian		0.947		0.000978	CCND1,CNN1,F3,FN1,FOS,ICAM1,IL1B,MMP1,PLAT,SLC2A1,TFPI,THBD	351 (18)
phorbol esters		chemical - other	Activated	3.376	bias	0.000978	CDH2,CXCL8,EGR1,FOS,IL1B,JUN,LIF,MMP1,PLAT,PLAU,SCG2,STMN2,TRH	450 (18)
DNMT3A		enzyme	Inhibited	-3.16		0.000989	ADCY5,AKAP12,APLN,DNMT3B,E2F1,EDNRA,ETV5,EXO1,FURIN,KCNA1,mir-29,NFATC2,NR4A1,RECQL4,SKIL,SMURF2,SNRPN,SPP1,TGM2,XRCC2	342 (7)
PTH		other	Activated	3.688	bias	0.000989	ANK3,CCND1,FN1,FOS,FOSB,FURIN,IL11,JUN,KIF26A,LRBA,MMP1,NDRG2,NR4A1,NR4A2,PALM,PLAU,PXN,SPP1,STC1,WNT7B	352 (19)
NADPH oxidase		complex	Activated	2.425	bias	0.001	CXCL1,EDN1,F3,FOS,JUN,SERPINE1	430 (21)
FSHB		other		1.478	bias	0.001	AMH,CCND2,FABP5,INHBA,PLAT,SGK1	309 (7)
PD184352		chemical drug	Inhibited	-2.404	bias	0.001	CCND1,EGR1,FOS,MCL1,NR4A1,RARB	345 (20)
Sch-23390		chemical drug	Inhibited	-2.162	bias	0.001	EGR1,FOS,FOSB,FOSL1,GRIA1,NTS	445 (22)
evodiamine		chemical - endogenous non-mammalian		-1.664	bias	0.001	BIRC5,CCND1,CXCL8,ICAM1,MCL1,MYC	388 (16)
MYD88		other	Activated	3.902	bias	0.00101	APOBEC3B,BLM,CCN1,CD274,CXCL1,CXCL8,EBI3,EGR1,FOS,GDF15,HIF1A,HLA-A,ICAM1,IFNE,IL1B,INHBA,JAG1,JUN,MCM2,MET,MKI67,MSH2,MYC,NOX4,SCARB1,SERPINE1,SOX9,SPP1	409 (18)
pioglitazone		chemical drug		1.16		0.00101	ABCA1,ANGPTL4,BRCA1,CAV1,CCND1,CITED2,CXCL8,EGR1,FN1,FOS,FOSL1,ICAM1,IL1B,IRS2,NR4A1,PPARGC1B,RARB,SCARB1,SERPINE1,SLC2A1,UCP2,VLDLR	415 (21)
mir-133		microRNA	Inhibited	-3.317	bias	0.00106	ATP6AP2,CCNB1,CCND2,CDCA8,CNN1,DNMT1,FN1,HAND2,HCN2,MET,TNFRSF10B	138 (7)
CTLA4		transmembrane receptor	Inhibited	-2.985	bias	0.00106	CCNA2,CXCL8,EBI3,GATA3,ICAM1,KPNA2,MKI67,NFATC2,PTPRJ,TOP2A,TPX2	436 (18)
glutathione		chemical - endogenous mammalian		-0.147		0.00106	BIRC5,CCND1,CD274,HIF1A,IL1B,MET,MYC,NDRG1,SERPINE1,TNC,TNFRSF10B	499 (21)
IGF1R		transmembrane receptor	Activated	3.791	bias	0.00108	ACTN4,ANKRD1,CD37,CDK1,CKS2,COL18A1,COL4A1,COL4A2,DLK1,EDN1,EGR1,FOS,GLI1,HIF1A,IGFBP2,IL1B,INHBA,IRS2,KIF20A,MYC,NDN,NR4A1,PHLDA2,PLAT,PLAU,SCG2,SFMBT2,SPP1,TGFBI	477 (23)
oleic acid		chemical - endogenous mammalian		0.006		0.0011	ABCA1,ANGPTL4,CXCL8,DGAT2,EDN1,EGR1,FOS,GDF15,HMGCR,ICAM1,IL1B,NR4A1,SERPINE1,SPHK1,TLR4,UCP2	437 (21)
epothilone B		chemical drug	Inhibited	-2.213		0.0011	CDK1,CDK2,MCL1,MKI67,TOP2A	334 (7)
PMP22		other		0.391		0.0011	ABCA1,HMGCR,JUN,NOTCH1,POU3F1	214 (7)
H1-2		other		-1.044		0.0011	CCND1,HSPA1A/HSPA1B,MYC,PHLDA2,PMAIP1	335 (7)
MIR101		group		-1.945	bias	0.0011	DNMT3B,EZH2,MCL1,MET,STMN1
JARID2		transcription regulator		-1.945	bias	0.0011	CCND1,CCND2,CDK1,GATA2,NOTCH1	399 (13)
MAML1		transcription regulator		1.922	bias	0.0011	CCND1,CXCL8,EGR1,HES1,IL1B	421 (16)
leupeptin		chemical - protease inhibitor		1.98	bias	0.0011	ABCA1,CAV1,ITGB1,RGS4,VRK1
KT5823		chemical - kinase inhibitor		-0.391	bias	0.0011	EDN1,FOS,GRIA1,PLAUR,SLC2A1	402 (19)
reserpine		chemical drug	Activated	2.191	bias	0.0011	EGR1,FOS,IL1B,NTS,TRH	198 (7)
ARID1A		transcription regulator		-0.853		0.00111	CCNB2,CXCL1,CXCL8,EREG,FZD2,HES1,IL1B,IRS2,SOX9	449 (22)
adenosine		chemical - endogenous mammalian		1.219		0.00111	CXCL8,FOS,HIF1A,ICAM1,IL1B,NR4A2,PLAT,PMAIP1,SERPINE1,TLR4	319 (17)
dalfampridine		chemical drug	Activated	2.534	bias	0.00111	CCN1,EGR1,FOS,FOSB,JUN,mir-29,NR4A1,NR4A2,PFKFB3,TIPARP	339 (19)
THRB		ligand-dependent nuclear receptor		-0.935		0.00113	ACHE,CCNB1,CCND1,CCND2,CDK6,E2F1,FOS,FOSL1,FZD8,HIF1A,ID1,IGFBP2,JUN,KCNMA1,MET,MMP1,MYC,NCOR2,NR4A1,NRGN,PITX2,PTTG1,SERPINE1,SPP1,STRA6,TGFBI,TRH,ZNF185	357 (17)
calcimycin		chemical reagent	Activated	3.763	bias	0.00119	CXCL8,EGR1,FN1,FOS,FOSB,FOSL1,HIF1A,ICAM1,INHBA,JUN,MYC,NR4A1,SERPINE1,SLC2A1,TLR4	434 (20)
ROR1		kinase	Activated	2.646	bias	0.0012	CCN1,ETV5,NDRG1,SERPINE1,SGK1,STMN1,TOP2A	148 (5)
NOSTRIN		transcription regulator	Inhibited	-2.621	bias	0.0012	CAV1,COL18A1,FN1,ITGA5,MMP1,PLAU,TFPI	166 (7)
SOX10		transcription regulator				0.0012	FOS,ITGA6,L1CAM,LAMB1,NOTCH1,PAX3,PLP1
KN 93		chemical - kinase inhibitor	Inhibited	-2.621	bias	0.0012	ABCA1,CCND1,FOS,MCL1,MMP1,NR4A1,NR4A2	355 (22)
betulinic acid		chemical drug		-0.437	bias	0.0012	ABCA1,BIRC5,CCND1,LMNB1,NOX4,TLR4,TNFRSF10B	501 (19)
H-7		chemical - kinase inhibitor	Inhibited	-2.746	bias	0.0012	EGR1,FN1,FOS,ITGA5,ITGB1,MMP1,MYC,SERPINE1	383 (21)
laminaran		chemical drug	Activated	2.828	bias	0.0012	CLDN1,CXCL1,CXCL8,EREG,IL1B,INHBA,MT2A,TNC
TGFA		growth factor	Activated	3.112	bias	0.00122	BIRC5,CCND1,CXCL8,E2F1,EREG,FOS,ICAM1,LAMC2,NR4A2,PLAT,PTTG1,SERPINE1	525 (22)
MACROH2A1		other		-1.508	bias	0.00122	ABCA1,CCND2,CDKN2B,CITED2,EDN1,EGR1,FN1,HIF3A,ID1,PLAU,SERPINE1,SLC2A1	468 (18)
testosterone		chemical - endogenous mammalian		1.93	bias	0.00123	AMH,ANKRD1,APLN,ATP1B1,BGN,CAV1,CCND1,CDH2,CDK2,CDK6,EGR1,FN1,FOS,FOSB,FOSL1,GRIA1,HIF1A,HMGCR,HSPA1A/HSPA1B,ID1,IL1B,INHBA,IRS2,ITGB1,JUN,NDRG1,PKIB,PLAU,PXN,SDC1,SHH,TGFBR2,TK1,TLR4,TOP2A	580 (19)
O6-benzylguanine		chemical drug		-1.285		0.00127	CCNB1,CCNB2,MKI67,MSH2	334 (7)
DPY30		other				0.00127	CDK2,CDKN2B,E2F1,ID1	430 (15)
HOXB5		transcription regulator		-0.152	bias	0.00127	MMP1,PLAU,PLAUR,SHH
RANBP9		other		0	bias	0.00127	FOS,GAP43,JUN,PXN	455 (18)
SH2B1		other				0.00127	CDH2,FOSL1,MYC,PLAUR	427 (14)
alpha-santalol		chemical reagent		-1	bias	0.00127	BRCA1,CCNB1,CDK1,CDK2
S100P		other				0.00127	CCND1,COTL1,KRT18,KRT8
INCB054329		chemical drug		-1.969		0.00127	CCND1,CCND2,MYC,NSD2	262 (9)
calmidazolium		chemical drug	Inhibited	-2	bias	0.00127	EGR1,FN1,FOS,SOX9	444 (21)
Trolox C		chemical drug		-1.131	bias	0.00127	CXCL8,HIF1A,MCL1,UCP2	418 (21)
2-hydroxy-1-naphthylaldehyde isonicotinoyl hydrazone		chemical reagent		-1.987	bias	0.00127	CCNB1,CCND1,CCND2,CDK2
largazole		chemical - endogenous non-mammalian		-1.982	bias	0.00127	ACSL5,ANGPTL4,HIF1A,PDK1
clozapine		chemical drug	Activated	2.919	bias	0.00127	CIDEA,EGR1,FOS,GATA3,GRIA1,HMGCR,NR4A1,NR4A2,NTS,SGK1	386 (17)
Ikb		group		1.964	bias	0.00128	CCNB1,CCND1,ICAM1,MMP1,NR4A1,UACA	233 (12)
COL4A3		other				0.00128	COL4A1,COL4A2,COL4A5,FN1,ITGA2,LAMB1
TGFB1I1		transcription regulator		-1.328	bias	0.00128	FN1,FOS,ID1,KRT18,NOX4,SERPINE1	423 (21)
SUV39H1		enzyme		-1.96	bias	0.00128	CCNA2,CDKN2B,MLF1,MYBL2,RARB,SCN2A	264 (7)
LILRB1		transmembrane receptor	Inhibited	-2.412	bias	0.00128	CAV1,CXCL8,ITGB1,SDC1,ST3GAL6,UCHL1	149 (7)
AS1842856		chemical reagent		-1.633	bias	0.00128	CXCL1,CXCL8,ICAM1,MMP1,PLAU,SOX9
bisindolylmaleimide iv		chemical - kinase inhibitor		-1.166	bias	0.00128	CXCL8,EGR1,FOS,ITGA2,MYC,NR4A1	353 (21)
Ni2+		chemical reagent	Activated	2.418	bias	0.00128	ANGPTL4,CXCL1,CXCL8,HIF1A,ICAM1,NDRG1	433 (17)
miR-1-3p (and other miRNAs w/seed GGAAUGU)		mature microRNA	Inhibited	-4.522	bias	0.00132	AGRN,ARHGAP29,ATP6V0A1,BRI3BP,CHST11,EPB41L4B,FBLN2,HAND2,INPP5F,IQGAP3,MET,NETO2,PGM2,PNP,POLA1,POLA2,POM121/POM121C,PREX1,PTPRF,SPHK1,TDP1
MMP2		peptidase		0.307		0.00135	ABCA1,CCND1,COL18A1,FN1,HMGCR,ICAM5,IL1B,ITGA3,MMP1,MYC,SCARB1	396 (19)
2-deoxyglucose		chemical drug		-0.929		0.00135	CCND1,CXCL8,FOS,HIF1A,IL1B,JUN,MCL1,MICA,MYC,SPP1,TNFRSF10B	319 (19)
PRDM1		transcription regulator		-0.393		0.00135	ADGRG1,AFF3,ANGPTL4,CDK6,CLDN1,CPA4,DBNDD1,FAM167A,FOS,FOSL1,FZD2,IL1B,JAG1,LRRN1,MAP7D2,MCL1,MMP25,MT2A,MYC,NPAS1,PMAIP1,RAPGEF3,SLC25A37,TNFRSF10D,TRIB1,UHRF2	320 (12)
olmesartan		chemical drug				0.00136	ICAM1,SCARB1,UCP2	166 (7)
CDK12		kinase				0.00136	BRCA1,FANCD2,FANCI	240 (4)
ZMIZ2		transcription regulator				0.00136	CCND1,JUN,MYC
Cathepsin		group				0.00136	CCND1,CCND2,MKI67	195 (7)
EIF3I		translation regulator				0.00136	CCND1,MYC,SERPINE1	247 (7)
GIT1		kinase				0.00136	IL1B,PTK2,PXN	272 (11)
MCF2		other				0.00136	CCND1,ITGA2,ITGB1	348 (18)
miR-873-5p (and other miRNAs w/seed CAGGAAC)		mature microRNA				0.00136	IGF2BP1,MKI67,MYC
LSP1		other				0.00136	GATA2,ITGA6,ITGB1
rigosertib		chemical drug				0.00136	CCND1,MCL1,MYC	441 (20)
AGA		enzyme				0.00136	MCM3,MCM4,MCM5
SPRY4	1.197	other				0.00136	CNN1,ETV5,MYOCD
CMP5		chemical reagent				0.00136	BIRC5,CCND1,MYC	269 (12)
scoparone		chemical - endogenous non-mammalian				0.00136	BIRC5,CCND1,MYC	246 (7)
silicon phthalocyanine		chemical drug				0.00136	CCND1,CDK2,CDK6	293 (7)
tranexamic acid		chemical drug				0.00136	F3,IL1B,PLAU	305 (13)
Collagen type V		complex				0.00136	ITGA2,ITGA5,ITGB1	209 (7)
paxilline		chemical - endogenous non-mammalian				0.00136	ABCA1,BIRC5,TNFRSF10B	253 (7)
isoproterenol		chemical drug	Activated	2.598	bias	0.00138	ADCY5,APLN,ATP7B,AURKA,CAV1,CDK1,EDN1,FOS,FOSL1,IL1B,JUN,LIF,MYOCD,NR4A1,PDE3A,PLAT,PLP1,RGS5,UCP2	349 (20)
ritonavir		chemical drug		-1.309		0.00138	BIRC5,CCND2,CXCL8,ECT2,HMGCR,HMMR,ICAM1,IL1B,KIF14,MET,MYC,NCAPH,NUF2,PFAS,SKA3,STIL,WNT7B	325 (17)
LEP		growth factor	Activated	4.56	bias	0.00139	ACSL5,ANGPTL4,BIRC5,CAV1,CCN1,CCNA2,CCND1,CIDEA,COL4A1,CXCL8,DLK1,EDN1,EGR1,F3,FOS,GAP43,GRIA1,HES1,HMGCR,ICAM1,IFT27,IGFBP2,IL1B,IRS2,JUN,KIF3A,LIF,LIFR,MCL1,MMP1,MYC,NOTCH1,NTS,PLAT,PLP1,PPARGC1B,SCARB1,SERPINE1,SPP1,TRH,UCP2,VGF	445 (22)
TLR9		transmembrane receptor	Activated	3.893	bias	0.00139	ABCA1,CCNA2,CCNB1,CCND1,CD274,CDK2,CXCL8,EBI3,EDN1,EGR1,FURIN,ICAM1,IFNE,IL1B,LIPG,MCL1,MYC,NR4A1,NTS,PFKFB3,SDC1,SERPINE1,SPHK1,TLR4,TNC	464 (18)
ionomycin		chemical reagent	Activated	3.796	bias	0.0014	CCND2,CD70,CXCL8,DNMT1,EBI3,EGR1,FOS,FOSB,GATA3,HIF1A,ICAM1,KCNN4,MYC,NDFIP2,NR4A1,NR4A2,PTPRJ,RBPJ,SGK1,SPP1,STC1	340 (19)
RUNX3		transcription regulator	Inhibited	-3.695	bias	0.00141	BIRC5,CCN1,CCND1,COL4A1,CPVL,CXCL8,FZD2,GLI2,IL1B,JAG1,LIFR,MYC,NUAK1,PXDN,SPP1,STC2	346 (19)
dimethyl sulfoxide		chemical drug		1.34	bias	0.00141	BIRC5,BNIP3,CCND2,COL22A1,CXCL8,FOS,FUT8,IL1B,IRS2,JUN,KIF3C,LIFR,LOXL4,MYC,NR2F2,VLDLR	344 (17)
AGTR1		G-protein coupled receptor		1.372	bias	0.00142	CCND1,EDN1,FN1,FOS,JUN,SERPINE1,SGK1,XDH	402 (19)
AHCY		enzyme				0.00145	GATA6,ICAM1,KLF2,KLF5,KRT18,SOX17,ZFHX3
honokiol		chemical - endogenous non-mammalian				0.00145	CCND1,CCND2,CDK2,CDK6,FOS,ICAM1,MCL1	398 (17)
DSCAM		other		1.387	bias	0.00147	EFNB3,ETV5,KCNK6,L1CAM,MYC,NEFH,NREP,NTN4,ROR2,SEMA7A,SYTL4,VGF,WNT7B
FGF8		growth factor	Activated	2.59	bias	0.00147	CCND1,COL18A1,DDAH2,ETV5,FBXL16,LHX6,MKI67,NDRG2,RTKN2,SHH,SPP1,SPRY2,ZIC1	229 (7)
SRC (family)		group	Activated	2.425	bias	0.00148	CDH2,EGR1,FN1,HIF1A,ICAM1,ID1,KLF2,MCL1,PXN	331 (17)
IRF6	6.389	transcription regulator		1.703	bias	0.00148	APOBEC3B,CDH2,CXCL8,IL1B,NR4A2,PLAU,PPARGC1B,SCARB1,TLR4	288 (17)
carrageenan		chemical drug	Activated	2.921	bias	0.00148	CXCL8,EGR1,F2RL1,FOS,FOSB,FOSL1,ICAM1,IL1B,JUN	294 (17)
picropodophyllin		chemical drug	Inhibited	-2.213	bias	0.00149	CCNB1,CCND2,CDK1,CDK6,HIF1A	324 (7)
Integrin		complex	Activated	2.19	bias	0.00149	CCND1,FOS,JUN,MMP1,MYC	319 (18)
MXI1		transcription regulator	Inhibited	-2.16	bias	0.00149	CCNB1,FOXM1,ID1,MKI67,MYC	46 (3)
HELLS	1.254	enzyme	Activated	2	bias	0.00149	CCNA2,CCNB1,CDC6,E2F1,MCM4
decursin		chemical - endogenous non-mammalian	Inhibited	-2.2	bias	0.00149	CCND1,CDK2,CDK6,MMP1,MYC	452 (23)
zearalenone		chemical toxicant	Activated	2.213	bias	0.00149	CCNB1,CCND1,IL1B,MYC,TLR4	486 (25)
oxysterol		chemical - endogenous mammalian		0.412	bias	0.00149	ABCA1,CAV1,CXCL8,HMGCR,MYC	391 (13)
cocaine		chemical drug	Activated	3.736	bias	0.0015	CXCL8,DNMT3B,EGR1,ENO2,FOS,FOSB,FOSL1,GRIA1,ICAM1,INHBA,IRS2,JUN,KLF5,LAMC2,MCL1,MEST,NR4A1,NTS,PPFIA3,TIPARP,TRH	384 (21)
mir-34		microRNA	Inhibited	-2.788	bias	0.00151	BIRC5,CCND1,CCND2,CDC25A,CDK6,FOSL1,MET,MLLT3,MYC,NOTCH1,SOX17	523 (24)
CHD7		enzyme				0.00161	GLI2,JAG1,NDN,PMAIP1,RBPJ,TNFRSF10B
ibrutinib		chemical drug		-1.664	bias	0.00161	CDK6,HES1,ITGB1,MCL1,MYC,POU2F2	319 (16)
kaempferol		chemical toxicant	Inhibited	-2.236	bias	0.00161	BIRC5,CDK1,ICAM1,JUN,MMP1,PLAU	392 (18)
NRIP1		transcription regulator		-0.64	bias	0.00164	CCNB2,CCND1,CDC6,CDK1,CIDEA,IL1B,LCOR,PTX3,RARB,TK1	575 (21)
PITX2	4.904	transcription regulator		1.276	bias	0.00166	ATP1B1,CCND1,CCND2,CDH2,EGR1,FOXC2,FZD2,FZD3,GATA2,IRF6,ITGB1,LHX6,MYC,PITX2,PLOD1,TBX15	439 (25)
retinoid		chemical drug		0.199	bias	0.00166	E2F1,EDN1,HBEGF,ITGA6,MYC,RARB,TGFBI,TRAF3	441 (22)
D-galactosamine		chemical - endogenous mammalian	Activated	2.63	bias	0.00166	EDNRA,FOS,GDF15,ICAM1,JUN,MCL1,MYC,TLR4	345 (16)
ursolic acid		chemical drug		-1		0.00169	CCND1,EIF3C,FOS,GDF15,IL1B,MKI67,MMP1,MYC,PLP1,TLR4,TNFRSF10B	406 (20)
bromodeoxyuridine		chemical drug	Activated	2.975	bias	0.0017	CD70,CXCL8,F3,GDF5,IL1B,INHBA,SERPINE1,TGFBI,TRH	405 (12)
MTORC1		complex	Activated	2.516	bias	0.0017	CCND1,HIF1A,HMGCR,MYC,NOX4,PFKP,PLP1,SLC2A1,UCHL1	416 (20)
salicylic acid		chemical drug		-1.755	bias	0.0017	BGN,CDK1,CXCL8,F3,GDF15,IL1B,MCL1,SCARB1,TLR4	462 (20)
SOX17	6.964	transcription regulator		0.342		0.00174	CCND1,COL4A1,COL4A2,FOS,GATA6,LAMB1,NR2F1	383 (12)
SKP2		other		1.69		0.00174	CCND1,CCND2,CDH2,CDK2,E2F1,EZH2,SLC2A1	441 (20)
PDPK1		kinase		-1.049		0.00174	CAV1,CCND1,CXCL8,IL1B,KLF2,MYC,SERPINE1	464 (25)
palmitic acid		chemical - endogenous mammalian	Activated	2.381	bias	0.00174	CIDEA,CXCL8,DGAT2,F2RL1,FN1,FOS,GDF15,ICAM1,IL1B,INHBA,IRAK2,IRS2,MCL1,MET,NR4A1,NR4A2,PPARGC1B,SCARB1,SERPINE1,SPHK1,THBD,TLR4,TNFRSF10B,UCHL1,UCP2	399 (21)
POU2F2	3.192	transcription regulator	Activated	3.464	bias	0.00178	DACT3,ENO1,FJX1,FRMD4A,GEN1,JUN,KCNN4,MYC,PFKFB3,PFKFB4,POU2F2,SPP1,TNFRSF21
atorvastatin		chemical drug		-1.217		0.00179	ABCA1,ARRB1,CAV1,CCN1,CXCL8,EDN1,EDNRA,EGR1,F3,FOS,FOSB,HMGCR,ICAM1,JUN,LIPG,MYOCD,NOX4,NR4A1,PLAT,SERPINE1,SPP1,TLR4	432 (21)
TLR4	2.107	transmembrane receptor	Activated	3.51	bias	0.00182	APOBEC3B,CCN1,CCND2,CD274,CD70,CDK6,CITED2,CXCL8,DLK1,EBI3,EDN1,EREG,F3,HBEGF,ICAM1,IFNE,IL1B,INHBA,JAG1,MET,MMP1,MYC,NR4A1,NR4A2,OXTR,PELI1,PLAT,PTX3,RGS14,SCARB1,SPHK1,SPP1,TIMELESS,TLR4,TRIM21	473 (18)
AMPK		complex		-0.346		0.00182	BIRC5,CCNB1,CCND2,CLDN1,CXCL8,DUSP4,EGR1,HIF1A,NOX4,PAX3,PFKFB3,PMAIP1,SERPINE1,SLC2A1,UCP2	454 (22)
TFAP2A	3.587	transcription regulator		0.019		0.00182	ABCA1,AMH,BIRC5,CXCL1,CXCL8,DCBLD2,EREG,MCM5,MT2A,PITX2,PLAU,PLAUR,PODXL,SERPINE1,SLC19A1	521 (21)
cyclosporin A		biologic drug		-0.619	bias	0.00185	ABLIM1,ACHE,BCAT1,BGN,CARD8,CAV1,CCND1,COL4A2,CXCL1,CXCL8,EDN1,EDNRA,EGR1,F3,FN1,FOS,FOSB,HELLS,HIF1A,HMGCR,ICAM1,IL1B,JUN,KCNK3,LAMC2,LXN,LYVE1,MCM3,MICA,MMP1,MYC,MYOCD,NDFIP2,NR4A1,SERPINE1,SHH,SNRPN,SPHK1,SPP1	358 (16)
BMP2		growth factor		1.851	bias	0.00186	AMH,CCND1,F3,FN1,FOS,FOSB,GTF2H2,ID1,INHBA,JUN,L1CAM,MYC,NKX3-2,NOTCH1,NTRK3,PITX2,PLXNA2,PTX3,SOX9,SPINT1,SPP1,TGM2,TNNT1	349 (20)
histamine		chemical - endogenous mammalian	Activated	2.375	bias	0.00186	BIRC5,CLDN1,CXCL8,F3,FOS,GDF15,HBEGF,HIF1A,ICAM1,IL1B,JUN,NR4A1	395 (16)
EPHB1		kinase		1.948	bias	0.00191	EGR1,FOS,JUN,SERPINE1	430 (19)
ZFAS1		other		0.225		0.00191	CDH2,KLF2,MMP16,SKA1
OIP5-AS1		other	Activated	2	bias	0.00191	CCND1,CDK6,MYC,WNT7B	471 (21)
CCN4		other		1.199	bias	0.00191	CCND1,CDH2,FN1,MMP1	342 (21)
miR-193a-3p (and other miRNAs w/seed ACUGGCC)		mature microRNA		-1.969	bias	0.00191	CCND1,MCL1,PLAU,PTK2	186 (7)
LGALS7/LGALS7B		other		0		0.00191	CCNB1,EGR1,IL1B,SERPINE1	349 (16)
RUVBL2		transcription regulator				0.00191	CCND1,CCND2,MCM3,MCM4	128 (7)
MEOX1		transcription regulator				0.00191	CXCL8,GLI1,GLI2,NKX3-2
AFF1		transcription regulator				0.00191	EPHA7,MYC,NTS,PTPRF	103 (5)
VLDLR	1.947	transporter		0.75	bias	0.00191	ABCA1,FOS,SERPINE1,SLC2A1	382 (10)
KLB		enzyme				0.00191	CCND1,EGR1,FOS,HMGCR	402 (18)
bosutinib		chemical drug		-1.982	bias	0.00191	CCNB1,CCND1,CDK6,EZH2
clonidine		chemical drug		-1.982	bias	0.00191	EGR1,FOS,MYC,RARB	361 (19)
pepstatin		chemical - protease inhibitor		-0.762		0.00191	CAV1,IL1B,SHH,STC2
SKIL	1.001	transcription regulator		1.118	bias	0.00194	CKS2,COL4A1,CPEB2,NETO2,SERPINE1,SKIL,SOX17,THBS2	140 (7)
TNC	1.851	other	Activated	2.621	bias	0.00194	EDNRA,EREG,FOS,IL1B,MET,MMP1,MYC,TLR4	485 (19)
ILK		kinase	Activated	2.213	bias	0.00194	CCND1,DHFR,E2F1,FN1,IL1B,ITGA6,ITGB1,NOTCH1	408 (20)
N-[N-(3,5-difluorophenacetyl-L-Ala)]-S-phenylglycine t-butyl ester		chemical - protease inhibitor		-1.841	bias	0.00195	CXCL1,HES1,ICAM1,IL1B,ITGA5,NOTCH1,PTPRF,RBPJ,TLR4	370 (13)
miR-146a-5p (and other miRNAs w/seed GAGAACU)		mature microRNA	Inhibited	-3.551	bias	0.00195	BRCA1,CCNA2,COL13A1,CXCL8,IRAK2,KIF22,MCM10,MMP16,RAD54L,SYT1,TIMELESS,TLR4,TMSB15A	244 (7)
HDAC3		transcription regulator		0.022		0.00195	CCNB1,CCNB2,CCND1,CDH2,CXCL8,FOS,ICAM1,IL1B,JUP,MYC,RARB,SERPINE1,SPP1	478 (22)
1-methyl-4-phenyl-1,2,3,6-tetrahydropyridine		chemical toxicant		1.472	bias	0.00195	ANLN,CLDN1,EGR1,FOS,FOSB,IL1B,JUN,LIF,NR4A1,NR4A2,SGK1,SOX21,TLR4	338 (19)
Angiotensin II receptor type 1		group	Activated	2.2	bias	0.00197	CXCL8,EDN1,GAP43,HIF1A,SERPINE1	434 (22)
PI-103		chemical - kinase inhibitor		0.088	bias	0.00197	CCND1,CIDEA,MCL1,PMAIP1,TNFRSF10B	432 (20)
Endothelin		group	Activated	2.186	bias	0.00197	APLN,EDN1,FOS,JUN,MYC	351 (19)
LYL1		transcription regulator				0.00197	ADGRG1,BRCA1,EGR1,ID1,ITGA2
S100B		other		1.982	bias	0.00197	FOS,IL1B,JUN,MYC,SCG2	349 (19)
ARHGDIG		other	Inhibited	-2.236	bias	0.00197	ANO9,COL5A2,EDN1,JUP,KANK1
miR-100-5p (and other miRNAs w/seed ACCCGUA)		mature microRNA	Inhibited	-2.213	bias	0.00197	CCND1,ID1,NOX4,PLK1,SOX17
PLA2G4A		enzyme		1.206	bias	0.00197	CXCL8,ICAM1,IL1B,KRT18,MYC	318 (16)
S1PR2		G-protein coupled receptor	Activated	2.189	bias	0.00197	F3,FOS,ICAM1,JUN,SPHK1	372 (16)
superoxide		chemical - endogenous mammalian		0.762	bias	0.00197	CAV1,FN1,ICAM1,IL1B,MARCKSL1	333 (18)
ellagic acid		chemical - endogenous non-mammalian	Inhibited	-2.236	bias	0.00197	CDK2,CDK6,IL1B,MMP1,SCARB1	411 (17)
indirubin		chemical drug		-1.342	bias	0.00197	BIRC5,CCN1,CCND1,JUN,MYC	476 (19)
leukotriene B4		chemical - endogenous mammalian	Activated	2.425	bias	0.002	CXCL8,F3,IL1B,JUN,LTB4R,NOX4	437 (21)
DCAF1		kinase		-0.128	bias	0.002	CCNB1,CENPF,FOXM1,PLK1,SIK1/SIK1B,TGM2	426 (10)
CD9		other		1.305		0.002	ITGA2,ITGA3,ITGA5,ITGA6,ITGB1,MYC	355 (20)
NOS1		enzyme	Activated	2.392	bias	0.002	EGR1,FOS,HIF1A,IL1B,PDK1,SLC2A1	407 (21)
PSMD10		transcription regulator		1.095	bias	0.002	CCND1,CDK2,CXCL1,CXCL8,HIF1A,ICAM1	438 (21)
TAF4B		transcription regulator				0.002	CCND2,FN1,INHBA,ITGA6,JUN,SPP1
ERF		transcription regulator		-0.039	bias	0.002	BNC1,CDH13,COL4A6,CXCL8,MYC,SEMA7A
calyculin A		chemical toxicant		-0.816		0.002	CCND1,CCND2,EGR1,MCL1,NR2F2,TGM2	420 (20)
arotinoid acid		chemical toxicant		1.796	bias	0.002	ABCA1,FOS,RARB,SOX17,SOX9,TK1	420 (17)
geranylgeranyl pyrophosphate		chemical - endogenous mammalian		-0.6		0.002	ABCA1,BIRC5,ICAM1,IL1B,KLF2,SCARB1	419 (19)
corticosterone		chemical - endogenous mammalian		-0.017		0.00202	ATP1B1,CAV1,CCND1,COL5A1,EDN1,FOS,HIF3A,ITGB1,JUN,MYC,NOX4,SCARB1,SGK1,TGM2,TRH,UCP2,WNT7B	376 (20)
NGFR		transmembrane receptor		-0.976	bias	0.00208	CCNA2,CCND1,CDK2,FOS,JUN,PLAT,SERPINE1	351 (16)
ASAH1		enzyme		-1.153		0.00208	CCNB2,CERS1,NR4A1,NR4A2,SCARB1,SOX9,SPHK1
SU6656		chemical toxicant	Inhibited	-2.433	bias	0.00208	CCND1,EGR1,GFPT2,INHBA,KRT8,MYC,NR4A2	361 (19)
formaldehyde		chemical - endogenous mammalian	Activated	2.349	bias	0.00208	EGR1,FOS,FOSB,FOSL1,IL1B,JUN,SGK1	398 (23)
methylnitrosourea		chemical toxicant				0.00208	AURKA,CDK2,DNMT1,EGR1,ID1,JUN,PLAUR	510 (23)
eplerenone		chemical drug	Inhibited	-2.58	bias	0.00208	EDN1,FN1,ICAM1,IL1B,NOX4,SERPINE1,SPP1	469 (21)
BCL2L1		other		1.124		0.00208	CDC6,CXCL1,CXCL8,DHFR,FN1,IL1B,ITGA3,MCL1,TNFRSF10B,TNFRSF21	408 (15)
CUX1		transcription regulator		0.426		0.00208	ARHGDIB,CCNA2,CDH2,CDK2,CXCL1,CXCL8,ECT2,MYC,POLA1,PTK2	165 (7)
AGER		transmembrane receptor		1.015	bias	0.00211	CCND1,COL4A1,CXCL8,EGR1,F3,FN1,ICAM1,IL1B,SCG2,SERPINE1,TNC	401 (19)
PF4		cytokine	Activated	2.355	bias	0.00211	CNN1,CXCL8,ETV4,F3,FLI1,GATA2,ICAM1,IL1B,INHBA,SPHK1,THBD	342 (18)
AG490		chemical - kinase inhibitor	Inhibited	-3.53	bias	0.00214	ACHE,BIRC5,CXCL8,EDN1,FOS,HIF1A,ICAM1,IL1B,MCL1,MYC,PTTG1,PTX3,SPP1	350 (19)
PSMB11		peptidase	Inhibited	-3.328	bias	0.00215	CAV1,CCND1,CDH4,COL4A6,COL5A1,COL5A3,CREB5,HSPA1A/HSPA1B,L1CAM,LIFR,NR4A1,NR4A2,NTN4,RELT,TNFRSF21
CDX2		transcription regulator	Activated	3	bias	0.00217	B3GALT5,BIRC5,CAV1,CLDN1,GLI2,HOXB2,JUN,KLF5,LAMC2,MEIS1,MLLT3,MYC,NR2F2,NTS,PAX3,SOX17,SOX9	404 (18)
ONECUT1		transcription regulator				0.0022	ABL2,ALDH5A1,CDC25A,CDCA5,CDK2,COL5A3,CXCL1,CYGB,E2F1,F2RL2,FABP5,GAL3ST3,HIVEP3,HMGCR,HSPA1A/HSPA1B,HSPH1,IRF6,LAMC2,MEIS1,MFSD1,NDC1,ORC1,PCDHA12,PMAIP1,SEC61A2,STMN2,USPL1
SFRP1		transmembrane receptor		-0.113	bias	0.00222	CCND1,FN1,GATA3,KRT18,MMP1,MYC,SERPINE1,SOX9,TTYH1	421 (21)
DCN		other		-0.922		0.00222	BGN,HIF1A,ICAM1,IL1B,ITGB1,MET,MMP1,SDC1,SERPINE1	540 (23)
EHMT2		transcription regulator				0.00222	BIRC5,CDH2,FN1,MYC,NCOA3,PKIB,PMAIP1,SNRPN,STMN2	376 (8)
CDK8		kinase		0.098	bias	0.00225	CXCL1,CXCL8,KLF2,KLF5,MYC,NOTCH1,RARB,STC2	393 (16)
U73122		chemical reagent	Inhibited	-2.779	bias	0.00225	CCND2,E2F1,FN1,ICAM1,NR4A1,OXTR,TLR4,WNK4	432 (18)
NPC1		transporter		-1.481	bias	0.00226	ABCA1,APLP1,CAV1,CAV2,CCND1,CDYL2,EGR1,HMGCR,LIPG,MCM2,SULT4A1,TLR4	365 (19)
NEDD9		other	Activated	2.887		0.00226	AURKA,BNIP3,FOS,GDF15,ITGA2,LRRTM1,NRN1,PFKP,PGK1,SERPINE1,SLC2A1,STC1	404 (17)
filgrastim		biologic drug	Inhibited	-2.519		0.00233	AGAP6 (includes others),ARHGAP24,ARRB1,ASF1B,CDC42EP3,CEP63,CHAF1A,CXCL1,CXCL8,DDAH2,DGKG,ENO1,FABP5,FANCA,GATA6,GLIPR1,HHIP,HMGA1,JUN,KNL1,LTB4R,MLXIP,NCOR2,NDC80,NMNAT2,NR4A1,NRGN,PFKFB3,PHLDA2,PLAUR,PMAIP1,RASSF7,SGK1,SLC45A3,SPECC1,SPP1,TLR4,TNFRSF25
PELP1		other				0.00233	ACTG2,AHNAK2,CCND1,CDK2,CXCL1,CXCL8,CYGB,FOS,IGF2BP3,IL1B,MYC,NCOR2,NDRG1,P3H2,TGM2	432 (18)
FLI1	1.524	transcription regulator		1.977	bias	0.00234	ADGRG1,CCND1,DNMT1,EGR1,FLI1,MMP1,RARB,SRGN,TGFBR2,TNC	421 (16)
MBD2		transcription regulator		1.605		0.00234	BRCA1,CDC42EP3,CDKN2B,CKS2,DLK1,ORC6,PLAAT1,PLAU,PLK1,RNASE1
PIAS1		transcription regulator		0.847	bias	0.00234	APBA2,CCND1,CDK1,CXCL8,GABRA3,GABRA5,KLF2,KLF5,MCL1,MYC,UNC13A	418 (21)
EGLN		group	Inhibited	-4.172	bias	0.00237	APLN,BNIP3,DPYSL4,GATA3,KLF2,MYOCD,NTS,PDK1,PFKP,PGAM1,PGK1,PPFIA4,SERPINE1,SOX9,STC1,STC2,VLDLR,WDR54	325 (17)
Ins1		other	Activated	2.974	bias	0.0024	ANGPTL4,APLN,CCND1,CDK2,CNN1,COL18A1,DGAT2,DHFR,DLK1,EDN1,EGR1,FOS,FOXC2,GATA3,HMGCR,IGFBP2,IL1B,IRS2,ITGA6,JUN,LIFR,MMP1,MYC,PLAT,PTPRN,RRM2,SERPINE1,SLC2A1,TK1	484 (20)
UTP		chemical - endogenous mammalian	Activated	2.195	bias	0.00246	CDH2,F3,ICAM1,SERPINE1,SPP1,TLR4	372 (19)
NFAT (complex)		complex	Activated	2.236	bias	0.00246	CYGB,F3,ICAM1,NR4A1,SERPINE1,SPP1
HSPB1		other		1.698		0.00246	CCNA2,CCNB1,CCNB2,CDK1,CXCL8,IL1B	415 (17)
PROCR		other		0.875	bias	0.00246	CCND1,ICAM1,IL1B,LIF,MYC,PELI1	407 (18)
NOTCH4		transcription regulator		1.72	bias	0.00246	CNN1,HES1,NOTCH1,RGS5,SERPINE1,TIE1
DTX1		transcription regulator		-0.64	bias	0.00246	CEP55,EGR1,MCL1,SPP1,SPRY4,TNFSF9	386 (15)
CTSB		peptidase		1.105	bias	0.00246	CCND1,E2F1,IL1B,MYC,PLAUR,SPHK1	402 (18)
CPE		peptidase				0.00246	HMGCR,MYC,PCSK1N,SCG2,SOX9,TRH	215 (7)
K-252		chemical drug	Inhibited	-2.412	bias	0.00246	CXCL8,JUN,MMP1,NDRG1,NRN1,SPP1	422 (19)
Sos		group				0.00246	AMIGO1,ANK3,APLN,CERS4,DLG1,FOS,HMMR,HSPB8,IRS2,ITGA6,ITGB1,KCNN4,MET,NET1,NPTX1,PLAU,PTTG1,RAPGEF3,STMN1,TIPARP,XDH	219 (11)
NR4A3		ligand-dependent nuclear receptor		1.872	bias	0.00249	CCNB1,CCND1,CCND2,CDC20,HIF1A,IL1B,KIF20A,LOXL2,PPARGC1B,SCG2,UBE2C,UCP2	450 (23)
TFRC		transporter	Inhibited	-2.772	bias	0.00249	ADGRG1,BNIP3,CCNA2,CCNB1,CDC20,CDK1,FOS,JUN,PFKFB3,SLC2A1,SOX11,STC2	200 (7)
SIRT1		transcription regulator		-1.05	bias	0.0025	ABCA1,APLN,AURKB,BIRC5,BNIP3,CAV1,CCNB2,CCND1,CCND2,CDH2,CDKN2B,CMIP,DDAH2,EBI3,FN1,FOXC2,GLI1,HIF1A,HIVEP3,HJURP,HLA-A,HMGCR,ICAM1,ID1,IL1B,KCNA1,KLF2,LAMB1,MCL1,MMP1,MYC,SERPINE1,SIPA1L3,TFPI,THBD,TNFRSF10B,UCP2	427 (20)
CD28		transmembrane receptor	Activated	4.313	bias	0.00251	ARHGDIB,CCND1,CCND2,CD274,CDK2,CDK6,CENPF,CLEC2A,CXCL8,EBI3,FOS,GATA3,GLI1,HELLS,HIVEP3,HSPA1A/HSPA1B,IL1B,IL27RA,JUN,KLF2,MICA,MYC,NDFIP2,NFATC2,NR4A1,PGAM1,PLA2R1,PNP,PTGER4,PTPRJ,SHH,SRGN	419 (17)
MIR17HG		other	Inhibited	-2.6	bias	0.00252	CCND1,CD274,COL5A1,FZD2,FZD3,HIF1A,JAG1,KLF2,LRP4,MDFI,NCOR2,PITX2,RGS5,SOX11,TGFBR2	355 (11)
ACSL4		enzyme		0.103	bias	0.00252	CDKN2B,FERMT1,ICAM1,KRT18,LAMB1,SAT1,SPP1,TFPI,THBD	314 (13)
PTPN6		phosphatase	Inhibited	-2.333	bias	0.00252	BIRC5,CCND1,CDH2,CDK6,CXCL8,DHFR,FN1,IL1B,MYC	498 (20)
phosphate		chemical - endogenous mammalian		0.38	bias	0.00256	COL5A1,DAAM2,EGR1,ETV4,ETV5,FOSL1,NCOR2,SLC20A1,SPP1,SPRY4,STC1,STC2,ZFHX3	352 (16)
prostaglandin E1		chemical - endogenous mammalian		1.231	bias	0.00256	FOS,ICAM1,MMP1,MYC,RRM2	442 (22)
TMSB4		group	Activated	2.2	bias	0.00256	ITGA2,ITGA3,ITGB1,SERPINE1,SPP1	287 (13)
Fgfr		group	Activated	2.2	bias	0.00256	BIRC5,FOS,MCL1,PAX3,SPP1	370 (19)
CBX7		other	Inhibited	-2.236	bias	0.00256	ANKRD1,CBX2,CLDN1,CXCL8,GDF15
C9orf72		other	Inhibited	-2.2	bias	0.00256	CXCL8,EDN1,EDNRA,NDC1,POM121/POM121C
CDK5R1		kinase		-0.447	bias	0.00256	CXCL8,FOS,IL1B,PMAIP1,SERPINE1	376 (21)
mir-154		microRNA		-1.518	bias	0.00256	BIRC5,CCND1,MYC,PLAUR,WNT7B	363 (18)
PDCD4		other	Inhibited	-2.213	bias	0.00256	IL1B,JUN,MYC,PLAU,PLAUR	390 (17)
thiazolidinedione		chemical drug		1.982	bias	0.00256	IRS2,NR4A1,NR4A2,SPHK1,UCP2	469 (19)
black raspberry extract		chemical drug				0.00256	ACTN4,ADAMTS6,ALS2,BUB1,CLDN1,DSC3,HMMR,KLF5,LRBA,MCL1,PCLAF,PLS3,SDC1,UBE2C
IHH		enzyme		1.219	bias	0.0026	CCND1,EREG,GLI1,HHIP,MET,NR2F2,SMO,SPP1	25 (3)
epicatechin		chemical drug		0.518		0.0026	AMH,CCDC184,CDC20,IL1B,NOTCH1,PITPNM1,POMT2,TMEM102	201 (7)
PTTG1	2.631	transcription regulator		-1.539	bias	0.0026	CCNA2,CCNB1,CCND1,CDH2,FEN1,HIF1A,LIG1,MYC,POLD1,POLE,WRN	486 (19)
FGF7		growth factor		1.803	bias	0.0026	CCND1,CDK2,ETV5,FABP5,FOXM1,NFE2L3,PLAU,SDC1,SERPINE1,SHH,SPRY2	444 (19)
CYD0618		chemical reagent				0.00262	BIRC5,CCND1,MYC	246 (7)
LINC00842		other				0.00262	CDH2,FN1,SERPINE1	257 (16)
KMT2E		enzyme				0.00262	CDC6,CDK1,E2F1	283 (7)
CPXM1	1.449	peptidase				0.00262	COL15A1,COL4A2,COL5A1
EIF3M		other				0.00262	CDC25A,EIF3C,MT2A
GPR37L1		G-protein coupled receptor				0.00262	GLI2,SHH,SMO
TFPI	0.721	other				0.00262	F3,ITGA2,VLDLR	239 (7)
PRKD2		kinase				0.00262	CXCL8,F3,ITGA2	228 (12)
HOXB1		transcription regulator				0.00262	COL5A2,HOXB2,HOXB3
MKI67	1.9	other				0.00262	MCM4,MCM5,RFC4
TPR		other				0.00262	CXCL8,IL1B,NOTCH1
EGFL7	1.075	other				0.00262	HES1,ICAM1,NOTCH1
OTUD7B		peptidase				0.00262	CXCL8,ICAM1,PTK2	419 (18)
TFF2		other				0.00262	CCNA2,CCND1,CCND2	228 (7)
HIVEP2		transcription regulator				0.00262	FOS,GATA3,MYC	209 (9)
SERPIND1		other				0.00262	EGR1,IL1B,KLF5	167 (7)
SF1		transcription regulator				0.00262	CNN1,FN1,ICAM1
ZYX		other				0.00262	FOS,ITGA5,ITGB1
fenebrutinib		chemical drug				0.00262	MCL1,MYC,POU2F2	377 (11)
CIMO		chemical reagent				0.00262	BIRC5,CCND1,ICAM1	286 (11)
6-cyano-7-nitroquinoxaline-2,3-dione		chemical reagent				0.00262	EGR1,FOS,JUN
GSI34		chemical reagent				0.00262	BIRC5,CCND1,NOTCH1	244 (7)
cytarabine		chemical drug		1.647	bias	0.00262	CCNB1,CD274,CDC25A,CDK1,HLA-A,ICAM1,IL1B,MCL1,TNFRSF10B,TOP2A	392 (16)
RUNX2		transcription regulator	Activated	3.03	bias	0.00272	BIRC5,CCND1,CDH2,CXCL8,EDN1,FN1,HIF1A,JAG1,MKI67,PLAU,PTK2,SERPINE1,SHH,SOX9,SPP1	440 (20)
ALOX12		enzyme		1.131	bias	0.00274	FN1,FOSL1,JUN,TGFBR2	410 (21)
NTS	8.493	other		1.941	bias	0.00274	CXCL8,FOS,IL1B,NTS	415 (21)
CCNT1		transcription regulator				0.00274	CCND1,CXCL8,MYC,SLC2A1	354 (15)
ITGA3	2.796	other				0.00274	FN1,ITGA2,PLAU,SERPINE1	342 (19)
CDH5		other				0.00274	BIRC5,CDH2,ICAM1,TIAM1	299 (15)
ELN		other				0.00274	FN1,IL1B,MMP1,PTK2	427 (22)
bisphenol A diglycidyl ether		chemical reagent		0		0.00274	ICAM1,RARB,SERPINE1,TGFBR2	308 (7)
SR 144528		chemical reagent		-1.165	bias	0.00274	CXCL8,EGR1,ICAM1,IL1B	465 (20)
pterostilbene		chemical drug				0.00274	CCND1,HES1,MET,PLAU	419 (17)
putrescine		chemical - endogenous mammalian	Activated	2	bias	0.00274	CDK2,FOS,IGFBP2,JUN	249 (14)
cucurbitacin B		chemical - endogenous non-mammalian		-1.982		0.00274	BIRC5,CCNA2,CCNB1,MYC	246 (7)
diclofenac		chemical drug		0.912	bias	0.00274	BCAT1,CCND1,FOS,GDF15,HIF1A,JAG1,JUN,MCL1,MYC,SERPINE1,SLC2A1,STC2	276 (18)
mir-10		microRNA	Inhibited	-2.686	bias	0.00278	CCN1,E2F1,FURIN,FZD8,GLI1,HIF1A,IL1B,LIFR,MCL1,NOX4,RPS6KA1,SH2B3,SMO,TGFBR2	485 (19)
7beta-hydroxycholesterol		chemical - endogenous mammalian				0.0028	NR4A1,NR4A2
lonaprisan		chemical drug				0.0028	CCND1,MYC	391 (12)
Camkk		group				0.0028	ABCA1,GRIA1
rutaecarpine		chemical - endogenous non-mammalian				0.0028	ABCA1,SCARB1	166 (7)
Rbx1		enzyme				0.0028	CCNB1,PTTG1
NLRP2	8.391	other				0.0028	ICAM1,IL1B	236 (9)
FBXO25		enzyme				0.0028	EGR1,FOS	112 (5)
RPRD1B		other				0.0028	CCND1,MYC	540 (19)
CCDC88C		other				0.0028	CCND1,MYC	165 (7)
LBH		transcription regulator				0.0028	IL1B,POLA1
BATF2		transcription regulator				0.0028	CCN1,JUN	232 (7)
CTNNβ-LEF1		complex				0.0028	CCND1,MYC
OMG		G-protein coupled receptor				0.0028	FOS,MYC
CC 401		chemical drug				0.0028	FOXM1,MYBL2
ORC		complex				0.0028	CDC6,CDT1
DAPK3		kinase				0.0028	BIRC5,CCND1	342 (11)
CELA1		peptidase				0.0028	HLA-A,HSPA1A/HSPA1B
MCM2	1.286	enzyme				0.0028	LMNB2,MCM4
TRIM16		transcription regulator				0.0028	IL1B,RARB	308 (12)
NMB		other				0.0028	FOS,JUN	453 (19)
LAMA3		other				0.0028	IL1B,MMP1	386 (16)
miR-708-5p (and other miRNAs w/seed AGGAGCU)		mature microRNA				0.0028	CENPF,MAD2L1
mir-622		microRNA				0.0028	HIF1A,PLAUR
mir-331		microRNA				0.0028	MYC,PLAUR
mir-186		microRNA				0.0028	HMGA2,PTTG1
FERMT2		other				0.0028	FN1,GLI1	244 (7)
RPL15		other				0.0028	HMGA2,MYC
MCM4	1.09	enzyme				0.0028	LMNB2,MCM4
MCM3	0.825	enzyme				0.0028	LMNB2,MCM4
RPS6KA2		kinase				0.0028	EGR1,TRAF3
ORC6	1.198	other				0.0028	LMNB2,ORC6
ORC1	1.801	other				0.0028	LMNB2,MCM4
ING2		transcription regulator				0.0028	SERPINE1,SPP1	335 (7)
ADCY1		enzyme				0.0028	ABCA1,GRIA1
STX6		transporter				0.0028	ITGA5,PTK2
CYP24A1		enzyme				0.0028	CCNB1,CDC20	359 (12)
2-methoxy-N-(3-methyl-2-oxo-1,4-dihydroquinazolin-6-yl)benzenesulfonamide		chemical reagent				0.0028	AURKB,MYC
parsatuzumab		biologic drug				0.0028	HES1,NOTCH1
TMPRSS4		peptidase				0.0028	ITGA5,PLAU
indotecan		chemical drug				0.0028	HIF1A,SLC2A1
sorafenib derivative SC-1		chemical reagent				0.0028	CCND1,MCL1	246 (7)
ciliobrevin A		chemical reagent				0.0028	GLI1,GLI2
inostamycin		chemical reagent				0.0028	CCND1,TNFRSF10B
sarpogrelate		chemical drug				0.0028	F3,SERPINE1
methiothepin		chemical drug				0.0028	F3,SERPINE1	207 (7)
fomivirsen		biologic drug				0.0028	MICA,PVR
procaine		chemical drug				0.0028	HMGCR,RARB	52 (3)
AGI-1095		chemical reagent				0.0028	EGR1,F3	273 (13)
aprotinin		biologic drug				0.0028	PLAU,VRK1
Z-YVAD-FMK		chemical reagent				0.0028	CXCL8,IL1B	355 (15)
tibolone		chemical drug				0.0028	PFKFB3,SERPINE1
1-phenazinecarboxylic acid		chemical - endogenous non-mammalian				0.0028	CXCL8,ICAM1
N-cor		group				0.0028	ABCA1,CCND1,CDK6,HBEGF,HES1,IL1B,INPP4B,MCTP1,RARB,SGK1,STMN2,TBC1D2,TBX15	420 (21)
NS-398		chemical reagent	Inhibited	-2.733	bias	0.0028	ATP6AP2,BIRC5,CAPN2,CCNB1,CCND1,CXCL8,F3,GATA6,HIF1A,ICAM1,IL1B,MCL1,SPP1	441 (18)
TXNIP		other		-0.85		0.00286	CCNA2,CCND1,ENO1,HIF1A,ICAM1,IL1B,NOX4,PGK1,STARD4	506 (23)
(+)-MK-801		chemical drug		-1.427	bias	0.00288	CCND1,EGR1,FOS,FOSB,HSPA1A/HSPA1B,ICAM1,INPP4B,JUN,NPTXR,NTS,PTPRF	483 (24)
GNB2		enzyme				0.0029	FOSB,IL1B,NR4A1,NR4A2,PLAU,PTGER4,THBD	181 (7)
IGFBP3		other		0.461		0.0029	CDK1,ICAM1,IL1B,LYVE1,SERPINE1,THBS2,TNC	527 (22)
ARRB2		other		-0.651		0.0029	ARRB1,EGR1,F3,HIF1A,IL1B,MYC,SERPINE1	363 (19)
RAD21		transcription regulator				0.0029	IRS2,ITGA5,MYC,PCDHA12,PCDHA4,PCDHGA10,PCDHGC5	264 (7)
pirinixic acid		chemical toxicant	Activated	2.581	bias	0.00293	ABCA1,ACSL5,ANGPTL4,BNIP3,CCNA2,CCNB1,CCND1,CDH2,CDK1,CDK2,CIDEA,CXCL8,F3,FABP5,FEN1,FOXC2,FURIN,GLCE,HIF1A,HMGCR,IL1B,KRT8,LIFR,LIG1,MCL1,MEST,MET,MGLL,MYBL2,MYC,PAICS,PIK3R3,PTPRF,SERPINE1,SLC16A13,TIAM1,UCP2,WEE1	484 (24)
indomethacin		chemical drug		0.145	bias	0.00294	BIRC5,CAPN2,CCNB1,CCND1,CLDN1,FOS,GDF15,HIF1A,IL11,IL1B,KRT8,LAMC2,LOXL2,LXN,MCM3,MMP1,MYC,PLAUR,PTGER4,SDC1,SPP1,TNFRSF10B,TNFRSF21,UCP2	355 (17)
roscovitine		chemical drug	Inhibited	-2.178	bias	0.00299	BIRC5,CCNB1,CCND1,CDC25A,CDK2,FN1,MCL1,MYC	468 (20)
SMAD1		transcription regulator	Activated	2.621	bias	0.00299	CDKN2B,COL4A1,ICAM1,ID1,IL11,MYC,SOX9,SPP1	425 (18)
LRP6		transmembrane receptor		-0.345		0.00299	CAV1,CCND1,FOS,GATA3,IL1B,KRT18,MYC,TTYH1	312 (20)
HDAC6		transcription regulator	Activated	2.433	bias	0.00299	BIRC5,HIF1A,ICAM1,JUN,MYC,PLAU,SERPINE1,TGFBI	399 (17)
4-hydroxynonenal		chemical toxicant		-0.047		0.00299	CCNB1,CDK1,DDAH2,HSPA1A/HSPA1B,ICAM1,IL1B,JUN,SERPINE1	400 (19)
dibutyl phthalate		chemical toxicant		1.552		0.00299	FOS,JUN,MYC,SCARB1,SERPINE1,SPP1	512 (21)
choline fenofibrate		chemical drug		-1.706		0.00299	CAV1,F3,FURIN,HIF1A,PTPRF,SERPINE1	309 (7)
vemurafenib		chemical drug		-0.834	bias	0.00299	BIRC5,CD274,CXCL8,IL1B,SPRY2,TNFRSF10B	489 (20)
TLX1		transcription regulator	Activated	2.236	bias	0.00299	CCNB1,CDC20,CDC6,GATA2,MCL1,ORC1	284 (7)
HMGN1		transcription regulator				0.00299	ATP6AP2,EGFL7,FOS,FOSB,SHISA2,SOX9
SEL1L		other	Inhibited	-2.887		0.00301	COL17A1,EPHA7,FBLN2,ITGA2,KANK1,NOTCH1,NTN4,PCDHA2,PCDHB12,PTPRJ,TGFBR2,ZFHX3
LMO2		transcription regulator		-0.322		0.00309	ABL2,ADGRG1,CCND2,CDH13,CERS4,COL18A1,CYFIP2,DACT3,DLK1,ENO2,ENTPD6,GATA3,GTSE1,HIVEP3,IGF2BP3,IRS2,MGLL,NDN,NDRG1,PTPN3,PTPRJ,PTTG1,RAB11FIP4,RPS6KL1,SPRY2,TLE6,ZFHX3
reactive oxygen species		chemical toxicant	Activated	2.898	bias	0.00317	CXCL8,EDN1,F3,FOXM1,HBEGF,HIF1A,IL1B,JUN,MCL1,MMP1,MYC,PMAIP1,RARB,SERPINE1,UCP2	479 (22)
MAPKAPK2		kinase		-0.198	bias	0.00323	CD70,CITED2,CXCL8,HSPB8,ICAM1,IL1B,PLAT,PLAU,TOP2A	421 (19)
di(2-ethylhexyl) phthalate		chemical toxicant	Activated	2.36	bias	0.00323	CCND2,CXCL1,CXCL8,EGR1,FOS,FOSB,IRAK2,JUN,MYC	432 (17)
BRCA1	0.881	transcription regulator		-0.876	bias	0.00326	BIRC5,BRCA1,CCNB1,CCNB2,CCND1,COL18A1,EGR1,EXO1,FEN1,GDF15,HMGA2,MAD2L1,MYC,NEK2,NOTCH1,PLK1,SAT1,STC1,WEE1	505 (20)
puromycin		chemical - endogenous non-mammalian		-0.447		0.00327	F3,IL1B,NOX4,SERPINE1,SKIL	316 (15)
TGIF1		transcription regulator		0.765		0.00327	CXCL1,CXCL8,IL1B,RARB,STRA6	399 (21)
TFAM		transcription regulator		-1.342	bias	0.00327	FABP5,IL1B,PFKP,PGAM1,PGK1
LY6E		other		-0.492		0.00327	CD274,CXCL8,IL1B,IRAK2,SERPINE1	183 (7)
RND3		enzyme		0.611		0.00327	CCND1,FN1,HES1,HIF1A,NOTCH1	384 (15)
NAB2		transcription regulator	Inhibited	-2.216	bias	0.00327	F3,FN1,FOS,HIF1A,PLAU	205 (7)
CSNK2A1		kinase		0.447	bias	0.00327	CCND1,FN1,ITGA3,JUP,KLF2	418 (24)
sulfasalazine		chemical drug	Inhibited	-2.156	bias	0.00327	CCND1,CXCL8,ICAM1,IL1B,MICA	399 (18)
EML4-ALK		fusion gene/product		1.224		0.00327	BIRC5,CD274,COL5A2,HIF1A,SERPINE1	298 (12)
7-ketocholesterol		chemical - endogenous mammalian		1.406		0.00327	CXCL8,EGR1,ICAM1,NOX4,SCARB1	400 (18)
GDF9		growth factor		0.784	bias	0.0034	AMH,ID1,INHBA,ITGA6,PLAU,PTX3,PXN	251 (7)
SUMO3		other		1.195		0.0034	CAV1,CAV2,CCND2,HMGA1,PNP,TNC,TNFRSF21	336 (7)
SLC16A2		transporter		-1.664	bias	0.0034	AMH,DGKG,MARCKSL1,NEFH,SEMA7A,SHH,TRH	194 (7)
CIDEC		other		-1.89	bias	0.0034	CIDEA,DGAT2,EBF2,FOXC2,PPARGC1B,SDC1,SERPINE1
PAK2		kinase		-0.378		0.0034	HBEGF,HMGA1,ID1,NOX4,PLAUR,SMC5,WRN	331 (8)
KIN001-043		chemical - kinase inhibitor		-1.342		0.0034	AMH,CCND1,ID1,MICA,MYC,SALL1,SOX9	368 (18)
steroid		chemical - endogenous mammalian		-0.218	bias	0.0034	CCN1,FOS,GAP43,MYC,PLAT,SPP1,TNC	395 (20)
PROC		peptidase		-1.526	bias	0.00342	CXCL8,ICAM1,IL1B,MOK,NR4A1,SERPINE1,THBD,TLR4	451 (21)
TOB1		transcription regulator	Inhibited	-2.372		0.00342	CCNA2,CCND1,CDK2,CDT1,HJURP,MKI67,SPDL1,WDHD1	378 (13)
NUP98-DDX10		fusion gene/product		0.788		0.00342	CDK6,EGR1,HOXB3,MCL1,MEIS1,MYC,NDRG2,ZFHX3
SRF		transcription regulator	Activated	3.312	bias	0.00347	ACTG2,AKAP12,ANKRD1,CDKN2B,CLDN1,CNN1,EGR1,FOS,FOSB,FOSL1,GLIPR1,HIF3A,ITGA6,ITGB1,JUN,LRP4,MCL1,MEIS1,MYOCD,NET1,NFATC2,NR4A1,NR4A2,PLA2R1,RFC4,SHH,SINHCAF,SLC2A1,SPTBN2,TNC,TNNT1	325 (20)
fingolimod		chemical drug	Inhibited	-3.266	bias	0.00351	CD274,CDH2,CDK2,E2F1,FN1,FOSB,FOSL1,ICAM1,IL1B,SERPINE1,SPHK1	430 (20)
JUNB		transcription regulator	Activated	2.95	bias	0.00353	CAV1,CCND1,CD274,CDC20,FBLN2,FN1,FOSL1,HES1,IL1B,INHBA,MMP1,PAK3,PLAU,PLAUR,SERPINE1,SGK1,SYT1	443 (19)
5-hydroxytryptamine		chemical - endogenous mammalian	Activated	3.529	bias	0.00354	ASIC1,CXCL8,EGR1,F3,FOS,HBEGF,HIF1A,ICAM1,IL1B,MYC,NR4A1,RPS6KA1,SERPINE1,UCP2	407 (20)
benzo(a)pyrene		chemical toxicant		-0.171	bias	0.00356	ADAMTS16,AGTPBP1,BIRC5,BLK,BRCA1,CCN1,CELF2,CKS1B,ECT2,EREG,FOS,HSPA1A/HSPA1B,IL1B,INHBA,JUN,KLF2,MAD2L1,MMP1,NR4A1,RGS5,SERPINE1,ZWINT	477 (19)
cholesterol		chemical - endogenous mammalian		1.47	bias	0.0036	ABCA1,CAV1,CAV2,CNN1,CXCL8,F3,FABP5,FN1,GLI2,HBEGF,HMGCR,ICAM1,IL1B,INHBA,MMP1,NR4A1,NR4A2,PPARGC1B,SCARB1,SHH,SMO,STARD4,TLR4	385 (20)
PRKDC		kinase		1.994	bias	0.0036	ANLN,CCNB1,CCND1,PLK1,PREX1,PTTG1	440 (11)
JAK1		kinase	Activated	2.937	bias	0.00364	FOS,HIF1A,HLA-A,HLA-C,ICAM1,ID1,IL11,IL1B,LIF,TNFRSF21	461 (19)
D-alpha-tocopheryl succinate		chemical reagent				0.00379	BIRC5,HIF1A,PMAIP1,UCP2	422 (17)
trypsin		group				0.00379	CXCL8,F3,FOS,ICAM1	363 (18)
FOXD2-AS1		other	Activated	2	bias	0.00379	CDH2,HES1,NOTCH1,RRM2
Atrial Natriuretic Peptide		group				0.00379	EDN1,PDE3A,SERPINE1,TNC	385 (11)
Ppp2c		group		0		0.00379	CD70,CDKN2B,DNMT1,ID1	184 (7)
SRT1720		chemical drug		-1.982	bias	0.00379	CXCL8,HIF1A,HMMR,IL1B	444 (21)
MIRLET7		group		-1.964	bias	0.00379	COL4A5,COL5A2,HMGA2,MYC
mir-379		microRNA		-1.154	bias	0.00379	CDH2,HIF1A,PTPRN,SPRY4
CSF2RA		transmembrane receptor		1.98	bias	0.00379	CCND2,FOS,JUN,MYC	459 (24)
MED16		transcription regulator	Inhibited	-2	bias	0.00379	ANGPTL4,CCN1,MMP1,TGFBR2
TLE1		transcription regulator				0.00379	EGR1,FOS,MCL1,MEIS2	248 (7)
BCAR1		enzyme				0.00379	CCND1,CDKN2B,EGR1,PXN	296 (19)
TRRAP		transcription regulator				0.00379	CCND2,MAD2L1,MCM3,MCM4	308 (12)
HPSE		enzyme				0.00379	F3,PLAU,PLAUR,SDC1	400 (17)
1,2-dimethylhydrazine		chemical toxicant		1.982	bias	0.00379	BIRC5,CCND1,MYC,NR4A1	383 (15)
N,N-dimethylsphingosine		chemical reagent		-0.882	bias	0.00379	FN1,FOS,ICAM1,SPHK1	388 (20)
ethylenediaminetetraacetic acid		chemical drug				0.00379	CXCL8,EGR1,IL1B,MCAM	344 (17)
RXRA		ligand-dependent nuclear receptor		1.469		0.00385	ABCA1,ACSL5,ARL4C,BRCA1,CCNA2,CCNB1,CCND1,CIDEA,CLMN,DLK1,FABP5,FOS,HBEGF,HIF1A,IL1B,NAV2,NRGN,RARB,SAT1,SDC1,SPP1,STRA6,TFAP2A,THBD,TK1,TNFRSF10B,TRH,WEE1	507 (23)
MAPT		other		0.762		0.0039	ALDH5A1,ATP1B1,CAPN2,CCNB1,CCND1,CD274,CYFIP2,DLG1,DMXL2,ENO1,ENO2,FBXL16,FBXO41,FOS,GAP43,GNAZ,HIF1A,HLA-A,HSPA1A/HSPA1B,HSPB8,HSPH1,IGFBP2,IL1B,JUN,MCM10,NEFH,NMNAT2,PAK3,PFN2,PGAM1,PGK1,PLAU,PTX3,SERPINE1,SLC37A2,STMN1,STMN2,STX1B,TM4SF1,TRIM21,TUBB2B,UCHL1,UCP2,UNC13A	372 (16)
ASCL1		transcription regulator	Activated	2.333	bias	0.00394	BIRC5,CDK1,CDK2,DCC,E2F1,EPHA2,FOXM1,ID1,PAX3,PLXNA2,SEMA6B,SEMA7A	186 (7)
desmopressin		biologic drug		1.937	bias	0.00394	ANK3,ENO1,FOS,HSPA1A/HSPA1B,HSPH1,KIF26A,LRBA,NDRG2,PALM,PLS3,PXN,SPTBN2
TNFSF13		cytokine		-0.378	bias	0.00396	CCND2,CDC6,CDK6,MCM2,MCM4,MCM5,MYC	452 (21)
GNB1		enzyme				0.00396	FOSB,IL1B,NR4A1,NR4A2,PLAU,PTGER4,THBD	383 (16)
CDK4/6		group	Activated	2.013		0.00404	CCND1,CDC45,CDC6,CDK6,E2F1,E2F8,ENO1,EPHA2,NCOA3,PCYT1B	296 (16)
Calmodulin		group	Activated	2.345	bias	0.00408	CTXN1,F3,ICAM5,KLF5,LRRTM1,NPAS2,OPCML,STX1A,SYT1
NOTCH3		transcription regulator		1.886	bias	0.00408	BIRC5,COL5A1,DLGAP5,FN1,HES1,ID1,NOTCH1,PTX3,RGS5	293 (13)
IFNB1		cytokine		-0.63	bias	0.0041	AMH,CAPN2,CD274,CDH2,CXCL8,E2F1,EBI3,FBLN2,FOS,HLA-A,HMGCR,IL1B,LAMB1,MCM10,MYC,NOCT,NOTCH1,NPTX1,PKP2,PMAIP1,SHH,SPP1,SPRY2,STARD4,THBS2,TRIM21,UCHL1	439 (20)
Fibrinogen		complex	Activated	2.141	bias	0.00411	CXCL1,CXCL8,F3,ICAM1,IL1B	347 (16)
ABT-737		chemical drug	Activated	2.06	bias	0.00411	CXCL8,IL11,MCL1,PMAIP1,TNFRSF10B	429 (18)
Collagen type IV		complex	Activated	2.236		0.00411	ITGB1,MYC,PLAU,PLAUR,SERPINE1	477 (19)
miR-31-5p (and other miRNAs w/seed GGCAAGA)		mature microRNA	Inhibited	-2.193	bias	0.00411	CXCL1,CXCL8,HIF1A,IL1B,ITGA5
GNA13		enzyme		1.99	bias	0.00411	CNN1,CXCL1,CXCL8,EGR1,FOS	400 (21)
PARK7		enzyme		0.83		0.00411	CXCL8,HIF1A,ICAM1,IL1B,NOX4	326 (17)
PD 153035		chemical drug	Inhibited	-2.213		0.00411	CCND1,CXCL8,FOS,ITGA6,MCL1	498 (21)
nickel		chemical toxicant		1.387	bias	0.00411	CXCL8,HIF1A,ICAM1,PLAT,SERPINE1	531 (21)
DUSP1		phosphatase		-1.148		0.00413	CIDEA,CXCL1,CXCL8,FOSL1,GDF15,ICAM1,IL1B,JUN,MGLL,MMP1,PLAT,PLAUR,SERPINE1,THBD	411 (19)
LEPR		transmembrane receptor		-0.275		0.00415	ANGPTL4,CDK2,COL4A1,CREB3L2,EDN1,FN1,FOS,GAP43,HIF1A,HMGCR,IRS2,LIF,PLP1,SCARB1,SERPINE1,TGFBR2,TRH,UCP2,VGF	387 (18)
fenofibrate		chemical drug		0.632	bias	0.00419	ACSL5,ANGPTL4,CCND1,CDC25A,CDH2,CIDEA,CXCL8,DGAT2,EDN1,GLCE,HIF1A,ICAM1,JUN,MEST,MGLL,MYBL2,PAICS,PIK3R3,POLD1,PTPRF,SCARB1,SERPINE1,TIAM1,UCP2,VLDLR	413 (22)
IL1		group	Activated	4.56	bias	0.00428	CXCL1,CXCL8,EDN1,EGR1,F3,FN1,FOS,GDF15,HIF1A,HMGCR,ICAM1,IL11,IL1B,INHBA,JUN,LAMB1,LIF,LRAT,MMP1,MYC,NFATC2,NRP2,SERPINE1,SLC2A1,SOX9,SPHK1,TGM2,THBD,TLR4,TNC,XDH	376 (18)
mir-26		microRNA	Inhibited	-2.404	bias	0.0043	CCNB1,CCND2,CDK6,CKS2,EZH2,MCL1	245 (7)
miR-26a-5p (and other miRNAs w/seed UCAAGUA)		mature microRNA	Inhibited	-2.365	bias	0.0043	CCND2,CDK6,EPHA2,EZH2,MYC,TGFBR2
SFRP4		transmembrane receptor		-1.98	bias	0.0043	BIRC5,CCND1,EREG,FN1,MYC,NTS	278 (10)
ETV1		transcription regulator		1.054	bias	0.0043	BRCA1,E2F1,MMP1,PLAUR,SOX9,TGFBR2
stearic acid		chemical - endogenous mammalian		0.254	bias	0.0043	EDN1,F2RL1,ICAM1,IL1B,MCL1,PPARGC1B	327 (17)
NR4A2	2.168	ligand-dependent nuclear receptor	Activated	2.364	bias	0.0043	ABL2,CCND1,CXCL8,JUN,KCNMA1,MET,MMP1,NR4A2,PLCH2,PTX3,RARB,SPP1	281 (15)
nicotinic acetylcholine receptor		complex				0.0044	FOS,ID1,JUN	356 (12)
PRCP		peptidase				0.0044	KLF2,THBD,TRH
SH2D5		other				0.0044	BIRC5,CCND1,MCL1	246 (8)
AKIRIN2		other				0.0044	CCND1,CCND2,MYC	228 (7)
TCIM		other				0.0044	CXCL1,CXCL8,ICAM1	220 (8)
APC (complex)		complex				0.0044	CCNB1,PLK1,UBE2C	254 (6)
sphingomyelinase		group				0.0044	JUN,MMP1,MYC	405 (18)
Collagen type III		complex				0.0044	ITGA2,ITGA5,ITGB1	209 (7)
penfluridol		chemical drug				0.0044	ITGA6,PTK2,PXN
idelalisib		chemical drug				0.0044	MCL1,MYC,SLC2A1	480 (23)
WNT2		cytokine				0.0044	BIRC5,NOX4,TK1
DAB2		other				0.0044	CCND1,FOS,HMGCR	461 (21)
PHIP		other				0.0044	CCND1,CCND2,PXN	244 (7)
CCNA2	1.226	other				0.0044	CCNA2,DHFR,MYBL2	337 (17)
DLC1		other				0.0044	CDK6,CDKN2B,SERPINE1
SDC4		other				0.0044	IL1B,KLF2,SOX9	313 (17)
DAB1		other				0.0044	ABCA1,DCC,ITGA3
MIB1		enzyme				0.0044	BLM,HES1,NOTCH1
CUL1		enzyme				0.0044	BRCA1,CCND2,MYC	520 (24)
MLLT3	0.77	transcription regulator				0.0044	EDN1,MYC,SGK1
MED13L		other				0.0044	ANKRD1,LIF,MYC
casticin		chemical - endogenous non-mammalian				0.0044	BIRC5,IL1B,TNFRSF10B
SENP2		peptidase				0.0044	PDK1,PGK1,SLC2A1	236 (7)
CAPNS1		peptidase				0.0044	CAPN2,CCND1,CCND2	330 (13)
N-methyl mesoporphyrin IX		chemical reagent				0.0044	CCNB1,HMGA1,MYC	212 (7)
thenoyltrifluoroacetone		chemical reagent				0.0044	CXCL8,PDK1,SERPINE1	193 (7)
temsirolimus		chemical drug				0.0044	CCND1,MYC,SLC2A1	397 (16)
4-coumaric acid		chemical - endogenous mammalian				0.0044	CCNA2,CCNB1,MYC
retroinverso ERG inhibitory peptide 2		chemical reagent				0.0044	ARHGDIB,NDRG1,PLAT	217 (6)
retroinverso ERG inhibitory peptide 1		chemical reagent				0.0044	ARHGDIB,NDRG1,PLAT	217 (6)
cyclosporin		biologic drug				0.0044	CCND1,CXCL8,ICAM1	325 (13)
geranylgeraniol		chemical - endogenous mammalian				0.0044	HMGCR,MCL1,MMP1	166 (7)
Muscarinic cholinergic receptor		group				0.0044	CCN1,FOS,JUN	500 (21)
vinpocetine		chemical drug				0.0044	CXCL8,ICAM1,IL1B	351 (13)
NOX4	2.752	enzyme	Activated	2.157	bias	0.00444	CXCL8,FN1,HIF1A,ICAM1,MCL1,NOX4,SERPINE1,SLC2A1	439 (20)
BAPTA-AM		chemical reagent	Inhibited	-2.771	bias	0.00444	CXCL8,EGR1,FN1,FOS,ICAM1,JUN,MMP16,NR4A1	376 (19)
TEAD1		transcription regulator	Activated	3.124	bias	0.00447	CCN1,CCND1,CDK6,COL5A2,EDN1,EDNRA,FJX1,MPP4,NUAK1,TRNP1
RC3H1		enzyme	Inhibited	-2.828	bias	0.00447	APOBEC3B,CLDN1,EDN1,ENO1,FOSL1,IL1B,MT2A,SDC1,SPP1,TRIM21	255 (7)
MUC1		other	Activated	2.167	bias	0.00447	CCND1,CCND2,CXCL8,DNMT1,DNMT3B,HIF1A,MKI67,MYC,NOTCH1,PLAU	412 (14)
androgen		chemical drug		-1.521		0.00451	ADAMTS15,CCND1,COL4A2,DNMT3B,ENO2,FOS,FOSL1,GPT2,IGFBP2,INHBA,JUN,KLF5,MMP23B,MYC,NR4A1,SDC1,SOX9,TACC2	420 (18)
vitamin D		chemical drug		-1.238		0.00457	BIRC5,CCN1,CDK1,IL1B,MKI67,RARB,SGK1,SPP1,TLR4	504 (23)
TSC2		other	Inhibited	-2.561	bias	0.00457	ATP6AP2,BIRC5,CCND1,CCND2,E2F1,EGR1,FOS,GAP43,HIF1A,IRS2,MCL1,NTRK3,PGM2L1,PKIB,PLAU,SLC2A1,UCP2	433 (22)
NfkB1-RelA		complex	Activated	2.573	bias	0.00458	CCND1,CXCL1,CXCL8,ICAM1,IL1B,MMP1,MYC
THBS1		other		1.069		0.00458	COL4A1,EGR1,FN1,IL1B,ITGB1,PLAU,TNFRSF10B	381 (16)
ABL1		kinase		1.567	bias	0.00458	CAV1,CCNA2,CCND1,CCND2,DHFR,MMP1,MYC	407 (20)
sorafenib		chemical drug	Inhibited	-2.509	bias	0.00458	CCND1,CCND2,CDK6,CXCL8,HIF1A,IL1B,MCL1	454 (22)
uric acid		chemical - endogenous mammalian		-1.308		0.00461	BRCA1,CDCA8,CDK2,CXCL8,ESPL1,ICAM1,IL1B,LIG1,PTTG1,RFC4,TACC2,TDP1,TTK	376 (19)
PRKAA2		kinase		-1.701	bias	0.00489	ACOT7,ARHGDIB,CIDEA,DOCK4,DUSP4,E2F1,EGR1,FN1,GATA3,NDRG2,NOX4,PTPRN,SORL1,TGM2,TTYH1	435 (22)
MEF2C		transcription regulator	Activated	3.401	bias	0.00489	BLK,CLSTN2,FOS,FOSB,IL11,JUN,KLF2,MMP25,NFATC2,NR4A1,PDLIM3,PHKA1,PTPRB,SIK1/SIK1B,TNNT1	254 (5)
SPI1		transcription regulator		-1.662	bias	0.0049	BCL7A,CCNA2,CCNB1,CCNB2,CCND1,CCND2,CDC25A,CDK1,CDK2,CDK6,E2F1,FLI1,FOS,GATA2,HES1,HIC1,IL1B,ITGA5,JUN,MCL1,MMP1,MT1E,MT2A,MYC,SPP1,TK1,TLR4	506 (22)
Calcineurin protein(s)		complex		0.578	bias	0.00494	CXCL8,CYGB,EGR1,FOS,KCNQ3,NFATC2,NR4A1,NR4A2,SERPINE1,SPP1	416 (18)
fluocinolone acetonide		chemical drug		-0.707		0.00502	ANGPTL4,ANKRD36B,ANOS1,ITGA10,KIF2C,KIF4A,MT1E,PCDH19
ROCK2		kinase	Activated	2.157	bias	0.00502	CNN1,CXCL8,DSP,FABP5,ICAM1,SERPINE1,SPINK5,SPP1	470 (21)
PLK1	1.421	kinase				0.00502	ANKRD1,CDH2,CLSPN,EPHA2,MYC,PLA2R1,PLK1,TGFBI	429 (19)
valsartan		chemical drug	Inhibited	-2.257	bias	0.00502	EDN1,F3,FN1,FOS,ICAM1,IL1B,SERPINE1,SPP1	406 (17)
EIF4G2		translation regulator		1		0.00509	CCND2,HIF1A,JUN,KLF5,PLAT
TRPC1		ion channel		0.937	bias	0.00509	CCND1,CCND2,CDK6,HIF1A,SPHK1	403 (14)
MAPK12		kinase		1.473		0.00509	CCND1,FOS,IL1B,JUN,PTPN3	425 (21)
ADRB3		G-protein coupled receptor		1.446	bias	0.00509	EGR1,FOS,IL1B,JUN,UCP2	405 (24)
ITGA2	0.615	transmembrane receptor	Activated	2.219	bias	0.00509	CDK2,ITGA2,ITGA5,ITGB1,MMP1	434 (18)
GADD45A		other		-0.2		0.00509	FOSB,IL1B,JUN,NEK2,UCHL1	396 (16)
ACVR1C		kinase		0.555	bias	0.00509	CCND1,CDK2,CDKN2B,FOS,SERPINE1	463 (25)
ELF5		transcription regulator				0.00509	CCNB1,GATA3,ITGB1,KRT8,MEIS2
U46619		chemical reagent		1.969	bias	0.00509	CCNB1,CDK1,CXCL8,NOX4	437 (23)
MEG3		other		0.254		0.00509	FN1,GDF15,HIF1A,JUN	423 (12)
dihydroartemisinin		chemical drug				0.00509	CCND1,CDK2,E2F1,MYC	454 (19)
RMRP		other		0.339	bias	0.00509	CCNB2,FMNL2,NKX3-2,SOX9
BMX		kinase				0.00509	CXCL8,ENO2,FOS,HSPA1A/HSPA1B	386 (16)
MVP		other				0.00509	CXCL8,ICAM1,IL1B,JUN	513 (23)
ST14		peptidase		1.948	bias	0.00509	CXCL8,ICAM1,IL1B,MMP1	326 (15)
ebselen		chemical drug		-1.982	bias	0.00509	HIF1A,ICAM1,IL1B,TLR4	280 (17)
cytochalasin B		chemical toxicant				0.00509	BIRC5,MCAM,MMP1,PTTG1	360 (18)
pyruvic acid		chemical - endogenous mammalian		0.849	bias	0.00509	BIRC5,FOS,NR4A1,TNFRSF10B	379 (21)
anti-benzo(a)pyrene-diol-epoxide		chemical toxicant		0.903	bias	0.00509	BNIP3,BRCA1,CCND1,JUN	426 (18)
noscapine		chemical drug		-1.982	bias	0.00509	BIRC5,CCND1,ICAM1,MCL1	418 (17)
buthionine sulfoximine		chemical drug	Activated	2	bias	0.00509	CD274,FOS,HBEGF,MMP1	410 (16)
growth factor		group		1	bias	0.00509	FOS,KLF2,MYC,SPHK1	423 (19)
RUNX1-RUNX1T1		fusion gene/product				0.0051	AFF3,BRCA1,CHST11,ID1,ITGA2,JUP,LXN,MT2A,NAV1,SH2B3,SORL1,SPINT1
3,4,5,3',4'-pentachlorobiphenyl		chemical toxicant		1.856	bias	0.0051	CCND2,DNMT1,EPB41L3,HSPA1A/HSPA1B,JUN,MEGF10,NOTCH1,NR2F1,TIMELESS,TIPARP,TNC	237 (7)
anakinra		biologic drug		-1.945	bias	0.0051	ATP6V0A1,CXCL1,EDN1,ICAM1,IL1B,SLC25A37	351 (18)
caspase		group	Activated	2.219	bias	0.0051	CCND1,CCND2,CDK1,CDK2,CDK6,MCL1	503 (21)
SRSF1		other				0.0051	AURKA,AURKB,BIRC5,FN1,PLK1,RRM2	394 (11)
CFLAR		other		-1.195	bias	0.0051	CXCL8,FOS,GATA3,IL1B,NFATC2,TNFRSF10B	336 (16)
fluvoxamine		chemical drug				0.0051	CD37,FOS,IL27RA,ITPKB,NR4A2,NRGN
vinblastine		chemical drug	Activated	2.304	bias	0.0051	FOS,HIF1A,HLA-A,IL1B,MCL1,PMAIP1	379 (17)
bufalin		chemical reagent		0.816		0.0051	CCND1,EGR1,FOS,MCL1,TIAM1,TNFRSF10B	405 (18)
SREBF1		transcription regulator	Activated	3.011	bias	0.00511	ABCA1,ACSL5,ADGRG1,BHLHE41,CIDEA,DBNDD1,DLK1,FABP5,FN1,HMGCR,HSPA1A/HSPA1B,IL1B,IRS2,PDK1,PIK3R3,PLS3,PPAT,SCARB1,SERPINE1,SLC20A1,STARD4,STX1A,UCP2,VGF	450 (22)
CD38		enzyme	Activated	3.037	bias	0.00519	ATP1B1,BNIP3,CCND2,CITED2,FN1,HMMR,ICAM1,LGALSL,NDRG1,NEK2,PDK1,PFKP,PKIB,SDC1,SKA1,SLC2A1,TUBB2B	444 (19)
WNT5A		cytokine		0.446		0.00524	ARHGDIB,CCND1,CXCL1,CXCL8,EREG,FN1,IL1B,MMP1,MYC,NFATC2,ROR2,SDC1,SPP1,STC1,TLR4	465 (20)
IL7		cytokine	Activated	2.724	bias	0.00525	CCND2,CD274,CDK6,CXCL1,DARS2,E2F1,FN1,GATA3,KLF2,LIF,MCL1,MLLT3,MYC,PMAIP1,SLC2A1,SMURF2	464 (17)
T3-TR-RXR		complex		1.937	bias	0.00528	ENO1,NRGN,PFKP,SCARB1,SLC2A1,TRH,UCP2
LATS2		kinase		0.64		0.00528	AURKB,CCN1,CCNB1,E2F1,GATA3,KRT18,PLK1	431 (20)
metformin		chemical drug	Inhibited	-2.012	bias	0.0054	ABCA1,CAV1,CCND1,CCND2,CXCL8,F3,FN1,FOS,FOXM1,HIF1A,IL1B,ITGA6,MYC,NR4A1,PAX3,PPARGC1B,SCARB1,SERPINE1,SHH,SLC2A1,UCP2	357 (18)
Brd4		kinase	Activated	3	bias	0.00545	COL4A1,COL4A2,COL4A5,COL5A2,LOXL2,MYC,PLAT,PLAU,TLR4,TNFSF15	358 (12)
TEAD3		transcription regulator	Activated	2.828	bias	0.00567	CCN1,COL5A2,EDN1,EDNRA,FJX1,MPP4,NUAK1,TRNP1
Fcer1		complex	Activated	2.579	bias	0.00567	CXCL8,FOS,IL1B,INHBA,JUN,LIF,NFATC2,SPHK1,TNFSF9	355 (16)
seocalcitol		chemical drug		0.853	bias	0.00567	ANKRD1,BIRC5,CKS1B,E2F1,FOSL1,MCL1,MYC,NOMO1 (includes others),SGK1	391 (22)
TCR		complex	Activated	3.803	bias	0.0057	ABLIM1,BCAT1,CARD8,CCND1,CD70,CDK2,CXCL8,EGR1,ENO1,ETV5,FOS,GATA3,HIF1A,JUN,KLF2,LMNB1,MCL1,MYC,NFATC2,NFE2L3,NR4A1,PGAM1,PGK1,PIK3R3,PMAIP1,PXN,SKIL,SLC2A1,SPHK1,SPP1,TLR4,TRAF3	470 (20)
CXCL12		cytokine	Activated	2.251	bias	0.00595	CCND1,CDK2,CXCL8,EGR1,FN1,FOS,ICAM1,ID1,IL1B,IRF6,ITGB1,JUN,LOXL2,MAPK8IP2,MYC,NR4A1,PLAU,SHH,TNFRSF10B,TNFRSF10D	380 (16)
prednisolone		chemical drug		0.547	bias	0.00596	ALS2,BNIP3,CYGB,EDN1,EDNRA,GLI1,HES1,HIF1A,IGF2BP3,IL1B,IRS2,JAG1,MCL1,NOTCH1,PFKP,PGK1,PLAT,RECQL4,SGK1,SIK1/SIK1B,SPP1,SRGN,TGM2	366 (19)
STAT5A		transcription regulator		1.132		0.00597	ABCA1,CCND1,CCND2,CD70,CDK6,CPA4,EZH2,FOS,FOSB,ICAM1,ID1,KSR1,MCL1,MYC,NR4A2,PODXL2,QPRT,RIN2,SLC2A1,TGFBI,TGFBR2,TM4SF1,TNFRSF25,TNNT1,TRAF3,TSPAN13	490 (18)
LIF	2.063	cytokine		1.669	bias	0.00599	CCNA2,CCND1,CXCL8,E2F1,EGR1,EREG,FN1,FOS,GATA6,HBEGF,HES1,HIF1A,IL1B,JUN,LIFR,MMP1,MYC,PELI1,RGS4,SPP1,TNC	437 (22)
TRPM2		ion channel		0.44		0.006	BNIP3,CXCL8,ENO2,HIF1A,IL1B,SLC2A1	437 (19)
ITGAV		transmembrane receptor		1.393	bias	0.006	CDK1,FN1,FOS,MMP1,PLAU,SERPINE1	408 (19)
mir-193		microRNA	Inhibited	-2.395	bias	0.006	ACTN4,MCL1,NOTCH1,PIK3R3,PLAU,STMN1
mir-23		microRNA		-1.757	bias	0.006	CELF2,CKS1B,E2F1,HMGA1,SPP1,SPRY2
NF1		other		-1.633	bias	0.006	CCND1,GLI1,LHX6,MRPL15,MYC,TNFRSF10B	464 (24)
n-nitrosomethylbenzylamine		chemical toxicant				0.006	ACTN4,ADAMTS6,ALS2,BUB1,CCND1,CLDN1,DSC3,HMMR,KLF5,LRBA,MCL1,PCLAF,PLS3,SDC1,UBE2C
CD36		transmembrane receptor	Activated	3.402	bias	0.00601	COL4A1,CXCL1,CXCL8,ICAM1,IL11,IL1B,LIF,MMP1,PLAU,PLAUR,SERPINE1,TNFRSF10B	337 (17)
SUMO2		enzyme		1.195		0.00605	CAV1,CAV2,CCND2,HMGA1,PNP,TNC,TNFRSF21	434 (15)
ATF1		transcription regulator				0.00605	EGR1,FOS,FOSL1,INHBA,JUN,NTS,TGFBR2	323 (12)
isoprenaline		chemical drug		1.915	bias	0.00605	ABLIM1,FOS,KLF5,LGALSL,NR4A1,NR4A2,SLC2A1	411 (16)
RARB	2.109	ligand-dependent nuclear receptor	Activated	2.559	bias	0.00606	CDKN2B,CXCL8,DLG1,EGR1,GAP43,HLA-C,ICAM1,ID1,IL1B,JUN,MMP1,NR2F1,PITX2,RARB,SLC2A1,SPP1,STRA6,THBD	430 (20)
HTATIP2		transcription regulator		-1.944	bias	0.00622	CCND1,CDH2,FOS,MYC,SPP1	428 (20)
BMP15		growth factor	Activated	2.187	bias	0.00622	AMH,EREG,ID1,PTX3,SLC29A2	308 (12)
EIF4G1		translation regulator	Activated	2.236	bias	0.00622	BIRC5,BRCA1,HIF1A,RFC4,RFC5	246 (6)
FOXF1		transcription regulator	Activated	2.2	bias	0.00622	ACTG2,CCND1,CDK2,CDK6,ITGA5	264 (7)
FOXF2		transcription regulator		0.13	bias	0.00622	ACTG2,CCND1,CDK2,CDK6,MYOCD	372 (12)
RARRES2		transmembrane receptor		-0.376		0.00622	CCNA2,CCNB2,CCND2,CD274,IL1B	564 (19)
Sn50 peptide		chemical toxicant	Inhibited	-2.307	bias	0.0063	BIRC5,CXCL8,ICAM1,IL1B,LIPG,MYC,SERPINE1,STC1,TNFRSF21	313 (17)
IL13		cytokine	Activated	2.151	bias	0.00632	ABCA1,BZW2,CAPN2,CD163L1,CD37,CIDEA,COL18A1,CXCL1,CXCL8,DMXL2,EGR1,F3,GATA3,ICAM1,IL11,IL1B,JAG1,JUN,MCL1,MMP1,NCAPH,PCDHB10,PCDHB9,PDGFC,PFKP,PLAU,RIN2,SERPINE1,SPHK1,SPINT1,SPINT2,SPP1,ST3GAL6,TGM2,TLR4,TMC6	427 (19)
ADM		other		0.242		0.00637	EDN1,FN1,FOS,HIF1A,ICAM1,IL1B,PGK1,SPP1	369 (22)
LIPE		enzyme				0.0064	ABCA1,ANKRD1,CITED2,EDN1,EGR1,FOS,HSPA1A/HSPA1B,ITGA6,JUP,NET1,NR4A1,RARB,RGS5,SCARB1	304 (20)
tetrodotoxin		chemical drug		-1.41		0.00642	ADAM19,AMIGO2,ATP1B1,CADM2,CDH10,CXXC4,EGR1,EPHX4,FAT3,ID1,KCNA1,PLCXD3,SORL1,STARD4,VLDLR
Il3		cytokine		1.616	bias	0.00659	ADAM19,CCND2,EGR1,FOS,KSR1,MCL1,MYC,PLA2R1,SOX9,SPP1	419 (22)
TNFRSF1A		transmembrane receptor		0.446		0.00662	CDC6,CDH2,CXCL1,CXCL8,E2F1,E2F8,GATA3,ICAM1,IL1B,JUN,KIF14,KNTC1,MMP1,PLAU,SERPINE1,THBD,TLR4	471 (19)
TAC1		other	Activated	2.495	bias	0.00663	CCN1,CXCL8,FOS,FOSB,FOXL1,HIF1A,IL1B,NKX3-2,PLAT,SERPINE1,TNFSF15	277 (19)
haloperidol		chemical drug	Activated	3.074	bias	0.00663	EGR1,FOS,FOSB,GRIA1,HMGCR,LXN,NR4A1,NR4A2,NTS,SPRY2,TSPOAP1	479 (16)
ADP		chemical - endogenous mammalian		0.52	bias	0.00665	CXCL8,F3,FOS,SERPINE1	318 (20)
cetuximab		biologic drug		-0.206		0.00665	FN1,HIF1A,PLAUR,TNFRSF10B	476 (22)
anacardic acid		chemical - endogenous non-mammalian		-1.964		0.00665	BIRC5,CXCL8,EDN1,PLAT	332 (7)
1'-acetoxychavicol acetate		chemical reagent	Inhibited	-2	bias	0.00665	BIRC5,CCND1,ICAM1,MYC	334 (17)
FOXG1		transcription regulator				0.00665	CCND2,CDKN2B,NCOA3,SERPINE1	316 (13)
APBB1		transcription regulator		1.953	bias	0.00665	CCND1,HES1,MYC,VLDLR	420 (19)
ALK		kinase		1.959	bias	0.00665	CCND2,CD274,GLI1,SHH	362 (17)
KIF1B		transporter		0	bias	0.00665	CCND1,GATA3,HAND2,NEFH
NRP1		transmembrane receptor		0.152		0.00665	ID1,IL1B,MCL1,PTK2	490 (21)
SP2		transcription regulator				0.00665	CCND1,DHFR,FOS,SERPINE1
TOPBP1	0.708	other				0.00665	BLM,CDKN2B,HIC1,MYC	314 (7)
costunolide		chemical - endogenous non-mammalian		-0.152		0.00665	BIRC5,CCNB1,CDK1,MYC	229 (11)
sea cucumber body wall meal		chemical reagent		-1	bias	0.00665	ABCA1,HMGCR,PPARGC1B,SCARB1
cobalt		chemical toxicant				0.00665	HIF1A,ICAM1,PFKFB3,PGK1	312 (11)
EOMES		transcription regulator	Activated	2.054		0.00675	DUSP4,FAT3,FZD8,ITGA2,KCNQ3,NAV2,NRP2,PCDH19,PLXNA4,PREX1,SOX17,TGFBI,ZIC2
GNA15		enzyme				0.00675	AKAP12,CAV2,CXCL8,FOSL1,HES1,MCFD2,MYC,NOX4,PFN2,PLAT,SCN2A,THBD,XDH	244 (12)
saikosaponin A		chemical reagent				0.00677	CDKN2B,FOS,JUN	458 (18)
rhodamine 6G		chemical toxicant				0.00677	CCNB2,CCND1,PRC1
SENP7		peptidase				0.00677	CDH2,CXCL8,DHFR
SULT2B1		enzyme				0.00677	CCNB1,MYC,VLDLR
LGI1		other				0.00677	GRIA1,KCNA1,MMP1	155 (7)
evofosfamide		chemical drug				0.00677	CCND1,CCND2,CDK6
FANCA	1.976	other				0.00677	EGR1,HES1,IL1B	157 (8)
MIA		other				0.00677	CDH2,FN1,PLAT
miR-192-5p (and other miRNAs w/seed UGACCUA)		mature microRNA				0.00677	BIRC5,DHFR,DTL
mir-326		microRNA				0.00677	GLI1,NOTCH1,SMO
GAL3ST1		enzyme				0.00677	ITGA5,ITGA6,ITGB1	251 (12)
ETV3		transcription regulator				0.00677	MMP1,MYC,SPP1	199 (8)
KSR1	1.477	kinase				0.00677	CDKN2B,MYC,PPARGC1B	317 (16)
LPA		other				0.00677	CXCL8,ICAM1,SERPINE1	445 (19)
WNT7B	4.741	other				0.00677	CCND1,MYC,SHH	433 (15)
MAP3K10		kinase				0.00677	CXCL8,GLI1,GLI2
BLACAT1		other				0.00677	CCND1,MKI67,MYC
SNW1		transcription regulator				0.00677	CCND1,PLAU,SERPINE1	438 (12)
OTUB1		enzyme				0.00677	CCND2,FOXM1,NUAK1	304 (5)
H3C6		other				0.00677	IGFBP2,SHH,VGF
raclopride		chemical drug				0.00677	FOS,NR4A1,NR4A2	254 (11)
perifosine		chemical drug				0.00677	BIRC5,MCL1,TNFRSF10B	470 (20)
R59949		chemical - kinase inhibitor				0.00677	CXCL8,FOS,MYC	440 (23)
ciclopirox olamine		chemical drug				0.00677	BIRC5,CDK2,HIF1A
AGI-1067		chemical drug				0.00677	EGR1,F3,IL1B	406 (20)
buserelin		biologic drug				0.00677	DUSP4,EGR1,FOS	431 (22)
artemisinin		chemical drug				0.00677	CCND1,CDK2,E2F1	405 (15)
N,N-dimethylarginine		chemical - endogenous mammalian				0.00677	ICAM1,PLAT,SERPINE1	205 (10)
IKBKG		kinase	Activated	2.919	bias	0.00685	CDH13,CXCL8,EREG,FOS,FOXC2,HIF1A,HLA-A,ICAM1,IL11,IL1B,KLF5,LIFR,NOCT,PTX3,SGK1	430 (17)
miR-27a-3p (and other miRNAs w/seed UCACAGU)		mature microRNA	Inhibited	-2.619	bias	0.0069	EDNRA,NOTCH1,PKMYT1,PMAIP1,PXN,SPRY2,WEE1
PTPRC		phosphatase		-0.808		0.0069	CCND1,CCND2,CDK2,CXCL8,IL1B,KLF2,MCL1	400 (20)
mir-27		microRNA		-0.822	bias	0.00698	ABCA1,BIRC5,E2F1,EDN1,EDNRA,IL1B,MET,PKMYT1,SPRY2	439 (16)
NCF1		enzyme	Activated	2.425	bias	0.00701	EDN1,F3,FN1,ICAM1,SERPINE1,THBD	333 (17)
ARHGAP31		other		0.816		0.00701	CDH2,COL5A1,FN1,GDF15,ITGA5,JUN	226 (11)
ALOX15		enzyme		0.963	bias	0.00701	ABCA1,FN1,FOSL1,ICAM1,IL1B,JUN	439 (20)
SOD1		enzyme	Inhibited	-2.611	bias	0.00709	BUB1,CCND1,CDH2,DCC,FOS,GABRG3,GNG4,HCN2,HIVEP3,HSPB8,ICAM1,IL1B,INHBA,JUN,MCL1,MET,MYBL1,NEFH,NETO2,SPP1,STMN1,TGFBR2,TNFRSF10B,VGF	536 (22)
Interferon alpha		group	Activated	2.416	bias	0.00718	ADA2,ADAM19,APOBEC3B,CCND1,CCND2,CD274,CD70,CDC25A,CXCL1,CXCL8,E2F1,F3,FOS,GATA3,GLI1,HLA-A,HLA-C,HSPA1A/HSPA1B,ICAM1,IL11,IL1B,ITGB1,LIF,MCL1,mir-29,MRPL17,MYC,NFE2L3,PLAT,PMAIP1,SAT1,SHH,SPRY2,SPRY4,TLR4,TOPBP1,TRIM21	423 (14)
FGF19		growth factor		1.744		0.00721	BIRC5,CCND1,EGR1,FABP5,FOS,HMGCR,ID1,MCAM,PPARGC1B,SCARB1,SGK1	410 (18)
Y 27632		chemical drug		-1.014	bias	0.00722	CCN1,CDKN2B,FOS,ICAM1,MYC,MYOCD,PLAU,SERPINE1,SOX17,SOX9	350 (19)
NFATC2	7.167	transcription regulator		1.105	bias	0.00734	ABCA1,CCNA2,CCNB1,CD274,CDH2,CITED2,EBI3,EDN1,EZH2,FOXM1,GATA3,GDF5,IL1B,INHBA,JUN,MYC,NOX4,NR4A1,PELI1,PLAT	492 (18)
NFAT5		transcription regulator	Activated	3.673	bias	0.00734	EDN1,EREG,F3,IL11,IL1B,LIF,NOX4,PFKP,PLAT,RRM2,SGK1,SPP1,TNFRSF21,VLDLR	470 (21)
SB-431542		chemical reagent		-1.48		0.00734	BGN,BIRC5,CCND1,ECSCR,FN1,FOS,GATA2,ID1,KRT18,MYC,PITX2,PTX3,SERPINE1,SPP1	339 (17)
dexamethasone phosphate		chemical drug		0.555	bias	0.00752	IL1B,LYVE1,SGK1,SOX9,TIPARP	178 (7)
zerumbone		chemical - endogenous non-mammalian		-0.614	bias	0.00752	BIRC5,CCND1,ICAM1,MYC,TNFRSF10B	378 (14)
SAFB2		other	Inhibited	-2.236	bias	0.00752	FOS,HLA-C,JUN,L1CAM,MLLT3
RACK1		enzyme		1.524		0.00752	FOS,FOXM1,GLI1,HIF1A,MYC	322 (16)
VIM		other		1.336		0.00752	F3,ITGB1,NOTCH1,PLAU,PTK2	404 (21)
diosgenin		chemical - endogenous non-mammalian		-0.277		0.00752	CCND1,EDN1,F3,HMGCR,SERPINE1	414 (19)
MKNK1		kinase	Activated	3.416	bias	0.0076	ACOT7,AGRN,CCN1,FLNB,FOS,FOSB,GAP43,KIF21B,KIF5A,MAPK8IP3,MYC,SPRY2
carbon tetrachloride		chemical toxicant	Activated	2.663	bias	0.0077	DAGLA,DHFR,FN1,FOS,FOXM1,GDF15,ICAM1,IL1B,ITGB1,JUN,MGLL,mir-29,MYC,NDRG2,NR4A1,PDGFC,SKIL,SMURF2,SPHK1,SPP1,TGFBR2	467 (19)
POLR2A		enzyme				0.00771	CAV1,CCNA2,CCND1,CDK2,FOS,MYBL2,MYC,SGK1,STC2	342 (9)
TSH		complex	Activated	2.715	bias	0.00771	ARRB1,CCND1,CDK2,CXCL8,EGR1,FOS,MYC,NOX4,SLC2A1	497 (23)
Go 6976		chemical - kinase inhibitor	Inhibited	-2.932	bias	0.00771	ABCA1,CCND1,CXCL8,FN1,FOS,ITGA5,ITGB1,NR4A2,STC1	355 (22)
EPO		cytokine	Activated	2.594	bias	0.00774	ALX1,BLM,BZW2,CCND2,EDN1,EGR1,FABP5,FBXL18,FOS,FOSB,GATA2,GATA3,GDF15,ID1,ITGB1,JUN,KPNA2,MCL1,MYC,PTPRB,SHH,SPP1,TIE1,TLR4,UCP2,ZNF711	375 (19)
NDRG1	0.732	kinase		0.983		0.00784	CAV1,CCND1,CXCL1,CXCL8,FOS,JUN,MMP1	455 (22)
pembrolizumab		biologic drug		-0.239	bias	0.00784	CCNB1,CD274,CDK1,E2F1,HLA-A,IL1B,MKI67
HMOX1		enzyme		-1.443		0.00785	ABCA1,CCND1,CD274,CDK2,CDK6,CXCL1,CXCL8,FOS,ICAM1,ID1,IL1B,NR4A2,THBD,THBS2	485 (20)
MIF		cytokine	Activated	2.97	bias	0.00785	CCND1,CHST10,CXCL8,DGAT2,F2RL1,FOS,HIF1A,ICAM1,IL11,IL1B,JUN,MET,MMP1,TLR4	352 (18)
nifedipine		chemical drug		-1.8	bias	0.0079	ABCA1,BIRC5,DUSP4,EDN1,FN1,FOS,HMGCR,IL1B,NR4A1,SGK1	459 (22)
ICAM1	3.184	transmembrane receptor	Activated	2.815	bias	0.00798	CDH2,COL4A1,FOS,HES1,ICAM1,IL1B,MYC,NOTCH1	330 (20)
CDK9		kinase		1.879	bias	0.00798	CCNB1,CCND2,CXCL8,FOS,GATA2,MYBL2,MYC,STC2	405 (15)
IGFBP2	2.756	other	Activated	2.621	bias	0.00798	CCND1,FN1,GDF15,IGFBP2,ITGA5,ITGA6,MYC,THBS2	478 (20)
miR-98 inhibitor		chemical reagent				0.00809	EDN1,FN1
sangivamycin		chemical - endogenous non-mammalian				0.00809	JUN,MMP1	321 (16)
8-(3-chlorostyryl)caffeine		chemical reagent				0.00809	FOS,NTS
thioguanine		chemical drug				0.00809	BNIP3,MYC
enoxaparin		chemical drug				0.00809	IL1B,SDC1
mineralocorticoid		chemical drug				0.00809	APLN,SGK1
1-palmitoyl-2-arachidonoyl-phosphatidylcholine		chemical - endogenous mammalian				0.00809	CCNB1,CCND1
AMOT		other				0.00809	ANKRD1,CCN1	213 (13)
aliskiren		chemical drug				0.00809	ATP6AP2,FN1
SLC48A1		transporter				0.00809	ITGB1,SLC2A1
NIBAN2		transcription regulator				0.00809	CCND1,MYC	343 (7)
ZNF451		enzyme				0.00809	CDKN2B,SERPINE1
GPC6		transmembrane receptor				0.00809	CCND1,GLI1	338 (11)
C1QL1		other				0.00809	FOS,NR4A1	207 (7)
avexitide		biologic drug				0.00809	FOS,NOX4	261 (10)
ZNF300		transcription regulator				0.00809	CXCL8,MYC	228 (7)
potassium channel		group				0.00809	FOS,JUN	138 (7)
RPS6KA		group				0.00809	CXCL8,FN1
2-(3-chlorophenylamino)phenylacetic acid		chemical drug				0.00809	COL4A1,FN1
NAA30		enzyme				0.00809	PMAIP1,TNFRSF10B
KLHL2		other				0.00809	CCND1,JUN	153 (7)
AMOTL1		other				0.00809	ANKRD1,CCN1	231 (11)
FBXL16	1.961	other				0.00809	MYC,NCOA3
EIF4F		complex				0.00809	MCL1,MYC	182 (7)
FANCG		other				0.00809	BRIP1,HES1
SRGAP1		other				0.00809	CCND1,MYC
GPC3		other				0.00809	CCND1,MYC	285 (12)
DAPK1		kinase				0.00809	CXCL8,IL1B	300 (13)
ELL		transcription regulator				0.00809	FOS,MYC	438 (18)
GSTA4		enzyme				0.00809	CCNB1,CDK1	148 (7)
riociguat		chemical drug				0.00809	SERPINE1,SPP1	154 (7)
mir-920		microRNA				0.00809	CXCL8,IL1B
miR-625-5p (and other miRNAs w/seed GGGGGAA)		mature microRNA				0.00809	IGF2BP1,NTRK3
HSPB3		other				0.00809	CXCL8,ICAM1
RALGDS		other				0.00809	CCND1,E2F1	377 (11)
SCN1B		ion channel				0.00809	FOS,SCN2A
RYBP		transcription regulator				0.00809	CCND2,CDC6
KCNQ4		ion channel				0.00809	PAX3,TNNT1
TOR2A		other				0.00809	FOS,MYC
TRAF7		enzyme				0.00809	JUN,MYC	451 (19)
GFRA2		transmembrane receptor				0.00809	EGR1,FOSB	228 (7)
KPNB1		other				0.00809	PMAIP1,TNFRSF10B
Ank2		other				0.00809	L1CAM,SPTBN1
NEURL1		enzyme				0.00809	GRIA1,JAG1
IFT20		other				0.00809	GLI1,GLI2	244 (7)
YWHAE		other				0.00809	FOSL1,MMP1	228 (7)
RBBP8		enzyme				0.00809	CCND1,HMGA2	392 (7)
IL20RA		transmembrane receptor				0.00809	CXCL8,ICAM1	296 (11)
ARHGEF11		other				0.00809	ABCA1,FOS	268 (15)
zotiraciclib		chemical drug				0.00809	MCL1,MYC	413 (18)
RING1		transcription regulator				0.00809	FOS,JUN	326 (7)
EEF1A1		translation regulator				0.00809	CCNA2,MYC
KLHL3		other				0.00809	WNK3,WNK4
Irs4		other				0.00809	EGR1,IRS2	441 (17)
RPL23A		other				0.00809	CCNA2,MYC	283 (7)
BUB1B	2.124	kinase				0.00809	CDC20,PTTG1
BCKDHA		enzyme				0.00809	MYC,RARB
MK-8776		chemical drug				0.00809	CDC25A,MCM2
umbralisib		chemical drug				0.00809	E2F1,MYC
(E)-1-(2-nitrovinyl)naphthalene		chemical reagent				0.00809	CCND1,MYC	335 (9)
(E)-9-(2-nitrovinyl)anthracene		chemical reagent				0.00809	CCND1,MYC	335 (9)
PX-12		chemical drug				0.00809	CD274,SAT1
p-chloroamphetamine		chemical drug				0.00809	FOS,SMO
beta-lapachone		chemical drug				0.00809	E2F1,TNFRSF10B	285 (7)
ethyl-3-trifluoromethylbenzyl-alpha-ketoglutarate		chemical reagent				0.00809	HIF1A,SLC2A1
NSC63002		chemical - kinase inhibitor				0.00809	CDK1,CDK2
NSC43067		chemical - kinase inhibitor				0.00809	CDK1,CDK2
NSC269621		chemical - kinase inhibitor				0.00809	CDK1,CDK2
4-amino-6-hydrazino-7-beta-D-ribofuranosyl-7H-pyrrolo[2,3-d]-pyrimidine-5-carboxamide		chemical reagent				0.00809	BIRC5,MCL1	244 (7)
TTI-101		chemical drug				0.00809	HIF1A,SERPINE1	246 (7)
mycophenolate mofetil		chemical drug				0.00809	FN1,ICAM1	193 (10)
nickel subsulfide		chemical toxicant				0.00809	CXCL8,NDRG1	244 (7)
senexin B		chemical drug				0.00809	CXCL1,CXCL8	128 (6)
ACTG1-MITF		fusion gene/product				0.00809	HIF1A,MET
CBFA2T3-GLIS2		fusion gene/product				0.00809	DNMT1,DNMT3B
potassium tetraperoxochromate		chemical reagent				0.00809	IL1B,TLR4	197 (7)
glutathione diethyl ester		chemical reagent				0.00809	PLAU,PLAUR
ODN-BW006		chemical reagent				0.00809	CXCL8,ICAM1	164 (7)
glutathione ethyl ester		biologic drug				0.00809	MCL1,MMP1	415 (18)
R191		chemical - kinase inhibitor				0.00809	CDK6,MYC
(indol-3-yl)pyruvic acid		chemical - endogenous non-mammalian				0.00809	HIF1A,IL1B	430 (12)
R-etodolac		chemical drug				0.00809	CCND1,MCL1
3,7-dimethyl-1-propargylxanthine		chemical reagent				0.00809	F3,FOS	197 (7)
CH6953755		chemical - kinase inhibitor				0.00809	ANKRD1,CCN1	181 (7)
2-amino-3-phosphonopropionic acid		chemical - endogenous mammalian				0.00809	EGR1,FOS	194 (7)
Mn2+		chemical - endogenous mammalian				0.00809	GAP43,ICAM1	220 (10)
IGF2BP1	5.601	translation regulator		0.44	bias	0.00814	COL5A1,CYFIP2,GLI1,MYC,SOX9,TNC
Nfat (family)		group	Activated	2.892	bias	0.0082	CCN1,CCND1,CXCL8,F2RL1,GRIA1,HBEGF,ICAM1,NOX4,PGM2L1,RHOJ,SERPINE1,TRAF3	433 (19)
5-N-ethylcarboxamido adenosine		chemical reagent		1.334		0.00837	CDH2,CDKN2B,CXCL8,EGR1,HIF1A,IL1B,INHBA,NR4A1,NR4A2,SERPINE1,SOX17,SPINT1,THBD	372 (21)
vitamin E		chemical drug	Inhibited	-2.952	bias	0.0085	CAV1,EGR1,F3,IL1B,PLAT,SCARB1,SERPINE1,SPP1,UCP2	391 (20)
HAND2	2.401	transcription regulator	Activated	2.813	bias	0.0085	CLSTN2,HAND2,IL11,NFATC2,PDLIM3,PHKA1,PTPRB,SHH,SIK1/SIK1B
SAMSN1		other	Activated	3.317	bias	0.0085	CCND2,CD70,CITED2,EDN1,HBEGF,INHBA,PELI1,PLAT,SDC1,TIMELESS,TRIM21
glycerol		chemical - endogenous mammalian				0.0085	ABCA1,GLI1,SCARB1,TLR4	309 (7)
CSF2RB		transmembrane receptor		1.981	bias	0.0085	CCND2,FOS,JUN,MYC	455 (20)
CMKLR1		G-protein coupled receptor		0.132		0.0085	CCNA2,CCNB2,CCND2,CD274	391 (12)
GAS2L3		other	Inhibited	-2	bias	0.0085	CCND2,LIF,SAT1,TM4SF1
MESP1		transcription regulator	Activated	2	bias	0.0085	FOXC2,HAND2,MEIS2,MYOCD
Retnla		other		1.98	bias	0.0085	HES1,HIF1A,JAG1,NOTCH1	246 (7)
PLCG1		enzyme		-0.13	bias	0.0085	CCND1,EGR1,FOS,SERPINE1	380 (18)
miR-143-3p (and other miRNAs w/seed GAGAUGA)		mature microRNA		-1.957	bias	0.0085	ITGA6,PLK1,PRC1,TOP2A
NKX6-1		transcription regulator				0.0085	E2F1,NR4A1,UBE2C,VGF
EPHX2		enzyme		-0.218		0.0085	HES1,ICAM1,IL1B,NOTCH1	429 (21)
MAPK10		kinase		1.961	bias	0.0085	CXCL8,FOS,JUN,MMP1	364 (16)
MEL T1		chemical - kinase inhibitor		-1		0.0085	ENO1,HSPA1A/HSPA1B,PGAM1,PGK1
S1PR3		G-protein coupled receptor				0.0085	FOS,ICAM1,IL1B,JUN	388 (18)
tranylcypromine		chemical drug		0.152	bias	0.0085	CD274,FOS,HIF1A,TSPOAP1	170 (7)
2-acetylaminofluorene		chemical toxicant		1.982	bias	0.0085	CCND1,DLK1,JAG1,NOTCH1	275 (12)
mannose		chemical - endogenous mammalian		1		0.0085	FOS,ICAM1,MCL1,NR4A1	459 (20)
fenretinide		chemical drug		-0.03		0.00863	ANKRD1,CCND1,HIF1A,IL1B,JUN,MKI67,MYC,PMAIP1,RARB,TNFRSF10B	401 (15)
IL10		cytokine	Activated	2.007		0.00876	ABCA1,ATP6V0A1,BUB1B,CCND2,CD163L1,CD274,CDH13,CDK6,CENPF,CXCL8,E2F8,ESPL1,F3,FOS,ICAM1,IL1B,INCENP,INHBA,JUN,KIF20B,LIF,LZTS1,MCL1,MCM2,MKI67,MMP1,MYBL2,NDC80,PLK1,POLE,PTX3,SCARB1,SHB,SPP1,TLR4,TOP2A,WEE1	456 (18)
BMP6		growth factor	Activated	2.543	bias	0.00884	ARHGAP18,E2F1,ETV5,FOSL1,FRMD4B,HBEGF,ID1,INHBA,ITGA5,PITX2,SERPINE1,SLC20A1	311 (17)
mir-19		microRNA	Inhibited	-2.021	bias	0.00888	ABCA1,CCND2,CIDEA,CXCL1,E2F1,F3,TGFBR2
ANGPT1		growth factor		0.689	bias	0.00888	APLN,BIRC5,CCND1,DUSP4,ICAM1,ITGB1,JAG1	435 (20)
HBB		transporter		-1.342	bias	0.00888	CXCL8,GDF15,ICAM1,IL1B,LIF,SCARB1,SERPINE1	371 (12)
STEAP3		transporter	Inhibited	-2.828	bias	0.00889	EFNB3,FRMD5,GCNT2,HAND2,ITGA5,PNP,SHB,TGM2
BIRC5	1.568	other				0.00889	AURKB,BGN,BIRC5,COL5A2,FN1,ITGA5,MCL1,PTTG1	478 (19)
FOSL2		transcription regulator		1.558	bias	0.00889	ABCA1,BRCA1,CXCL8,F3,FOSL1,MMP1,SPP1,TK1	439 (19)
IL3		cytokine	Activated	3.261	bias	0.00895	ALDH2,APBA2,ARHGAP29,ARHGDIB,CCND1,CCND2,CITED2,CXCL8,EGR1,FOS,GATA2,HBEGF,HLA-A,ICAM1,IL1B,JUN,LIF,MCL1,MCM5,MMP1,MYC,NOTCH1,PTPN22,RBPJ,SEMA7A,SLC2A1,TK1,TLR4,UCP2	412 (18)
BIRC3		enzyme		0.655		0.009	CXCL1,CXCL8,ICAM1,IL1B,MCL1	411 (17)
RNF20		enzyme		-0.277		0.009	CDK2,FOS,MYC,NR4A2,UCP2
TNFRSF11B		transmembrane receptor		-1.131		0.009	IL11,NOTCH1,RBPJ,SDC1,SPP1	230 (10)
LRPAP1		other		0.243	bias	0.009	CXCL8,F3,IL1B,SERPINE1,SORL1	293 (16)
UBE3A		enzyme				0.009	IL1B,NR4A2,SERPINE1,SNRPN,SOX9	421 (14)
TNFSF13B		cytokine	Activated	2.934	bias	0.00935	CCND2,CD70,CXCL8,ICAM1,JUN,MCL1,MYC,PLK1,SPP1	345 (17)
mir-223		microRNA		-1.012		0.00939	ABCA1,CCND1,CD274,CRHBP,E2F1,ICAM1,IL1B,MMP25,MT1E,NDRG2,PGAP1,SCARB1,STMN1,TGFBI,TLR4	452 (21)
1-palmitoyl-2-(5-oxovaleroyl)-sn-glycero-3-phosphorylcholine		chemical reagent		1.709	bias	0.0094	CXCL8,ICAM1,IL1B,MYC,MYOCD,TGFBR2	285 (15)
TERC		other				0.0094	AURKA,CDC20,EGR1,HMGCR,MCM10,PRC1	334 (7)
UPF1		enzyme		-0.323	bias	0.0094	ANGPTL4,HMGA2,ITGA5,LMNB1,mir-29,SGK1
ING1		transcription regulator		-0.896		0.0094	ANGPTL4,CCNB1,HSPA1A/HSPA1B,SERTAD4,SHH,SPP1	263 (7)
ACE2		peptidase	Inhibited	-2.2		0.0094	BNIP3,FN1,IL1B,NOX4,SERPINE1,SMURF2	458 (19)
green tea polyphenol		chemical drug		-0.896		0.0094	CAV1,FOS,ICAM1,IL1B,JUN,PLAU	458 (21)
sodium orthovanadate		chemical reagent		1.764	bias	0.0094	CCNA2,CCND1,CXCL8,HIF1A,PLAUR,SERPINE1	461 (22)
indole-3-carbinol		chemical drug		-0.887		0.0094	CCND1,CDK6,FOS,GATA3,GDF15,SPP1	480 (19)
IRAK4		kinase				0.00941	CXCL8,EDN1,EGR1,FOS,FOSB,IL1B,JUN,LIF,NOCT,NR4A1	337 (17)
thyroid hormone		chemical - endogenous mammalian		-0.067		0.00944	ACSL5,CCNA2,CCND1,CDH4,CDK2,CDKN2B,E2F1,EGR1,FOS,FZD3,HMGCR,ID1,IGFBP2,MYC,SCG2,SEMA6B,TRH,UCP2	382 (21)
GW501516		chemical drug		1.723	bias	0.00951	ABCA1,ANGPTL4,CCND1,COL5A1,F3,IGFBP2,IL1B,LIPG,NOTCH1,PLAT,UCP2,VLDLR	453 (21)
arachidonic acid		chemical - endogenous mammalian		1.819		0.00951	ABCA1,EDN1,EGR1,F3,FOS,FOSL1,GLI1,IL1B,JUN,PLAU,SPP1,UCP2	368 (19)
16,16-dimethylprostaglandin E2		chemical - endogenous mammalian				0.00975	FOS,IL1B,PTGER4	244 (7)
L-cysteine		chemical - endogenous mammalian				0.00975	CXCL8,FOS,MYC	404 (18)
bazedoxifene		chemical drug				0.00975	BIRC5,MKI67,MYC	414 (11)
APC/APC2		group				0.00975	JAG1,JUP,MCL1
Pde		group				0.00975	FOS,NR4A1,NR4A2	251 (12)
BMS-387032		chemical drug				0.00975	CCND1,CDK2,MCL1	392 (15)
IL26		cytokine				0.00975	CXCL8,ICAM1,IL1B	320 (13)
SPTAN1		other				0.00975	ITGA3,ITGA5,SPTBN1
mir-338		microRNA				0.00975	CCND1,CDH2,HIF1A	174 (7)
genipin		chemical - endogenous non-mammalian				0.00975	CCND1,CDK2,CDK6	189 (7)
PTGES3		enzyme				0.00975	HIF1A,MYC,TM4SF1	438 (13)
RPL11		other				0.00975	HMGA2,IGF2BP1,MYC
DIAPH1		other				0.00975	CDKN2B,DIAPH3,EGR1	264 (15)
CD160		transmembrane receptor				0.00975	FOS,JUN,MCL1	330 (7)
CDKN3		phosphatase				0.00975	CDK1,DLK1,MEST
YBX3		transcription regulator				0.00975	CCND1,JUN,MYC
PPP1CA		phosphatase				0.00975	CDH2,FOS,SPP1	449 (19)
CD99		other				0.00975	CAV1,FOSB,NEFH	164 (7)
TKT		enzyme				0.00975	BIRC5,CCND1,MCL1	246 (7)
MPL		transmembrane receptor				0.00975	FOS,MYC,SLC2A1	447 (20)
GNRH2		other				0.00975	FOS,FOSB,JUN	497 (20)
SERPINH1		other				0.00975	CDH2,COL4A2,SERPINE1	244 (7)
1,1-bis(3'-indolyl)-1-(4-hydroxyphenyl)methane		chemical reagent				0.00975	BIRC5,CDH2,NR4A1
asbestos		chemical toxicant				0.00975	CXCL8,FOSL1,JUN
acetone		chemical - endogenous mammalian				0.00975	ABCA1,AGPAT1,SCARB1
2-morpholin-4-yl-6-thianthren-1-yl-pyran-4-one		chemical - kinase inhibitor				0.00975	MICA,RRM2,TNFRSF10B	292 (7)
cyclopentenone		chemical reagent				0.00975	CCND1,HSPA1A/HSPA1B,ICAM1	214 (12)
7,8-dihydro-7,8-dihydroxybenzo(a)pyrene 9,10-oxide		chemical toxicant				0.00975	DNMT1,JUN,RARB	429 (16)
NPM1-ALK		fusion gene/product				0.00975	CCND2,GLI1,HIF1A	124 (5)
I-BOP		chemical reagent				0.00975	CCND1,ICAM1,MMP1	398 (17)
FGF21		growth factor	Activated	2.255	bias	0.00987	CIDEA,DGAT2,EGR1,FOS,IRS2,PPARGC1B,SERPINE1,SLC2A1	441 (21)
RUNX1		transcription regulator		0.722	bias	0.00989	ACHE,ADGRG1,BLK,CCND1,CDKN2B,EGFL7,GATA2,GATA3,HMGA2,IL1B,ITGA2,ITGB1,KLF2,LTB4R,MAD2L1,MET,MYC,NR2F2,PMAIP1,SERPINE1,SOX17,SOX9,SPP1	502 (24)
MTOR		kinase	Activated	3.563	bias	0.01	ARL4C,BIRC5,BNIP3,CCND1,CD274,CITED2,CXCL1,CXCL8,DDAH2,DHFR,ENO1,FABP5,FN1,GAP43,GATA3,HIF1A,IL1B,IRS2,MCL1,MYC,NOX4,PFKP,PLP1,PPARGC1B,PYGB,SLC2A1,TK1,TLR4,TNFRSF25,UBE2C	443 (20)
PRC2		complex				0.01	CXCL1,CXCL8,GATA6,IL1B,LRAT,PCDHB5,SOX17
PRKACA		kinase		0.945	bias	0.01	CCND1,CCND2,HSPA1A/HSPA1B,MYC,OXTR,RARB,SDC1
temozolomide		chemical drug		0.968		0.01	CXCL8,EXO1,ID1,MSH2,PMAIP1,QPRT,TNFRSF10B
N-acetylsphingosine		chemical reagent	Activated	2.562	bias	0.01	BNIP3,CXCL8,FOS,JUN,MMP1,SERPINE1,SPHK1
phenylephrine		chemical drug	Activated	3.093	bias	0.0102	ANKRD1,E2F1,EDN1,EDNRA,EGR1,FOS,JUN,MYC,RAPGEF3,RGS4
FASN		enzyme		0.426	bias	0.0103	CAV1,CDH2,CIDEA,CXCL8,DGAT2,ETV4,IL1B,MET,ZIC1
PTP4A1		phosphatase		0	bias	0.0103	ACTN4,COL15A1,COL5A1,EEF1A2,HIF1A,HSPA1A/HSPA1B,IGF2BP1,LRATD2,SLC6A15,SMS,SPINT2,STMN1,STMN2
DIO3		enzyme		-0.132		0.0104	ADAMTS16,AMH,CIDEA,FXYD6,HLA-A,INHBA,KIF2C,LZTS1,MAMDC2,PCSK1N,PLK1,SEL1L3,SEMA7A,SHH,SLC35F2,STC1,TRH
NKX2-1		transcription regulator		0.425	bias	0.0105	CDKN2B,CKS1B,CYGB,DCK,ENC1,HELLS,HLA-A,mir-29,PCDHA4,PFN2,PLP1,RRM2,SEC14L2,SERPINE1,SHH,SOX17,TNC,WNT7B
leukotriene C4		chemical - endogenous mammalian		1.989	bias	0.0107	CXCL8,EGR1,FOS,ICAM1
desoxycorticosterone		chemical - endogenous mammalian		1.728	bias	0.0107	FOS,NOX4,SERPINE1,SPP1
Cyclin E		group		1.98	bias	0.0107	CDC6,CDK1,DHFR,HIF1A
Smad2/3-Smad4		complex		1.974	bias	0.0107	CDKN2B,HMGA2,MYC,SERPINE1
A-769662		chemical reagent		0		0.0107	ABCA1,FN1,SCARB1,SERPINE1
Hmgb1		transcription regulator				0.0107	CCND1,CXCL8,IL1B,SCG2
MESP2		transcription regulator	Activated	2	bias	0.0107	FOXC2,HAND2,MYOCD,PAX3
CHD1		enzyme	Activated	2	bias	0.0107	CXCL1,ICAM1,IL1B,LIF
mir-137		microRNA		-1	bias	0.0107	CDK6,CKS1B,SOX17,ZNF365
MYT1		transcription regulator	Inhibited	-2	bias	0.0107	ARHGDIB,IL27RA,PTPRB,TM4SF1
DNAJB6		transcription regulator		-0.655	bias	0.0107	CDH2,KRT18,SPP1,VGF
SMAD6		transcription regulator				0.0107	DNMT3B,SERPINE1,SOX9,SPP1
premarin		chemical drug		0.283	bias	0.0107	BIRC5,CXCL8,MYC,SERPINE1
cerulenin		chemical drug		-0.068	bias	0.0107	ETV4,IL1B,MMP1,UCP2
nimodipine		chemical drug	Inhibited	-2	bias	0.0107	FOS,MYC,NR4A1,NR4A2
glutamyl-Se-methylselenocysteine		chemical - endogenous mammalian		-1	bias	0.0107	EGR1,ID1,JUN,PLAUR
thyroid hormone receptor		group				0.0107	ABCA1,FOS,MYC,PTTG1,TK1
CHI3L1		enzyme				0.0107	ARL4C,CXCL8,SERPINE1,TGFBR2,TNC
MST1		growth factor		-0.762	bias	0.0107	BIRC5,CCND1,FOS,PTK2,SPP1
Trp53cor1		other		1.387	bias	0.0107	BNC1,IL1B,MCL1,NPAS1,NPTX1
RCAN1		other		-1.498	bias	0.0107	CCNA2,CXCL8,F3,FOS,ICAM1
miR-23a-3p (and other miRNAs w/seed UCACAUU)		mature microRNA	Inhibited	-2.204	bias	0.0107	HES1,LMNB1,MET,NOTCH1,PLAU
MTA3		transcription regulator				0.0107	CDH2,FN1,MYC,NCOA3,SDC1
SPRY1		other		-0.651	bias	0.0107	ETV4,ETV5,MEST,MYOCD,NR2F1
PLK2		kinase		1.342	bias	0.0107	CD70,CITED2,EDN1,IL1B,PLAT
CNR2		G-protein coupled receptor		0.762		0.0107	CCND1,CXCL8,EGR1,FN1,IL1B
BAG1		other	Activated	2	bias	0.0107	CCND1,FOS,JUN,MT2A,PLAU
AZGP1		transporter		-0.447		0.0107	CCND1,DSP,EGR1,ITGA5,MYC
KN-62		chemical - kinase inhibitor		-1.387	bias	0.0107	CCND1,CXCL8,EGR1,GRIA1,IL1B
amino acids		chemical - endogenous mammalian		-1.46		0.0107	FOS,FOSB,HIF1A,JUN,MYC
CRNDE		other	Activated	2.449	bias	0.0108	ABL2,DUSP4,EPHA2,NR4A1,NTF4,TIAM1
COL5A1	0.699	other		-1.964	bias	0.0108	COL5A2,FBLN2,FN1,ITGB1,LOXL2,SRPX2
CLOCK		transcription regulator		-1.726		0.0108	AHNAK2,ANGPTL4,ARHGEF28,CADM2,CCND1,CTPS2,GLIPR1,GPR3,HSPH1,ICAM1,ID1,KIF20A,LRATD2,MEGF10,MEST,NOCT,NPAS2,RGS5,SLC20A1,THBD,TNFRSF21,WEE1,WNK4
PIM1		kinase	Activated	2.791	bias	0.0109	CAV2,CCNB1,CCND2,CDC25A,EPHA2,FOSL1,MET,MYC
ELL2		transcription regulator	Activated	2.646	bias	0.0109	CITED2,CREB3L2,FUT8,MYC,RAPGEF3,SDC1,TMEM154,TRIB1
GNRH1		other	Activated	2.776	bias	0.0109	DUSP4,EGR1,FOS,FOSB,IL1B,INHBA,JUN,PLAT
IRF4		transcription regulator		-0.372		0.011	BNIP3,CCNB1,CDK1,CDK2,CDK6,GATA3,IL1B,INPP4B,ITGB1,MYC,NFATC2,PLAUR,PTGER4,SCN2A,SLC2A1,SPP1,TK1,TRIM21
MXD1		transcription regulator	Inhibited	-3	bias	0.0111	BUB1,CCNA2,CCNB2,CCND2,CDK1,CENPE,CENPF,EDN1,TNFRSF21,TOP2A
MSTN		growth factor		0.853		0.0112	CDK2,CXCL1,FN1,FOS,HIF1A,INHBA,SLC2A1,SPP1,TNC
miR-21-5p (and other miRNAs w/seed AGCUUAU)		mature microRNA	Inhibited	-2.967	bias	0.0112	CASKIN1,CDC25A,CDK6,IL1B,JAG1,MSH2,PELI1,SPRY2,TGFBR2
morphine		chemical drug		1.231	bias	0.0112	ARRB1,CCND1,CXCL8,FOS,FOSB,FOSL1,GATA3,GRIA1,IL1B,NET1,NR4A1,NTRK3,PLAT,THBS2,TLR4
PPARA		ligand-dependent nuclear receptor		1.646	bias	0.0113	ABCA1,ACSL5,ADTRP,ALDH2,ANGPTL4,AURKA,CCNA2,CCNB1,CCND1,CDK1,CDK2,CIDEA,EDN1,FABP5,FOS,HIF1A,HMGCR,IGFBP2,IL1B,KIF20A,KIF2C,KIF4A,KRT8,LIFR,LIPG,MAD2L1,MGLL,MKI67,MYC,PLK1,PRC1,SAT1,SCARB1,SMC2,SMC4,TOP2A,UCP2
Mapk		group	Activated	3.113	bias	0.0118	APLN,CCND1,CXCL1,CXCL8,EGR1,F3,FOS,FURIN,IL1B,JUN,MYC,SPP1
fatty acid		chemical - endogenous mammalian	Activated	3.067	bias	0.0118	ABCA1,CCN1,CIDEA,CXCL8,IL1B,MICA,NR4A1,NR4A2,SERPINE1,SLC2A1,TNFRSF10B,UCP2
1810019D21Rik		other		-1.414	bias	0.0121	CNIH2,COL9A3,EDN1,ITGA2,PLAU,RAPGEF3,THBD,ZNF365
LMNA		other		-1.066		0.0123	ADAMTS12,C19orf81,DUSP4,E2F1,EDN1,EFNB3,EPB41L3,FN1,GATA6,JUN,KLF5,KLF7,KRT18,LMNB1,LRP4,MAP4K2,MCAM,PCDHA10,PCDHB15,PPARGC1B,SEMA7A,SPP1,TMPO
ID1	1.285	transcription regulator	Activated	2.972	bias	0.0123	CCND1,E2F1,EGR1,FN1,GATA3,ICAM1,MYC,NOTCH1,PTK2
SASH1		other	Activated	3	bias	0.0123	CCND2,CITED2,EDN1,INHBA,MET,PELI1,PLAT,TIMELESS,TRIM21
lipoxin A4		chemical - endogenous mammalian		-1.673	bias	0.0123	CCND1,CXCL8,FN1,ICAM1,IL1B,SERPINE1
CCAR2		peptidase	Activated	2.449	bias	0.0123	CCND1,CDK6,CREB5,MLLT3,SLC2A1,WEE1
UBE2I		enzyme		-1.452		0.0123	CCND1,CIDEA,MYC,SGK1,SLC2A1,SOX9
SN-38		chemical drug		0.332	bias	0.0123	CCNB1,GDF15,MCL1,MYC,TNFRSF10B,TTK
mir-210		microRNA	Inhibited	-2.54	bias	0.0125	ALDH5A1,CDH2,COL4A2,CPEB2,DCBLD1,DHFR,EPB41L1,NDRG1,NPTX1,SIPA1L3,STMN1
risperidone		chemical drug		1.941	bias	0.0125	FOS,HMGCR,NR4A1,NR4A2,NTS
JUN/JUNB/JUND		group				0.0125	CCN1,FOS,FOSL1,JUN,MMP1
CTSS		peptidase				0.0125	COL4A1,COL4A2,IL1B,ITGA5,ITGB1
NTF3		growth factor		1.446	bias	0.0125	ACHE,CCND2,FOS,JUN,VGF
mir-148		microRNA	Inhibited	-2.169	bias	0.0125	ABCA1,DNMT1,DNMT3B,EGR1,TGFBR2
BGN	3.049	other		0.44	bias	0.0125	CCND1,CDK2,CXCL8,IL1B,SERPINE1
PLK4		kinase		1.342	bias	0.0125	CD70,CITED2,EDN1,IL1B,PLAT
ozone		chemical toxicant	Activated	2.172	bias	0.0125	CXCL8,FOS,IL1B,JUN,SPP1
lysophosphatidylinositol		chemical - endogenous mammalian	Activated	2.646	bias	0.0126	CD274,CXCL8,F3,ICAM1,IL1B,STC1,TNFSF15
ABCA1	0.77	transporter	Inhibited	-2.117		0.0126	ABCA1,DGAT2,HMGCR,IL1B,SCARB1,SLC2A1,TLR4
OLR1		transmembrane receptor		1.271	bias	0.0126	FN1,ICAM1,MMP1,NOX4,SPP1,STRA6,TGFBR2
quinolinic acid		chemical - endogenous mammalian	Activated	2.025		0.0126	EGR1,FOS,FOSB,HSPA1A/HSPA1B,JUN,MYC,NTRK3
omeprazole		chemical drug				0.0126	BIRC5,CELF2,CNN1,EGR1,FOS,ITGA6,NDRG4
VIP		other		-0.287		0.0126	CCND1,CD274,CXCL8,FOS,GATA3,IL11,IL1B,IRAK2,MYC,NFATC2,TLR4,TRH
FMR1		translation regulator		-1.823	bias	0.0126	CLSTN2,COL5A2,ENO1,GABRA5,GAP43,GRIA1,ICAM5,NDN,PFKP,PLAT,ST3GAL6,STX1B,SYT1,VGF,VWA1
WBP2		transcription regulator		0.246		0.013	ADAMTS14,COL4A1,COL4A6,CXCL1,CXCL8,EGR1,EVI5L,HHIP,IL1B,ISYNA1,JUN,LIPG,TK1,TNIK
PD173074		chemical reagent		0.061	bias	0.0131	ADGRG1,CCND1,CCND2,F3,GATA2,GATA3,MYC,TFAP2A,TGM2,TRPV2
enalapril		biologic drug		-1.342		0.0131	CCN1,CITED2,COL4A1,FBLN2,FN1,MYC,SERPINE1,SPP1,TGFBR2,UCP2
N(6)-(3-iodobenzyl)-5'-N-methylcarboxamidoadenosine		chemical drug		-1.974	bias	0.0131	CCND1,FOS,MYC,RGS4
glycine		chemical - endogenous mammalian		0.085		0.0131	CCND1,FOS,IL1B,TLR4
Ctbp		group				0.0131	DSG2,GATA3,JUP,PLAUR
PLC		group		1.982	bias	0.0131	CXCL8,FOS,MYC,NR4A1
KLK4		peptidase				0.0131	CCNB1,CCNB2,CDKN2B,MKI67
CRBN		enzyme		-1.982	bias	0.0131	IL1B,JUN,MYC,SMS
p85 (pik3r)		group		1.982	bias	0.0131	BIRC5,HIF1A,MCL1,NDRG1
PDGFRA		kinase	Activated	2	bias	0.0131	EZH2,FOS,MCL1,MYC
GPI		enzyme		1.246	bias	0.0131	CAV1,CCND1,CXCL8,FN1
AKR1B1		enzyme				0.0131	BIRC5,CCND1,E2F1,MKI67
SMURF2	0.637	enzyme		-1.154	bias	0.0131	FN1,JUN,SERPINE1,SKIL
RPS6KA3		kinase		1.268	bias	0.0131	FOS,MYC,TNFRSF10B,TRAF3
CXCL3		cytokine		1.982	bias	0.0131	ICAM1,IL1B,ITGA6,ITGB1
antimycin A		chemical - endogenous non-mammalian				0.0131	CCNB1,HIF1A,MMP1,TLR4
pimozide		chemical drug		-1.982	bias	0.0131	CCND1,CCND2,EREG,MCL1
magnolol		chemical - endogenous non-mammalian		-1.718	bias	0.0131	CXCL8,FOS,HIF1A,TLR4
acyclic retinoid		chemical drug		-1.179	bias	0.0131	CCND1,COL4A2,MYC,RARB
glycyrrhetinic acid		chemical drug				0.0131	ATP1B1,BIRC5,ICAM1,TLR4
ZBTB16		transcription regulator		-0.98		0.0131	CCNA2,CCND1,CD274,DNMT1,EMB,F2RL1,GATA3,GPT2,IRF6,KLF2,LTB4R,MYC,PIK3R3,POLA2,POLD1,SHH,SLC2A1,SPP1,TNFAIP8L1,TNFRSF25
IL11	1.66	cytokine		-0.263		0.0133	CXCL8,DLK1,FOS,ICAM1,IL1B,MMP1,SPHK1,SPP1
IDH1		enzyme				0.0133	ABCA1,BCAT1,EGR1,FN1,GLI1,HMGCR,PGK1,SLC2A1
PAX5		transcription regulator		-1.912		0.0133	BLK,CCND1,FN1,MET,PGAM1,PTPRF,SDC1,SLC2A1
CLDN7		other		-1.437		0.0133	ABLIM1,ARHGDIB,CBX2,CXCL8,F3,FOSL1,FZD2,LGR4,MT2A,NETO2,PKMYT1,SERPINB7,XXYLT1
Tnf (family)		group	Activated	3.555	bias	0.0134	BIRC5,CCND1,CXCL1,CXCL8,F3,HIF1A,ICAM1,IL1B,INHBA,JAG1,JUN,MICA,MYC,NOX4,SERPINE1
FAT1		other				0.0134	IL1B,JUN,PLAU
Shc		group				0.0134	CCND2,FOS,MYC
HUWE1		transcription regulator				0.0134	CCND2,CDKN2B,MYC
ganetespib		chemical drug				0.0134	CDK1,HLA-A,MYC
PPM1D		phosphatase				0.0134	CCND1,GLI1,PMAIP1
CD244		transmembrane receptor				0.0134	CXCL8,EGR1,FOS
SOX8		transcription regulator				0.0134	AMH,DLK1,PLP1
MIR320		group				0.0134	E2F1,EDN1,FN1
UGDH		enzyme				0.0134	LIPG,SPRY2,TNC
HCRT		other				0.0134	AMH,EGR1,FOS
N4BP1		other				0.0134	HLA-A,JUN,TRAF3
Igkv1-117		other				0.0134	CCND2,JUN,MYC
COPS8		other				0.0134	CCND2,CDK2,CDK6
EXT1		enzyme				0.0134	CCND1,MYC,SHH
NFKBIE		transcription regulator				0.0134	CXCL8,ICAM1,LIF
ATF5		transcription regulator				0.0134	ID1,MCL1,PLAT
CDKN1C		other				0.0134	CCND1,CDK2,E2F1
diltiazem		chemical drug				0.0134	EDN1,FOS,JUN
acetic acid		chemical - endogenous mammalian				0.0134	EGR1,FOS,JUN
SS18-SSX1		fusion gene/product				0.0134	CCND1,CDC25A,PMAIP1
retinol acetate		chemical drug				0.0134	RARB,TNFRSF10B,TNFRSF10D
2,4-dinitrobenzenesulfonic acid		chemical reagent				0.0134	HIF1A,ICAM1,SCARB1
polymyxin B		biologic drug				0.0134	APOBEC3B,CXCL8,IL1B
perilla alcohol		chemical drug				0.0134	CCNB1,CDK2,IL1B
SLR14		chemical reagent				0.0134	CD274,HLA-A,IL1B
MEX3A	1.002	other		0.816		0.014	ABCA1,ANGPTL4,AURKA,CCND1,FZD2,PLK1
ITCH		enzyme	Inhibited	-2.449	bias	0.014	CCN1,CCNB2,DNMT1,FOS,IL1B,RRM2
KRT14		other				0.014	CXCL1,CXCL8,DSC3,KRT18,KRT8,MMP1
AIP		transcription regulator		-0.239		0.014	ADGRL4,BIRC5,F2RL1,GNG4,GPRC5A,PDE3A,RGS4
FOXL2		transcription regulator	Activated	2.438	bias	0.0141	AMH,FOS,HMCN1,ICAM1,IL11,INHBA,LIF,NFATC2,SLC35F2,SOX9
Tcf7		transcription regulator		0.114		0.0144	ADAMTS6,AGPAT5,ATP6V0A1,BLK,BRCA1,CDK1,ENO2,EZH2,FURIN,GATA3,HIF1A,IL27RA,INPP5F,KIF11,MMP25,NRN1,NTN4,SDC1,SPECC1,TIAM1
POU4F1		transcription regulator		0.573		0.0144	BNC1,DCC,ETV4,ETV5,GATA3,KCNMA1,MSI2,NR4A2,NTRK3,PLCH2,PMAIP1,SLC6A17
miR-125b-5p (and other miRNAs w/seed CCCUGAG)		mature microRNA	Inhibited	-3.264	bias	0.0144	APLN,CCNA2,CDC25A,CDK6,FURIN,ID1,JUN,OSBPL9,PCDHB10,SH2B3,SMO
LCK		kinase		0	bias	0.0146	ABCA1,CCNA2,CDK1,EGR1,FOS,JUN,KRT18,MYC,SCARB1
SHC1		other		-0.282		0.0146	CDH2,CXCL1,EGR1,FLI1,FOS,ICAM1,KLF2,SERPINE1,THBD
ADAM17		peptidase		0.64	bias	0.0146	CCND1,CXCL8,FN1,HES1,ITGB1,NOTCH1,RHBDF2,SCARB1,SOX9
cadmium chloride		chemical toxicant	Activated	2.236	bias	0.0146	CCND1,CDH2,FOS,HIF1A,JUN,MYC,NOTCH1,PFKFB3,PLAU
NCL		other		0		0.0146	CDC25A,HIF1A,HSPA1A/HSPA1B,KLF2,MYC
REN		peptidase		1.31	bias	0.0146	APLN,F3,FOS,ICAM1,NOX4
TRIB3		kinase		-1.342	bias	0.0146	CDC25A,GDF15,ID1,PMAIP1,STC2
ADA		enzyme	Inhibited	-2.236	bias	0.0146	DCK,HIF1A,PLAT,SERPINE1,SPP1
MEP1B		peptidase				0.0146	CD70,CDK2,MGAT3,PITX2,RBPJ
hydrochloric acid		chemical - endogenous mammalian		1.982	bias	0.0146	CXCL8,FOS,ICAM1,IL1B,JUN
phorbol 12,13-didecanoate		chemical toxicant		0.555		0.0146	CDK1,MCL1,MMP1,MYC,SGK1
CX3CL1		cytokine		0.963	bias	0.0147	BRINP2,CCNB2,FABP5,FZD2,HIF1A,ICAM1,IL1B,KIF26A,MEIS2,PLP1,SALL1,SPHK1,SPP1,SYT1
PDX1		transcription regulator		0.817	bias	0.0149	CCND1,DLK1,EGR1,F3,GAP43,ID1,IL1B,IRS2,JUN,KRT18,KRT8,LXN,MYC,PMAIP1,PTPRF,SCG2,SLC2A1,SPP1
PRKAG3		other				0.015	ABCA1,ANGPTL4,ANKRD1,ATP1B1,CELF2,EGR1,FXYD6,ID1,ITGA6,KLF2,PDE7A,SHISA2,SLC2A1,SLC4A3,SMS,SOX17
EIF2AK2		kinase	Activated	2.762	bias	0.0155	BIRC5,BRIP1,CCND1,CXCL8,EGR1,FOS,IL1B,IRS2,JUN,MYC,SP140
mibolerone		chemical drug		1.457	bias	0.0156	CCND1,CDK1,F3,INCENP,ISYNA1,JUN,MMP1,MYC,PGK1,STMN1,TGFBI,TK1,TOP2A,UCP2
KAT2B		transcription regulator	Activated	2.202	bias	0.0156	E2F1,FOSB,GLI1,HIF1A,KLF2,RARB,TGFBR2
LRP1		transmembrane receptor		-0.227		0.0156	CDH2,GLI2,GRIA1,IL1B,ITGB1,SHH,SMO
zVAD-FMK		chemical - protease inhibitor		0.478		0.0156	BIRC5,CDK6,FOS,GATA3,IL1B,MCL1,TFAP2A
choline plasmalogens		chemical - endogenous mammalian				0.0156	CAV1,CDK2
CGP 74514A		chemical - kinase inhibitor				0.0156	CCND1,MCL1
adenine		chemical - endogenous mammalian				0.0156	CXCL8,IL1B
colfosceril palmitate		chemical - endogenous mammalian				0.0156	CXCL8,ICAM1
SHP		group				0.0156	DNMT1,EGR1
Pld		group				0.0156	FN1,HIF1A
FEZF1		transcription regulator				0.0156	CDK2,MMP1
Esr1-Esr1-estrogen-estrogen		complex				0.0156	HIF1A,MYC
TMEM231		other				0.0156	GLI1,SHH
PFKFB4	1.197	kinase				0.0156	NCOA3,XDH
NPSR1		G-protein coupled receptor				0.0156	MYC,NR4A1
AMOTL2		other				0.0156	ANKRD1,CCN1
SP6		transcription regulator				0.0156	SPHK1,TGFBR2
HOXC5		transcription regulator				0.0156	CXCL8,SHH
B9D1		other				0.0156	GLI1,SHH
ORAI3		other				0.0156	CCND1,CDK2
XRN2		enzyme				0.0156	CXCL8,MYC
DACT3	2.501	other				0.0156	CCND1,MYC
sepantronium		chemical drug				0.0156	BIRC5,MCL1
firtecan pegol		chemical drug				0.0156	BNIP3,SLC2A1
Casein		group				0.0156	ICAM1,IL1B
FLII		other				0.0156	CLDN1,CXCL8
RAB11FIP3		other				0.0156	FOS,JUN
KCNJ2		ion channel				0.0156	FOS,MYEF2
CDC25B		phosphatase				0.0156	CCND1,MYC
SUFU		transcription regulator				0.0156	GLI1,HHIP
HABP2		peptidase				0.0156	CXCL8,F3
G0S2		other				0.0156	MYC,SLC19A1
CSH1/CSH2		other				0.0156	BIRC5,FOXM1
mir-488		microRNA				0.0156	CXCL8,IL1B
mir-766		microRNA				0.0156	CXCL8,IL1B
miR-324-5p (miRNAs w/seed GCAUCCC)		mature microRNA				0.0156	GLI1,SMO
ANKH		transporter				0.0156	SOX9,SPP1
ADAMTS1		peptidase				0.0156	LAMC2,TIE1
SEPTIN9		enzyme				0.0156	CCND1,HIF1A
PHLDA1		other				0.0156	ITGA2,ITGA6
GCLC		enzyme				0.0156	FOS,JUN
MEP1A		peptidase				0.0156	CXCL8,IL1B
HSPB6		other				0.0156	CXCL8,ICAM1
ARSA		enzyme				0.0156	CCNB1,E2F1
CHRM4		G-protein coupled receptor				0.0156	EGR1,ITGA5
ABI1		other				0.0156	EGR1,PXN
CTNNAL1		other				0.0156	CCND1,FN1
ITGAX		transmembrane receptor				0.0156	CXCL8,IL1B
LSM1		other				0.0156	CDK1,NEK2
CCKAR		G-protein coupled receptor				0.0156	EGR1,MET
SNRK		kinase				0.0156	CCND1,MYC
LPAR3		G-protein coupled receptor				0.0156	CXCL8,KLF5
CDC20	1.012	other				0.0156	CCNB1,UBE2C
S3I-1757		chemical reagent				0.0156	BIRC5,CCND1
RPS18		other				0.0156	HMGA2,IGF2BP1
USP1		peptidase				0.0156	FANCD2,FANCI
CFL1		other				0.0156	ICAM1,JUN
RPS6KA1	1.763	kinase				0.0156	SEMA7A,TRAF3
RPL35A		other				0.0156	HMGA2,IGF2BP1
ARF1		enzyme				0.0156	CCND1,E2F1
RPL12		other				0.0156	HMGA2,IGF2BP1
RPL5		other				0.0156	HMGA2,MYC
1-[2,3-bis(furan-2-yl)quinoxalin-6-yl]-3-(4-bromophenyl)urea		chemical reagent				0.0156	BIRC5,MCL1
WTAP		other				0.0156	BIRC5,CCNA2
azurin 50-77		biologic drug				0.0156	CDK2,FOXM1
LY5		chemical reagent				0.0156	BIRC5,CCND1
VR23		chemical reagent				0.0156	CXCL8,IL1B
SYK023		chemical reagent				0.0156	CDC25A,CDKN2B
abrocitinib		chemical drug				0.0156	MCL1,MYC
carboxyamido-triazole		chemical drug				0.0156	CCND1,FOS
marimastat		chemical drug				0.0156	HBEGF,MICA
atipamezole		chemical drug				0.0156	EGR1,FOS
hoechst 33342		chemical reagent				0.0156	FOS,SOX17
alpha-methylhydrocinnamic acid		chemical - endogenous mammalian				0.0156	MCL1,MYC
ibotenic acid		chemical toxicant				0.0156	FOS,JUN
pentamidine		chemical drug				0.0156	MCL1,TNFRSF10B
methylpiperidinyl-3b-hydroxycholenamide		chemical reagent				0.0156	ABCA1,HMGCR
MS645		chemical reagent				0.0156	CDK6,MYC
CCI-007		chemical reagent				0.0156	MEIS1,MYC
yohimbine		chemical drug				0.0156	EGR1,FOS
Collagen type VI		complex				0.0156	CCNB1,CCND1
pyocyanin		chemical reagent				0.0156	CXCL8,ICAM1
Co2+		chemical - endogenous mammalian				0.0156	HIF1A,NDRG1
CD40		transmembrane receptor	Activated	3.506	bias	0.0157	BIRC5,CCNA2,CCND1,CCND2,CD70,CDK6,CXCL8,F3,FOS,ICAM1,IL1B,ITGB1,JUN,MET,MYC,NEFH,SERPINE1,SLC2A1,THBD,TNFRSF25
SAA		group		1.6	bias	0.0158	CXCL8,F3,ICAM1,IL1B,MMP1,TFPI
CARM1		transcription regulator				0.0158	CCNB1,DHFR,FOS,ICAM1,MYC,STC2
trastuzumab		biologic drug		-1.154	bias	0.016	CCND1,CXCL8,MYC,TOP2A
resatorvid		chemical drug		-0.882	bias	0.016	APOBEC3B,CXCL8,IL1B,SCARB1
IL31		other	Inhibited	-2	bias	0.016	CCNB1,CDK1,CDK6,MCM4
CTBP2		transcription regulator				0.016	CCND1,JUP,KRT8,SPRY4
miR-19b-3p (and other miRNAs w/seed GUGCAAA)		mature microRNA		-1.214	bias	0.016	BIRC5,CCND1,CIDEA,NR4A2
miR-503-5p (miRNAs w/seed AGCAGCG)		mature microRNA		-1.954	bias	0.016	ANLN,CCND1,CDC25A,WEE1
ITGA6	2.556	transmembrane receptor		1.951	bias	0.016	BIRC5,CCND2,ITGA2,ITGA3
ATR		kinase		0.371		0.016	MET,MICA,RRM2,WRN
PTK2B		kinase		1.413	bias	0.016	CXCL8,FOS,JUN,PTK2
MST1R		kinase		1.98	bias	0.016	CCND1,FOS,JUN,MYC
metyrapone		chemical drug		-0.152	bias	0.016	FOS,ICAM1,IL1B,SCARB1
peroxynitrite		chemical toxicant		1.969	bias	0.016	CXCL8,FOS,ICAM1,MARCKSL1
C5		cytokine	Activated	3.471	bias	0.0161	CCND1,CXCL1,CXCL8,EGR1,F3,FN1,GDF15,ICAM1,IL1B,MET,MMP1,PLAT,SERPINE1
HNF4A		transcription regulator		-1.077		0.0161	ACP6,ADGRB2,AGPAT1,AGTPBP1,ALDH2,ALDH5A1,ALS2,ARHGAP11A,ARL4C,ATAD5,ATP7B,BNC1,BRIP1,CAV1,CCNA2,CCNB1,CCND1,CDC25A,CDC42EP2,CDC42EP3,CDC45,CDC6,CDCA5,CDK1,CDK2,CENPO,CENPU,CKS2,CLDN1,CLPB,CXCL8,DCK,DCLRE1B,DPF3,DTL,EFCAB1,EGR1,ENC1,EPB41L4B,EPHA2,EREG,EXO1,FAIM2,FEN1,FURIN,FUT8,FXYD6,FZD3,GABRE,GATA6,GDF15,GINS2,GLCE,GTPBP3,HBEGF,HIF1A,HLA-A,HLA-C,HSPH1,INCENP,INHBA,IRF6,ITGA6,ITGB3BP,JUN,KCNC3,K…
[truncated: 741 more rows]

## Sheet: Exo down (hPMSC)
Upstream Regulator	Expr Log Ratio	Molecule Type	Predicted Activation State	Activation z-score	Flags	p-value of overlap	Target Molecules in Dataset	Mechanistic Network
dexamethasone		chemical drug	Inhibited	-4.705		2.45e-38	A4GALT,ABCB4,ABCC3,ACADS,ACE,ACSL4,ACTA2,ACVR2A,ADAMTS1,ADAMTS2,ADRA2A,AEBP1,AKR1C1/AKR1C2,AKR1C3,ALDH1A1,ALDH4A1,ALPL,ANGPT1,APOE,APOL6,AQP1,ARHGEF19,ATP2B1,B2M,B3GALNT1,BAG1,BCL3,BDKRB2,BDNF,BEST1,BLVRB,C3,CARD6,CAT,CBLB,CBR1,CCDC102B,CD55,CD74,CDH11,CDKN1C,CEBPD,CFD,CFLAR,CHI3L1,CISH,CLEC11A,CLU,CMKLR1,COL10A1,COL7A1,COX7A1,CREG1,CRISPLD2,CRYAB,CSF1,CST3,CTSK,CXCL12,CYB561,CYB5A,CYP19A1,CYP1B1…	554 (21)
TNF		cytokine	Inhibited	-6.417	bias	2.56e-36	A4GALT,ABCC3,ACADS,ACE,ACTA2,ADAMTS4,ADAMTS5,AEBP1,ALDH1A3,ALDH3A1,ANGPT1,APOE,APOL1,AQP1,AQP3,ARID5B,ASS1,ATP2B1,B2M,B4GALT1,BCL3,BDKRB2,BDNF,BIRC7,BMP4,BMPER,C1QTNF1,C3,CARD16,CARD6,CASP1,CASP4,CAT,CAVIN3,CCN4,CCN5,CD14,CD4,CD55,CDH11,CEBPD,CFD,CFLAR,CH25H,CHI3L1,CHI3L2,CHRNE,CISH,CLEC11A,CLU,CMKLR1,COL16A1,CRISPLD2,CRYAB,CSF1,CSGALNACT1,CTSF,CTSK,CTSZ,CXCL12,CXCL16,CYP19A1,CYP1B1,CYP26B1,CYP27…	472 (15)
beta-estradiol		chemical - endogenous mammalian	Inhibited	-6.657	bias	1.93e-35	A4GALT,ACE,ACOX2,ACTA2,ACVR2A,ADAMTS1,ADAMTS4,ADAMTS5,ADAMTSL4,ADCY1,ADCY4,ADCY9,ADGRG2,AEBP1,AHR,ALDH3A2,ALDH4A1,ANGPT1,ANXA4,APCDD1,APOE,AQP1,ARID5B,ARNT2,ARPC1B,ARSA,ARSG,ASS1,ATP2B1,B4GALT1,BAG1,BDNF,BMP4,C3,CASP4,CCN5,CD14,CD55,CD74,CDC25B,CDH11,CDKN1C,CEBPD,CHI3L1,CHRM2,CISH,CLCA2,CLDN23,CLU,COL4A4,COL7A1,COLEC12,COMT,CRYZ,CST1,CTSK,CUBN,CXCL12,CXCL16,CYB561,CYB5A,CYP19A1,CYP1B1,CYP26B1,CYP…	590 (19)
lipopolysaccharide		chemical drug	Inhibited	-8.134	bias	5.21e-30	ABCB4,ABCC3,ABCC4,ACE,ACTA2,ACVR1,ACVR2A,ADAMTS5,ADRA2A,AHR,ALDH3A1,ANGPTL2,APOBEC3G,APOE,APOL6,AQP1,AQP3,ARPC1B,ASS1,ATP2B1,BCL3,BDNF,BMP4,C1R,C3,CARD6,CASP1,CASP4,CCN4,CD14,CD4,CD55,CD63,CD74,CD81,CD9,CDH11,CEBPD,CEMIP,CFD,CFLAR,CGAS,CH25H,CHI3L1,CISH,COL12A1,COX7A1,CREG1,CRYAB,CSF1,CST3,CTSK,CUBN,CXCL12,CXCL16,CYB5A,CYP27A1,DCN,DDIT3,DDIT4,DHCR24,DHX58,DIO2,FAS,FBXO32,FCGRT,FES,FST,FTH1,G6PD,G…	489 (14)
IL1B		cytokine	Inhibited	-5.506	bias	7.95e-29	A4GALT,ABCC3,ACE,ACTA2,ADAMTS1,ADAMTS4,ADAMTS5,ALPL,ANGPT1,ANGPTL2,ANXA4,APOE,APOL6,ASS1,B2M,BCL3,BMF,BMP4,C1R,C3,CASP4,CAT,CD14,CD4,CD55,CD74,CEBPD,CFLAR,CHI3L1,CISH,COL10A1,CRYAB,CSF1,CTSF,CTSZ,CXCL12,CXCL16,CYP19A1,CYP1B1,DCN,DDIT3,DDIT4,ELN,EPAS1,EPSTI1,FAS,FGF7,FST,G6PD,GAS6,GBP1,GBP2,HGF,HMOX1,HSPB1,ID2,IDH1,IFITM3,IFNGR1,IGF1,IGFBP4,IGFBP5,IGFBP6,IL15RA,IL18R1,IL1R1,IL7,IL7R,INSRR,IRAK3,IT…	425 (17)
IFNG		cytokine	Inhibited	-6.654	bias	8.93e-28	ABCA6,ACE,ACSS1,ACTA2,ADGRG2,ADRA2A,AHR,ALDH1A3,ALPL,APOBEC3G,APOL1,APOL6,AQP1,ARNT2,ASS1,B2M,BCL3,BDNF,BMF,BST1,C1R,C3,CALB2,CARD6,CASP1,CASP4,CAT,CD14,CD4,CD55,CD63,CD74,CDC25B,CEBPD,CFLAR,CGAS,CH25H,CHI3L2,CHRNE,CISH,CSF1,CTSK,CTSZ,CXCL12,CXCL16,CYB561,CYB5A,CYP27A1,DCT,DDB2,DDIT3,DEPP1,DTX3L,EDNRB,ELN,FAS,FBLN1,FHL2,FLRT2,FTH1,FTL,GAS6,GBP1,GBP2,GDNF,GGT5,GLDN,GLUL,GPR85,GPRC5B,GSDMD,HAAO,HDA…	445 (15)
TGFB1		growth factor	Inhibited	-5.141	bias	1.91e-26	ACE,ACSS1,ACTA2,ACVR1,ACVRL1,ADAMTS2,ADAMTS4,ADCY9,ADGRG2,ADRA1D,ADRA2A,AHR,AKR1C1/AKR1C2,ALDH3A2,ANGPT1,AOPEP,APOE,AQP1,ARHGEF19,ARID5B,ARNT2,ASS1,B2M,BCL3,BDKRB2,BDNF,BMF,BMP4,C1R,C1S,C3,CADM1,CALB2,CASP1,CASP4,CAT,CCN4,CCN5,CD14,CD4,CD55,CDH11,CDKN1C,CEMIP,CFD,CFH,CHI3L1,CLCA2,CLU,COL12A1,COL16A1,COL7A1,CPQ,CSF1,CST3,CTSK,CXCL12,CYB561,CYP19A1,DACT1,DCN,DDB2,DDIT4,DLX5,ECM1,EDNRB,ELN,FAS,FBLN5…	571 (18)
WNT3A		cytokine	Inhibited	-4.596	bias	3.86e-24	ACADS,ACTA2,ADAMTS4,AHR,ALDH1A3,ALPL,ANGPT1,AQP3,ARRDC4,BDNF,BMP4,CCN4,CCN5,CFD,CLEC11A,COLEC12,CXCL12,DCLK1,DCN,DDIT4,EN1,EPAS1,FHL2,FHOD3,FMOD,FOXQ1,GAS1,GDNF,GGT5,GPNMB,HAS3,IGFBP5,IRX3,JAM2,JDP2,KCTD12,KLF4,LRRC32,MMD,MMP13,MRGPRF,NDNF,NR5A2,OGN,PDGFRA,PMP22,PTH1R,RFLNB,RUNX1T1,RUNX2,SDC4,SERPINB1,SLC1A3,SLC7A11,SLPI,SOX4,TBX3,THBS1,THY1,TNFRSF11B,TNFRSF19,TXNIP,VCAM1,VIM,WNT5A,WNT9A	422 (20)
AGT		growth factor	Inhibited	-7.702	bias	1.27e-23	ACE,ACTA2,ADAMTS2,ADAMTS4,ADAMTS5,AEBP1,ALDH1A3,ANGPT1,ANGPTL2,ATP2B1,BDKRB2,BDNF,C1QTNF1,C3,CACNA1C,CACNA2D1,CAT,CCBE1,CCN4,CCN5,CD14,COL10A1,COL12A1,COL16A1,COX7A1,CTHRC1,CTSK,CXCL12,CYP19A1,CYTH3,DCLK1,DIO2,ECM1,EDNRB,EFEMP1,EFNA5,ELN,FBLN5,FDX1,FGF13,FGF7,FHOD3,GAA,GAS6,GLDN,GPC6,GPX1,GREM1,GSTM5,HGF,HHIPL1,HMOX1,HSPB1,IDH1,IGF1,IGFBP4,IGFBP5,IL18R1,IL6ST,INHBB,ITGA8,LAMB2,LDLR,LEPR,LGALS3,LR…	487 (22)
progesterone		chemical - endogenous mammalian	Inhibited	-3.806	bias	2.48e-23	ABCB4,ACE,ACTA2,ADAMTS1,ADARB1,ADRA2A,AEBP1,AKR1C3,ALDH1A1,ALPL,APOE,AQP1,B3GALNT1,BDNF,C3,CADM1,CCN5,CD248,CDH11,CEBPD,CFD,COL12A1,COMT,CRYAB,CSF1,CST3,CTSF,CXCL12,CYP19A1,CYP1B1,CYRIA,DDIT3,EPAS1,FAM111A,FST,FTH1,G6PD,GAS6,GRIA3,HGF,HSPA2,IGF1,IGFBP5,INMT,ITGA1,JAM2,KCNK1,KLF9,LAMA2,LEPR,LEPROT,LGALS3,LITAF,MDK,ME1,MICOS10-NBL1/NBL1,MME,MMP13,MMP2,MMP3,MX1,MYO1D,NFIL3,NPC1,NR1H3,NSUN5,NTRK1,NUP…	479 (23)
forskolin		chemical toxicant	Inhibited	-5.323	bias	1.2e-21	ACE,ACTA2,ADAMTS1,ADAMTS4,ADCY9,ALDH3A1,ALPL,AQP3,ARHGEF5,ATP6V1A,AVPI1,B4GALT1,BAG1,BCL3,BDNF,BIRC7,CASP4,CD14,CD4,CD55,CD9,CDKN1C,CEBPD,CHRNA1,CLU,COL10A1,CRISPLD2,CRYAB,CSF1,CYP19A1,CYP1B1,DCT,DDIT3,DDIT4,DHRS3,DIO2,ECM1,EPHA4,ERFE,FAS,FBLN5,FDX1,FOSL2,FST,GALNT14,GBP1,GK,GPRC5B,GPRC5C,GSTM5,HAS3,HMOX1,HSPA2,ID2,IGF1,IGF2,IGFBP5,IGFBP6,INHBB,ITGA1,JAK3,KLF4,LAYN,LITAF,MAP3K5,MMD,MMP19,MMP3,NFI…	494 (17)
CG		complex	Inhibited	-6.447	bias	3.52e-21	ACTA2,ADAMTS1,ADAMTS4,AKR1C3,ALDH1A1,ANGPTL2,APCDD1,B2M,BDNF,BMP4,C1R,C1RL,C1S,CADM1,CAT,CEBPD,CLU,CRYAB,CSF1,CXCL12,CYP19A1,CYP1B1,EFEMP1,EPAS1,EPHA3,EPHB6,EPSTI1,FAS,FGF7,FOSL2,FST,GAS1,GREM1,GREM2,IFNGR1,IGF1,IGFBP4,IL15RA,IL18R1,IL7,INHBB,ITGA1,ITGA8,KLF4,LDLR,LEPR,LRP1B,MAF,MMP19,MMP2,MMP3,NR5A2,OXT,PDE4D,PLPP3,PPARA,PRKG2,PTGER2,PTGES,PTGFR,RASSF2,RUNX2,S100A6,SDC4,SELENOP,SFRP4,SLC2A12,SLC…	526 (20)
VCAN		other		0.451		1.4e-20	AEBP1,APOE,ASS1,BDNF,C1R,C1S,C3,CASP1,CLU,CRISPLD2,CXCL12,DCN,ELN,FAS,FBLN5,FNDC1,FST,GPC6,GUCY1B1,HAS3,IFI6,IFITM1,IGFBP4,INHBB,LBP,LGALS3,METRNL,MX1,OAS2,OAS3,OGN,OLFML2B,PENK,PRELP,PTGIS,RXRA,SERPING1,SMOC1,SOD2,SPATS2L,STAT1,TIMP1,TMEM204,VCAM1,XAF1	386 (17)
OSM		cytokine	Inhibited	-4.6	bias	1.34e-18	ABCC3,ABCC4,ACE,ACOT2,ACTA2,ADAMTS1,ADAMTS4,ADAMTS5,AHR,AKR1C1/AKR1C2,AKR1C3,B2M,BCL3,C1R,C1S,CALB2,CASP4,CAT,CEBPD,CH25H,CHI3L1,CHI3L2,CISH,CXCL12,CYP19A1,CYP1B1,DHCR24,DHRS3,DHRS7,ECM1,ECM2,EPHB6,GBP1,GBP2,GLUL,GPNMB,HGF,HMOX1,HSF4,HSPA2,ID2,IFI35,IFNGR1,IGFBP6,IL13RA1,IL15RA,IL6ST,IL7,LBP,LDLR,LITAF,MGMT,MMP13,MMP2,MMP3,MSC,MX1,PDPN,PGF,PKIG,PLA2G4A,PLCB4,PLCD1,PTGES,QSOX1,RARG,RASL11A,SERPINB…	491 (19)
PRL		cytokine	Inhibited	-4.995	bias	1.41e-17	AKR1C3,B2M,BAG1,CEBPD,CISH,CLU,CST3,CTSA,DCN,DHX58,DNAJA4,DTX3L,ECM1,EPSTI1,GPNMB,GSTM1,ID2,IFI35,IFI6,IFITM1,IGF2,IGFBP5,ITGA1,LY6E,MGP,MGST1,MICOS10-NBL1/NBL1,MME,NUPR1,OAS2,OAS3,OXT,PARP10,PCOLCE,PDGFRA,PDPN,PENK,PGRMC1,PKIG,PLCD1,PLSCR1,PSME1,PTGFR,RASD1,SAMHD1,SOCS3,STAR,STAT1,STAT5A,TIMP1,TMEM140,TRIM25,USP18,VIM,XAF1	401 (17)
8-bromo-cAMP		chemical reagent	Inhibited	-7.699	bias	1.97e-17	ACE,ACSL4,ADCY4,ALDH3A2,ARNT2,ARPC1B,ARSA,ARSG,ASS1,B4GALT1,BMP4,CDC25B,CDKN1C,CHRM2,CLEC11A,CLU,COL10A1,COL4A4,CTSK,CYP19A1,CYP1B1,DCN,DDB2,DIO2,FAS,FDX1,FGFR1,GAA,GLUL,GPX3,GSN,ID2,IFNGR1,IGF1,IGF2,IL11RA,IL6ST,IL7R,INHBB,INSRR,ITGA1,ITGA8,ITGB8,LAMA1,LAMA2,LAMB2,LDLR,LEPR,LIPA,MYLK,NFIL3,NPC1,NQO1,NTRK1,P4HA3,PDE4D,PDGFD,PDGFRA,PIK3R1,PLCB1,PPARGC1A,PTGFR,SFRP4,SGSH,SMPD1,STAR,STAT1,STAT5A,SYN…	523 (20)
tretinoin		chemical - endogenous mammalian	Inhibited	-7.523	bias	4.52e-17	ABI3BP,ADAMTS5,AFF2,AHR,AIG1,ALDH1A1,ALDH1A3,ALDH3A1,ALDH3A2,ALPL,APBB1IP,APCDD1,APOE,AQP1,BCL3,BMP4,C1S,C3,CACNA1C,CASP1,CAVIN3,CBR1,CD14,CD63,CD74,CD9,CHI3L1,CHL1,CHRM2,CLEC11A,CREG1,CTSK,CUBN,CYP26B1,DAPK2,DCN,DDB2,DDIT3,DDIT4,DHRS3,DHX58,DIO2,ELN,EN1,ENOX1,EPHX1,EYA2,FAM111A,FCGRT,FGFR1,FOSL2,FST,GPX1,GREM1,GRIN2D,GSN,HAAO,HMOX1,HNMT,HSF4,HSPA2,HSPB1,ID2,IFI35,IFI6,IFITM1,IFNGR1,IGF1,IGF2,IGF…	473 (17)
ESR2		ligand-dependent nuclear receptor		-1.457	bias	4.93e-17	A4GALT,ADAMTS1,ADAMTS5,ANGPTL2,ANXA4,APOE,AQP3,ARID5B,ARNT2,ARRDC4,ATP2B1,BAG1,BMP4,C3,CCN5,CDKN1C,CEBPD,CLU,COL16A1,COL7A1,CRYZ,CST1,CTHRC1,CXCL12,CXCL16,CYP19A1,CYP26B1,DDB2,DUSP10,EFEMP2,EPHA3,EYA4,FBLN1,FBLN5,FGFR1,FMOD,FOSL2,FOXQ1,FST,GBP2,GPX3,GREM1,HSPA2,IFI35,IGF1,IGFBP4,KAZALD1,KCNK15,KLF4,LMNA,LRATD1,LRP1B,LRRC15,MDK,MGP,MICOS10-NBL1/NBL1,MME,MMP13,MMP2,MMP3,MSC,NTRK1,OXT,PCOLCE,POSTN,P…	584 (20)
dihydrotestosterone		chemical - endogenous mammalian	Inhibited	-4.338	bias	1.93e-16	ABCC4,ACE,ADAMTS1,AIG1,ALDH1A3,APOE,AQP1,B2M,BASP1,BMF,C1orf21,CASP1,CD63,CD74,CHI3L1,CLU,CMKLR1,CNTNAP2,CYP19A1,DCN,DHCR24,DIO2,ELN,FBXO32,FGF7,FGFR1,FOXQ1,FST,FTH1,FTL,GAS6,GLUL,GPX3,GPX4,GSN,HSPB1,ID2,IGF1,IGFBP4,IGFBP5,IL6ST,INHBB,LDLR,LDLRAP1,LY6E,MAF,ME1,MME,MMP13,MMP2,MMP3,MYLK,NNAT,OXT,POSTN,PPARA,PRNP,PROS1,PRUNE2,RARG,RGN,RUNX2,SELENBP1,SELENOP,SFRP4,SLC16A6,SLC1A3,SLC1A5,SLC4A4,SLC7A8,…	573 (22)
SP1		transcription regulator	Inhibited	-4.877	bias	3.28e-15	ACSS1,ACTA2,ACVRL1,ADAMTS1,ADCY4,ADRA1D,AEBP1,ALDH3A2,ALPL,APOE,ASS1,BAG2,BDNF,BMP4,CAT,CD55,CDC25B,CEBPD,CHI3L1,COL7A1,CRYAB,CXCL12,CYBRD1,CYP19A1,CYP1B1,CYP51A1,DHCR24,F10,FAS,FDX1,FES,FGFR1,FOXF2,GPX4,HDAC4,HGF,HMOX1,IFITM3,IFNGR1,IGF1,IGF2,IGFBP4,IRAK3,JAM2,KLF4,LAMA1,LDLR,LIPA,MMP11,MMP2,MYLK,NAB2,NR5A2,NTRK1,PDGFRA,PENK,PLA2G4A,PRKG1,PRNP,PSG5,PTH1R,PTN,RECK,RUNX2,SLC2A12,SLC39A8,SMPD1,SNAP…	515 (22)
KRAS		enzyme		0.672		5.23e-15	ABCC4,ACVR1,ADGRL3,AHR,AMPH,AOX1,B2M,B3GALNT1,BAG1,BMP4,CASP1,CCDC125,CD74,CHI3L1,CLU,CRYAB,CRYZ,DCLK1,DDIT3,EFEMP1,ELN,EMP2,FAS,FES,FGF7,FGFR1,FTH1,G6PD,GALNT18,GAS1,GCNT1,GGT5,GLUL,GPC3,GPC5,GSN,GSTM1,H2AC6,HMOX1,HSPB1,IFI6,IFITM1,IFITM2,IFITM3,IGF2,IRF2,LAMA2,LAMA3,LAMB2,LGALS3,LTBP4,MICOS10-NBL1/NBL1,MMD,MME,MMP2,MMP3,MX1,MYLK,NFE2L2,NPC1,NQO1,NR5A2,NXN,PCOLCE,PDGFRA,PDPN,PLCD1,PLEKHO2,PMP22,…	451 (18)
medroxyprogesterone acetate		chemical drug	Inhibited	-7.408	bias	5.27e-15	ADAMTS1,ADCY4,ALDH3A2,ARNT2,ARPC1B,ARSA,ARSG,ASS1,B4GALT1,BDNF,BMP4,CDC25B,CDKN1C,CHRM2,COL4A4,CTSK,DCN,DDB2,FAS,FGFR1,FMOD,GAA,GLUL,GPX3,GSN,HGF,HTRA3,ID2,IFI35,IFNGR1,IGF1,IGF2,IL11RA,IL6ST,IL7R,INSRR,ITGA1,ITGA8,ITGB8,LAMA1,LAMA2,LAMB2,LEPR,LIPA,LMNA,MYLK,NPC1,NTRK1,ODF3B,P4HA3,PDGFD,PDGFRA,PIK3R1,PLAAT4,PLCB1,SAMHD1,SFRP4,SGSH,SLPI,SMPD1,STAT1,STAT5A,TBL1XR1,THBS1,WNT16,WNT2B,WNT5A,WNT5B	541 (21)
TP53		transcription regulator	Inhibited	-3.651		6.26e-15	ABCB4,ACADS,ACE,ACP2,ACSS1,ACTA2,ADAMTSL4,ADGRE5,AIFM2,ALDH1A1,ALDH1A3,ALDH4A1,ANGPT1,ANXA4,APOE,APOL1,AQP3,ARPC1B,ASS1,BAG1,BCL3,BDKRB2,BDNF,BMF,CASP1,CASP4,CAT,CCN5,CD81,CDC25B,CEBPD,CFLAR,CLCA2,CLU,COL14A1,COL7A1,COMT,COQ8A,COX7A1,CRYAB,CSF1,CTSF,CTSK,CXCL12,CYB5A,CYP19A1,CYP26B1,CYP51A1,DDB2,DDIT3,DDIT4,DHCR24,DLST,DNAJA4,DNAJB2,DNAJC15,ECM1,EPAS1,EPHX1,EYA4,FAS,FGF13,FGF7,FGFR1,FHL2,FLRT2,FO…	459 (18)
mifepristone		chemical drug		1.984		8.19e-15	ABCC3,ACE,ALPL,APOE,AQP1,C3,CASP1,CBR1,CD14,CD74,CEBPD,CHI3L1,CISH,CLU,CTSF,DDIT4,DIO2,EDNRB,EPHB3,FAS,FST,FTH1,GAS6,GSTM1,IGF2,INHBB,JAK3,JAM2,KLF4,LAMA2,LDLR,LRP1,MME,MMP3,NFE2L2,NQO2,OGN,OXT,PAX9,PDGFRA,PLA2G4A,POSTN,PRKG2,PTGER2,PTGIS,PTN,RUNX2,S100A6,SERPING1,SFRP4,SNAP25,STAR,STAT5A,TIMP1,TNFAIP6	556 (19)
PPARGC1A	-1.036	transcription regulator		1.419	bias	9.91e-15	ADAMTS1,ADAMTS2,ADAMTS5,BMP4,BMPER,C3,CAT,CCN4,CEBPD,CTSA,DCN,DIO2,EPAS1,FAM20A,FBLN1,FBXO32,GAS6,GK,GPC6,GPX1,HMOX1,IGFBP5,IGFBP6,INHBB,INSIG1,ISM1,KCNK1,LAMA2,LDLR,LIPA,LUM,ME1,MMP19,MMP2,NR1H3,NR5A2,OGN,OLFML3,PDPN,PIK3R1,PODN,POSTN,PPARA,PPARGC1A,PTN,RUNX2,RXRA,SLIT3,SOCS3,SOD2,SREBF1,ST8SIA1,STAR,SVEP1,TGFBR3,THY1,TIMP1,TNFRSF11B,TXNRD2	461 (17)
ziritaxestat		chemical drug		-0.218		1.95e-14	ADAMTS5,AKR1C1/AKR1C2,AKR1C3,ALDH1A3,APOL6,BMF,CEMIP,CREBRF,DDIT4,FST,GBP2,HDAC5,HMOX1,KRTAP1-5,LPAR1,MX1,NATD1,OAS2,OAS3,SULF1,USP18
cycloheximide		chemical reagent	Activated	2.457		4.19e-14	ADCY1,AHR,APBB1IP,AQP1,ASS1,B2M,BDNF,CAT,CD4,CD55,CEBPD,CFLAR,CSF1,CYP19A1,DDIT4,DIO2,FAS,FDX1,FGFR1,FOSL2,FST,GBP1,HGF,HMOX1,IGF1,IGF2,IGFBP4,IGFBP5,IGFBP6,IL7R,KCND2,MME,MMP11,MMP13,MMP19,MMP2,NFE2L2,NQO1,NR1H3,OGN,PDGFRA,PSCA,PTGIS,RARG,RUNX2,RXRA,SLC30A1,SOCS3,STAR,THBS1,THRB,TIMP1,TNFAIP2,TNFAIP6,TNFRSF11B,TOB1,TRAF1,TRAF3IP2,VCAM1	477 (17)
SB203580		chemical - kinase inhibitor	Activated	7.038	bias	4.34e-14	ACOT2,ACTA2,ADAMTS4,ALPL,APOBEC3G,APOL1,AQP1,BDNF,BMP4,C3,CD55,CEBPD,CRYAB,CTSK,CYP1B1,CYP26B1,CYP51A1,DDIT3,EDNRB,EFEMP1,EMP2,FAS,FOXQ1,GBP2,GK,GPR88,HAS3,HMOX1,IFI35,LMOD1,MMP13,MMP2,MMP3,MX1,NKD2,NQO1,PATJ,PDGFRA,PENK,PLAAT4,POSTN,PPARA,PPARGC1A,PTGES,RCN3,RUNX2,SECTM1,SERPING1,SGMS2,SLC15A3,SLPI,SOCS3,SOD2,SOD3,STAR,STAT1,STK17B,THBS1,TIMP1,TNFAIP6,TNFRSF11B,TOX,TRAF1,TRPA1,TYMP,VCAM1,VIM,XYL…	469 (18)
Alpha catenin		group	Activated	5.483	bias	5.99e-14	ADAM33,ADAMTS1,ADAMTS2,ADAMTS4,ADAMTS5,BCL3,CDH11,CXCL12,ELN,EPHA3,IGF1,IGF2,IGFBP4,IGFBP6,IL6ST,LAMA2,LUM,MMP11,MMP13,MMP19,MMP2,PDGFRA,SOCS3,STEAP2,STEAP4,TIMP1,TNFAIP2,TNFAIP6,TWIST2,VCAM1,VIM	337 (16)
IL1		group	Inhibited	-4.415	bias	6.01e-14	ADAMTS1,ADAMTS4,ADAMTS5,AHR,AKR1C1/AKR1C2,ALDH3A1,APOE,BDNF,C3,CASP1,CD55,CEBPD,CHI3L1,CSF1,CYP27A1,DCN,FAS,FGF7,FST,FTH1,FZD5,GDNF,HGF,HMOX1,IGF1,IL1R1,IL7,KYNU,LAMB2,LDLR,LRP1,MMP13,MMP2,MMP3,NGF,NR1H3,NTRK1,PDGFRA,PLA2G4A,PPARA,PPARGC1A,RUNX2,RXRA,SDC4,SOCS3,SOD2,SREBF1,THY1,TIMP1,TNFAIP6,TNFRSF11B,TNFRSF1B,TRAF3IP2,TYMP,VCAM1,WNT5A	447 (15)
PDGF BB		complex	Inhibited	-3.399	bias	6.81e-14	ACTA2,ADARB1,ADRA1D,ATP2B1,BCL3,BDKRB2,BMP4,C3,CASP4,CEBPD,CRYAB,CSF1,DCN,DDIT3,EDNRB,FBLN5,FGF7,FGFR1,FHL2,GBP2,GDNF,GLUL,GREM1,GUCY1B1,HDAC4,HMOX1,HSD3B7,IGF1,IGF2,IGFBP4,LAMB2,LBP,LDLR,LGALS3,LMNA,MGST1,MICOS10-NBL1/NBL1,MMP2,MMP3,NFIL3,PCOLCE,PDGFRA,PDLIM1,POSTN,PRRX2,PRSS35,RND3,SOCS3,SOD2,SREBF1,THBS1,TIMP1,TOB1,VCAM1	436 (19)
NFKBIA		transcription regulator	Inhibited	-3.084	bias	1.02e-13	ADAMTS5,ADGRE5,AEBP1,BCL3,C3,CASP4,CDC25B,CEBPD,CFLAR,CH25H,CHI3L1,CHI3L2,CLU,CRYAB,CSF1,CTSF,CTSZ,CXCL12,CYP1B1,DCN,DDIT3,FAS,FCGRT,FHL2,FOXF2,GBP2,GPR176,GPX3,GSTM5,HMOX1,IFI6,IGF2,IGFBP6,IL15RA,IL7R,IRX3,JDP2,LITAF,LY6E,LYNX1,MGMT,MGP,MMP13,MMP3,MR1,MSC,NGF,NINJ1,OGN,PCDH7,PDLIM1,PIK3R1,PTGES,SDC4,SEMA3F,SOCS3,SOD2,SOD3,TIMP1,TNFAIP2,TNFRSF11B,TNFRSF1B,TRAF1,VCAM1	471 (17)
cigarette smoke		chemical toxicant	Inhibited	-4.085	bias	1.19e-13	ACTA2,AHR,ALDH3A1,AOX1,C3,CAT,CDC25B,CHRM2,CLU,CYP1B1,DDIT3,DDIT4,DNAJB2,ELN,EPAS1,FBXO32,FTL,G6PD,GPX3,GSR,GSTM5,HAS3,HMOX1,IFITM1,IGF1,KLF4,MAP1LC3A,MMP2,MMP3,MX1,NFE2L2,NQO1,OAS2,OAS3,P2RX4,PGF,PPARA,PTGES,RUNX3,SOD2,SOD3,SQSTM1,SREBF1,STAT1,TIMP1,TXNRD1,WNT5A	385 (15)
raloxifene		chemical drug		-0.278		4.51e-13	ACVRL1,ADCY9,ALDH4A1,BCL3,BMP4,CCN5,CLU,CSF1,CXCL12,CYP1B1,DDIT4,HMOX1,IGF1,IGFBP4,IL1R1,INHBB,KYNU,LAMB2,LDLR,LITAF,LUM,MATN2,MMD,MMP13,MMP2,MMP3,MPPED2,NTRK1,PDGFRA,PPP1R3C,PTGER3,SELENBP1,SMPD1,TIMP1,TNFRSF11B,TUBA4A	485 (20)
JUN		transcription regulator	Inhibited	-3.342	bias	6.44e-13	ACTA2,ANGPTL2,APOE,BCL3,BDNF,C3,CASP4,CD14,CDH11,CFD,CFLAR,CHL1,CLU,COMT,CSF1,CXCL16,CYP19A1,CYP1B1,DIO2,EPAS1,FAS,FBLN5,FTH1,GAS6,GDNF,HMOX1,ID2,IGFBP4,IGFBP6,IL7R,IRAK3,ITGB8,LBP,LGALS3,LMNA,LPAR1,MAF,MMP13,MMP2,MMP3,NGF,NQO1,NR5A2,NRCAM,PENK,PLA2G4A,PTGES,PTPRD,PTPRO,RARG,RGN,RUNX2,RXRA,SOCS3,SOD2,STAR,STAT1,STAT6,SULF2,THBS1,TIMP1,VCAM1,VIM,WNT16,WNT5A,WNT9A,XYLT1	466 (17)
prostaglandin E2		chemical - endogenous mammalian	Inhibited	-4.037	bias	6.78e-13	ACTA2,ADAMTS1,AHR,ANGPT1,AQP3,CASP1,CASP4,CD14,CD55,CEBPD,CSF1,CXCL12,CYP19A1,DCN,FAS,FMOD,FOSL2,FST,GCNT1,HMOX1,IGF1,IGFBP4,IGFBP5,IL15RA,IL1R1,IL7R,JAK3,KLF4,LMNA,MAFB,MMP13,MMP19,MMP2,MMP3,NFIL3,NR1H3,NR5A2,PENK,PGF,PLA2G4A,PTGER2,PTGES,RUNX2,SCN9A,SOCS3,STAR,TGFBR3,THBS1,TNFAIP6,TNFRSF11B,VIM	376 (14)
molybdenum disulfide		chemical reagent		1.414	bias	7.14e-13	ACTA2,AKR1C1/AKR1C2,AKR1C3,BST1,C1orf198,CD248,COL12A1,COL16A1,CPNE7,CRYAB,CTSK,DMPK,ELN,FNDC1,FTH1,GPC4,GPNMB,GREM1,HMOX1,IGFBP5,LMOD1,MASP1,MGST1,NQO1,PCDH10,PLA2G4A,PODN,RARRES1,STEAP1,SYNPO2,THBS1,TP53I11
FGF2		growth factor	Inhibited	-4.12	bias	9.13e-13	ACE,ACTA2,ADAMTS5,ANGPT1,AQP1,AQP3,BDNF,BMP4,CCN4,CDH11,CFLAR,CRYAB,CSF1,CTSK,CXCL12,DCN,DDIT3,EDNRB,ELN,EPAS1,EPHA4,FAS,FDX1,FGFR1,FTH1,GBP1,GDNF,GPNMB,GREM1,GRIA3,GRIK5,HGF,ID2,IFITM2,IGF1,IGF2,IGFBP4,IGFBP5,ITGA1,LAMA1,LMNA,MGMT,MGP,MMD,MMP13,MMP2,MMP3,NR5A2,PDGFRA,PENK,PGF,RUNX2,S100A4,SEMA6D,SOCS3,SQSTM1,STAR,STOM,TGFBR3,THBS1,TIMP1,TWIST2,VCAM1,VIM,WNT16,WNT5A	470 (19)
IGF1	-1.059	growth factor	Inhibited	-3.764	bias	1.12e-12	ACTA2,ADAMTS2,AKR1C1/AKR1C2,BDNF,BMP4,CCN5,CD74,CEBPD,CFLAR,CISH,CLEC11A,CLU,COL14A1,COL16A1,CRYAB,CSF1,CYP19A1,CYP1B1,DCLK1,DCN,DDIT3,DDIT4,ELN,EPAS1,FBLN1,FBXO32,FGFR1,FHOD3,GAS6,GDNF,HGF,HMOX1,ID2,IFITM3,IGF1,IGF2,IGFBP4,IGFBP5,IGFBP6,IL1R1,JDP2,LEPR,LHFPL6,MDK,MMP13,MMP2,MMP3,NFE2,NFE2L2,NNMT,NTN1,NTRK1,NUPR1,OXT,PCOLCE,PDGFRA,PENK,PLXDC2,POSTN,PRNP,PTH1R,RUNX2,SLPI,SOCS3,SREBF1,STAR,SULF1,TB…	597 (21)
IL6		cytokine	Inhibited	-5.05	bias	1.98e-12	ABCC3,ACTA2,ACVR1,ACVR2A,ACVRL1,ADAMTS1,ADAMTS4,ADAMTS5,ADGRE5,AHR,ANGPT1,APOE,BCL3,BDNF,C3,CASP1,CASP4,CD14,CD74,CEBPD,CFD,CFH,CFLAR,CISH,CLU,CRYAB,CSF1,CST3,CTSK,CYP19A1,CYP1B1,DCN,DLX5,EPHA4,FAS,FCGRT,GBP2,GREM1,HFE,HGF,HMOX1,ID2,IFITM3,IGF1,IGF2,IGFBP4,IGFBP5,IGFBP6,IL1R1,IL6ST,IL7,IL7R,IRAG1,ITGA1,LBP,LDLR,MAF,MFAP4,MMD,MMP13,MMP2,MMP3,MRAS,NGF,PENK,PGF,PRNP,PSMB10,PSME1,PTGES,PTGFR,RUNX2,SC…	487 (18)
GNA15		enzyme				2.38e-12	ACTA2,ADARB1,BMP4,C3,CASP4,CEBPD,CRYAB,DDIT3,FBLN5,FGF7,FHL2,GBP2,GLUL,GUCY1B1,HMOX1,HSD3B7,LAMB2,LBP,LGALS3,MGST1,MICOS10-NBL1/NBL1,PDLIM1,PRRX2,PRSS35,SELENBP1,SOD2,SORBS2,TIMP1	391 (16)
OGA		enzyme		0.653		2.62e-12	ACSL4,ACSS1,ADAMTS5,ADGRG2,AIFM2,APOBEC3G,APOE,ASS1,C1RL,CACNA2D3,CASP1,CCBE1,CD14,CD55,CH25H,COL10A1,CXCL16,CYP4V2,DCLK1,DLST,EPHA4,EPHB3,EPHB6,FAS,FBLN1,FGF13,FGFR1,G6PD,GAA,GAS1,GAS6,GBGT1,GLI3,GLUL,GSN,HSD3B7,IGF1,IGF2,IGFBP4,IGFBP5,IL6ST,JDP2,KREMEN1,PIK3R1,PLA2G4A,PLAAT3,PLPP3,PRKG1,PRKG2,S100A6,SOCS3,STAT1,TGFBR3,THBS1,TIMP1,TNFRSF11B,TUBA4A,VIM,WNT16	511 (24)
PGR		ligand-dependent nuclear receptor	Inhibited	-3.3	bias	3.61e-12	ADAMTS1,ADARB1,AKR1C3,ALDH1A3,CCN5,CDKN1C,CEBPD,COMT,CYP19A1,CYRIA,EPAS1,GAS6,GBP1,GLUL,GRIA3,HSPA2,IFI35,IGFBP5,IL1R1,KCNK1,KLF4,KLF9,LAMB2,MX1,NPC1,NQO2,NSUN5,OAS2,OAS3,P2RX4,PDLIM1,PGRMC1,POSTN,PPIF,PRKG2,PRRX1,PTGES,RAB9A,RASSF2,S100A6,SELENOP,SLC39A8,SNAP25,STAT1,STAT5A,STEAP1,TBC1D8,XAF1	528 (16)
IKZF1		transcription regulator	Activated	4.892	bias	3.9e-12	AQP1,B2M,C1QTNF1,CALHM5,DEPP1,DIPK1A,DTX3L,EPSTI1,FGF13,FGFR1,G6PD,GAS6,GAS6-DT,IFI6,IGF1,IL18R1,IL6ST,IL7R,KIF16B,KLF4,LEPROT,LHFPL6,LRP1,MAN1C1,NFE2,NFIX,P2RX4,PRNP,PROS1,PTH1R,RASSF4,SCN9A,SGSH,SH3BP5,SHISAL1,SHROOM3,SIPA1L2,SLC27A3,SLPI,SULF2,TMEM119,TRIM38,TXNIP	257 (6)
PD98059		chemical - kinase inhibitor	Activated	6.005	bias	4.13e-12	ACE,ACTA2,APOBEC3G,BDNF,C3,CCN5,CD14,CD4,CD55,CD74,CEBPD,CFLAR,CHN1,CLU,CTSK,CYP19A1,CYP1B1,DDIT3,DHRS3,DIO2,EDNRB,ELN,EPAS1,FAS,FTH1,GDNF,GPC5,HGF,HMOX1,IGF1,IGF2,INSIG1,LAMA3,LDLR,MMD,MMP11,MMP13,MMP2,MMP3,MT1M,NFE2L2,NGF,NINJ1,NPC1,NQO1,NXN,PDGFRA,PIK3R1,PLA2G4A,POSTN,PRNP,PRSS3,PTGES,RECK,RUNX2,S100A4,SELENBP1,SELENOP,SOCS3,SREBF1,STAR,STAT5A,STOM,THBS1,TIMP1,TRAF1,TUBA4A,TXNIP,TYMP,VCAM1,VIM…	477 (19)
FSH		complex	Inhibited	-3.603	bias	7.03e-12	ACP2,ACTA2,ACVR2A,ADAMTS1,ADCY9,AHR,ALDH3A2,ALPL,AQP3,ARHGEF5,ATP2B1,BAG1,BDNF,CASP4,CD55,CDKN1C,CFLAR,CH25H,CLEC11A,CYP19A1,DHRS3,DLX5,FDX1,FGFR1,FILIP1L,FOSL2,FST,GBP1,GK,GPRC5B,HDAC5,IGFBP4,INHBB,LDLR,LRRC32,MAP3K5,MICOS10-NBL1/NBL1,MMP2,NOL3,PENK,PGRMC1,PLPP1,PPARA,PRKD1,PRNP,PTGER2,RASSF2,SNAP25,STAR,STAT1,TGFBR3,THBS1,TIMP1,TNFAIP6,TNFRSF11B,TOB1,TP53I11	532 (19)
trans-hydroxytamoxifen		chemical drug		-0.098		1.05e-11	ACVR1,ADCY9,ADGRA2,ALDH4A1,APOE,ARNT2,BMP4,CCN5,CHI3L1,CLU,CRYZ,CXCL12,CYP1B1,DCN,DDIT4,IGFBP4,IL1R1,INHBB,KYNU,LAMB2,LITAF,LMNA,MATN2,MMD,MMP2,MPPED2,PPP1R3C,PTGER3,RAB30,RND3,S1PR1,SELENBP1,SERPINF1,SMPD1,STAT1	415 (11)
FOS		transcription regulator		-1.845	bias	1.33e-11	AKR1C3,ALDH1A3,ANXA4,AQP3,B4GALT1,BDNF,C3,CADM1,CASP4,CAT,CD14,CDH11,CFD,CFLAR,CHI3L1,CLU,COL16A1,CXCL16,DAPK2,DIO2,EPAS1,FLRT2,FTH1,FZD5,GAS1,GSR,HMOX1,HTATIP2,IGFBP5,IGFBP6,IRAK3,LAMA3,LGALS3,MGST1,MMP13,MMP2,MMP3,NFE2L2,NFIL3,NGF,NQO1,NR1H3,NR5A2,PDPN,PENK,PTH1R,PTPRD,PTPRO,PXK,RAB11FIP1,RARG,RGMA,RNH1,RXRA,SELENBP1,SEMA3B,SEMA4D,SEMA6D,SFRP4,SLPI,SOCS3,STAR,STAT6,SULF2,TIMP1,TNFRSF11B,VCAM1,V…	268 (13)
NKX2-3		transcription regulator		1.99		1.35e-11	ACTA2,ALPL,APOBEC3G,BMP4,CASP1,CRYAB,CXCL16,DCLK1,DHX58,FBXO6,FLRT2,GALNT15,GBP1,GBP2,HFE,IL7R,KLF4,LY6E,MEDAG,MT1M,PARP10,PARP9,PLCB1,PLEKHA4,PLSCR1,POSTN,PRSS12,SHOX2,SLC40A1,SNCAIP,STAT1,SYT11,TENT5A,TYMP,UBA7,UBE2L6,USP18,VCAM1,XAF1	55 (3)
CTNNB1		transcription regulator	Inhibited	-4.615	bias	1.7e-11	ACADS,ACTA2,ACVR2A,ADGRG2,AHR,ALDH1A1,ALDH1A3,ALDH3A2,APCDD1,BDNF,BMF,BMP4,CADM1,CCN4,CD4,CDH11,CFD,CLU,CREG1,CTHRC1,CTSF,CTSZ,CXCL12,CYB5A,CYP19A1,CYP1B1,CYP51A1,DCT,DDIT3,DIO2,ECM1,EPHB3,EYA2,FAM126A,FAS,FOXQ1,FST,GDNF,GLI3,GLUL,GPR1,GREM1,GSC,HTATIP2,ID2,IFITM1,IGF2,IGFBP5,IL1R1,IL7,INHBB,ITGA1,JAM2,LGALS3,LIPA,LMNA,LSP1,LY6E,MAP3K5,ME1,MME,MMP13,MMP2,MMP3,MYLK,NOP53,NR5A2,NRCAM,NTN1,OGN,PIK3R…	478 (20)
SMARCA4		transcription regulator	Inhibited	-6.413	bias	2.63e-11	ACE,ACTA2,AHR,ALDH1A3,ANGPTL2,APOBEC3G,ARRDC4,BIRC7,BMP4,CALB2,CARD16,CASP1,CD63,CD74,CDH11,COL7A1,CORO6,CSF1,CYB5R2,DCT,ECM2,EPHA4,ESPNL,FAS,FHL2,FOSL2,GBP1,GPX1,GULP1,HDAC4,HFE,HNMT,IFITM1,IFITM2,IFITM3,IGF1,IGFBP4,IGFBP5,IL15RA,IL7R,KCNS3,LAMA3,LGALS3,LMNA,LUM,MAPK13,MCTP2,MELTF,MGP,MMP2,MYLK,PAX8-AS1,PER3,PLPP3,PSG4,PSG5,RAD1,RAMP1,RUNX2,S100A6,SELENOP,SEMA3B,SLC40A1,SNAPC2,SOD3,STXBP6,TAPBPL…	480 (20)
halofuginone		chemical drug		1.873	bias	2.66e-11	ANXA4,CD55,CPQ,CTHRC1,CTSK,EDNRB,ELN,EPHX1,FBLN5,GPX3,IFITM2,LIN7A,MMP13,MMP2,MMP3,NAB2,NFE2L2,NLGN1,PCOLCE,PDGFRA,PLCB4,PLPP3,PMP22,POR,PRELP,PTK2B,RGCC,SLC39A8,TIMP1,VCAM1,WNT5A	404 (17)
Interferon alpha		group	Inhibited	-5.283	bias	2.96e-11	A4GALT,ACP2,APOBEC3G,APOL1,AQP3,B2M,BCL3,BMP4,C3,CASP1,CD81,CGAS,CH25H,CISH,COX7A1,CYB561,DDIT4,DHX58,EPSTI1,FAS,FBXO6,FOSL2,GBP1,GBP2,IFI35,IFI6,IFITM1,IFITM2,IFITM3,IGFBP4,IL15RA,IL17RA,IL18R1,IL1R1,IL6ST,IL7,IL7R,MMP3,MX1,MYLIP,NFIL3,OAS2,OAS3,PARP10,PARP9,PHF11,PLAAT4,PLSCR1,PTGES,SERPINB1,SLC1A5,SOCS3,STAT1,TMEM140,TRANK1,TYMP,UBA7,UBE2L6,USP18,VCAM1	361 (14)
rosiglitazone		chemical drug	Inhibited	-2.92	bias	3e-11	ACADS,ACVR2A,ADAMTS1,APOE,APOL6,AQP3,BDNF,BIRC7,C3,CAT,CCN4,CCN5,CFD,COX7A1,CSF1,CYP19A1,DHRS3,DIO2,DLX5,FDX1,FGF13,GBP1,GBP2,GK,HGF,HMOX1,IDH1,IGF1,IGF2,IGFBP5,IGFBP6,IL7R,INSIG1,ITGA1,KLF4,LRP1,MAN1C1,MR1,NGF,NR1H3,OAS2,OAS3,PDGFRA,PENK,PIK3R1,PLPP3,POSTN,PPARA,PPARGC1A,PTGES,PTPRO,RUNX2,SAMHD1,SERPINF1,SLC27A3,SOCS3,SOD2,SPON2,SREBF1,STAT1,THBS1,TIMP1	430 (17)
ESR1		ligand-dependent nuclear receptor	Inhibited	-3.031		3.41e-11	ABCC3,ACE,ACTA2,ADAMTS5,ADCY1,ANGPTL2,ANXA4,APOE,AQP1,AQP3,ARL4D,ARSG,ASS1,ATP2B1,ATP6V1A,BAG1,BDNF,BMP4,C3,CCN5,CD55,CD74,CDKN1C,CEBPD,CHRM2,CISH,COL16A1,COMT,CXCL12,CYP19A1,CYP1B1,CYP26B1,DDB2,DDIT4,DHCR24,DUSP10,EFEMP1,ELN,FAS,FBLN1,FGFR1,FOSL2,FST,G6PD,GLDN,GREM1,GSN,GUCY1B1,GULP1,HACD1,HFE,HSPA2,IFI6,IFITM1,IFITM2,IFITM3,IGF1,IGF2,IGFBP4,IGFBP5,IL17RA,IL6ST,INHBB,INMT,JAK3,KLHL13,LAMB2,LBP,L…	522 (21)
thioacetamide		chemical toxicant	Inhibited	-3.515	bias	7.46e-11	ABCC4,ACOT2,ACTA2,ADAMTS1,AKR1C3,ANXA4,CD14,CD55,CLU,CPQ,CTSF,EDNRB,ELN,EPHX1,FBLN5,GPNMB,GPX3,HGF,IFITM2,IGF1,LGALS3,LIN7A,MMP13,MMP2,NFE2L2,NLGN1,PCOLCE,PDGFD,PDGFRA,PLCB4,PLPP3,PMP22,POR,PRELP,PSMB10,PTK2B,RGCC,SLC7A11,TIMP1,TRIM25,WNT5A	493 (14)
E. coli serotype 0127B8 lipopolysaccharide		chemical - endogenous non-mammalian	Inhibited	-2.012	bias	7.56e-11	ACSS1,ADGRG2,ADRA2A,AQP1,BDNF,CALB2,CD14,CXCL12,CXCL16,DDIT3,DIO2,EDNRB,ELN,GDNF,GLDN,GLUL,GPR85,GPRC5B,HMOX1,IGF1,IL7,LAMB2,LGALS3,MMP3,NGF,PTGES,SLC7A11,SOCS3,SOD2,SOD3,STAT1,SYNM,TGFBR3,TNFRSF11B	339 (15)
LDB1		transcription regulator		0.603		9.7e-11	ACOX2,AHR,ANGPT1,CASP1,CASP4,CAT,CGAS,COMT,DHX58,EFEMP2,FBLN1,FES,FTH1,FZD5,GPRC5B,GSN,LSP1,LTBR,MAP3K5,MDK,NFE2,NLRX1,NOVA1,PCBP3,PLA2G4A,PLSCR1,RHOBTB3,RRAD,RXRA,SERPINF1,SIX3,SLC16A5,SLC40A1,SLC7A8,SOD2,SQSTM1,STAT5A,THEMIS2,THY1,TNFRSF1B,TNS2,TRAF1,TRIM25,TXNIP
TWIST1		transcription regulator	Inhibited	-3.003	bias	1.02e-10	ACTA2,ADAMTS1,ALDH1A1,AOPEP,C1QTNF1,C3,CCN4,CHI3L1,CLU,CXCL12,DCN,FAS,FMOD,GSN,IGFBP4,IGFBP5,ITGA8,LMNA,MME,MMP2,MXRA8,OLFML3,OSGIN1,PCDH18,PCOLCE,PDGFRA,PRKD1,PRRX2,RUNX2,RUNX3,S100A4,VIM	423 (17)
LMO2		transcription regulator		0.603		1.09e-10	ACOX2,AHR,ANGPT1,CASP1,CASP4,CAT,CGAS,COMT,DHX58,EFEMP2,FBLN1,FES,FTH1,FZD5,GPRC5B,GSN,LSP1,LTBR,MAP3K5,MDK,NFE2,NLRX1,NOVA1,PCBP3,PLA2G4A,PLSCR1,RHOBTB3,RRAD,RXRA,SERPINF1,SIX3,SLC16A5,SLC40A1,SLC7A8,SOD2,SQSTM1,STAT5A,THEMIS2,THY1,TNFRSF1B,TNS2,TRAF1,TRIM25,TXNIP
COLQ		other		-1.206		1.53e-10	ADAMTS2,ADAMTS5,BDNF,BMP4,CHRNA1,CHRNE,COL7A1,DCN,ECM1,FBLN5,FGF7,GPC4,LAMB2,LTBP4,MMP19,MMP2,PRELP,SDC4,SGCD,TIMP1
filgrastim		biologic drug		1.99		1.72e-10	ACSL4,ALPL,ANGPT1,B2M,CARD6,CBR1,CD55,CD74,CLU,CST3,CYB561,CYP1B1,CYP27A1,DPYD,EPSTI1,FAM111A,GBP1,IFI6,IL18R1,IL1R1,IRAK3,KLF9,LDLR,LGALS3,LYSMD2,MELTF,METTL7A,MME,MX1,OAS3,PDE4D,PDLIM1,PSMB10,PSME1,PTGER2,QSOX1,RARRES1,S100A4,S1PR1,SAMHD1,SERPINB1,SERPING1,SGSH,SLC1A3,SPON2,SQSTM1,STAT1,SULF2,TMEM140,TNFAIP2,TNFSF12,TREX1,TUSC1,VIM,XAF1,ZNF395,ZNF438
BMP7		growth factor		-1.32	bias	1.78e-10	ACTA2,ACVR1,BMP4,CEBPD,COL10A1,COX7A1,CYP19A1,DLX5,GREM1,GSC,ID2,IGF1,IGF2,IGFBP4,IGFBP5,IGFBP6,KLF4,MAP3K5,MMP13,MMP2,MMP3,PENK,PIK3R1,PPARGC1A,RUNX2,S100A4,SOCS3,STAR,SULF1,TIMP1,VIM,WNT5A,WNT5B	378 (16)
D-glucose		chemical - endogenous mammalian	Inhibited	-3.175	bias	2.04e-10	ACE,ACSS1,ACTA2,ADARB1,AQP1,ASS1,ATP2B1,BMP4,BVES,C3,CACNA1C,CASP1,CAT,CD55,CFLAR,CLU,DCN,DDIT3,DDIT4,ERFE,FAS,FBXO32,FST,G6PD,GLUL,GPX1,GREM1,GSN,HGF,HMOX1,HSPB1,IDH1,IGF1,IGF2,IL6ST,INHBB,IRAG1,ITGA1,ITGA8,LAMTOR5,LDLR,LMOD1,LRP1,MAFB,MAP1LC3A,MMP13,MMP17,MMP2,NFE2L2,NQO1,PDGFRA,PLA2G6,PLCB1,PON2,PPARA,PPARGC1A,PTGIS,RDH10,RUNX2,S100A4,SCN9A,SELENOP,SLC16A4,SLC1A3,SLC39A8,SNAP25,SOD2,SQSTM1,SRE…	395 (19)
bucladesine		chemical toxicant	Inhibited	-3.057	bias	2.53e-10	ADAMTS1,ALDH3A1,APOE,ASS1,BDKRB2,BDNF,CD14,CLU,CRYAB,CYP19A1,DIO2,EPHA4,FDX1,FGFR1,FOSL2,FST,GALNT14,GALNT16,GLUL,HMOX1,IGF1,IGF2,IGFBP5,IGFBP6,INHBB,ITGA1,JAK3,LDLR,MAP3K5,MMD,MME,MMP13,MMP2,NGF,NTRK1,PDE4D,PDE5A,PDGFRA,PTH1R,QSOX1,RGN,SEMA6D,SNAP25,SOCS3,SOD2,STAR,STOM,TGFBR3,TIMP1,XAF1	437 (18)
PML		transcription regulator		0.841		3.35e-10	ACADS,ACSL4,ANXA4,APOE,CAT,DNAJA4,EPSTI1,FAS,FTL,HMOX1,HSPB1,ID2,IFI35,IFITM1,LDLR,MAF,ME1,MX1,NFE2L2,NQO1,OAS2,OAS3,PLSCR1,PPARGC1A,RXRA,SQSTM1,SREBF1,STAT1,TBX2,TXNRD1,VIM	415 (18)
hydrogen peroxide		chemical - endogenous mammalian	Inhibited	-5.547	bias	3.81e-10	ACE,ACTA2,AEBP1,AKR1C1/AKR1C2,ATP6V1A,CASP1,CAT,CD55,CD63,CD81,CFD,CFLAR,CLU,CRYAB,CSF1,CST3,CYP51A1,DDIT3,DDIT4,DUSP10,ELN,EPAS1,FAS,FBXO32,FTH1,GPX1,HMOX1,IFI6,IL10RB,INSIG1,KLF4,LDLR,MAP1LC3A,MDK,MIAT,MMP13,MMP2,MMP3,NFE2L2,NFIL3,NGF,NOL3,NQO1,OSGIN1,PDGFRA,PGF,PLPP1,PPARGC1A,PTN,RUNX2,RUNX3,SELENOP,SLC30A1,SLC7A11,SOD2,STAR,TGFBR3,TUBA4A,TXNIP,VCAM1,VIM,WNT5A,XAF1	525 (21)
decitabine		chemical drug	Inhibited	-4.999	bias	4.01e-10	ABCC3,ABCC4,ADAMTS1,AMOT,APOE,B2M,BDNF,BMP4,BRD2,CADM1,CD9,CDH11,CDKN1C,CFLAR,CHI3L1,CLU,CNTNAP2,COL7A1,COMT,CXCL12,CYP19A1,CYP1B1,DHRS3,DIRAS3,DNAJC15,EPHA3,EPHB3,EPHB6,FAS,FES,FGFR1,FILIP1L,FLRT3,FOXF2,GLI3,GPC3,GPR85,GPX1,GSN,HTRA3,IFI35,IFITM1,IL7R,ITGA1,KLF4,LAMA2,LAMA3,LDLR,LEPR,LGALS3,LUM,MAF,MAFB,MEG3,MGMT,MMP13,MMP2,MMP3,MX1,NEFL,NFASC,NQO1,NR1H3,PLCB1,PON2,PTPRO,RARRES1,RASGRF2,RASSF2,R…	509 (17)
IKBKB		kinase	Inhibited	-3.879	bias	4.64e-10	AEBP1,C3,CBLB,CDC25B,CEBPD,CFLAR,CH25H,CLU,CSF1,CTSF,CTSK,CTSZ,CXCL12,CXCL16,CYP1B1,DCN,FAS,FOXF2,GBP2,HGF,HMOX1,IGFBP6,MGP,MMP13,MMP2,MMP3,MX1,MYO1D,NGF,OGN,PCDH7,PLA2G4A,POSTN,PTK2B,S100A4,SOCS3,SOD2,SOD3,TNFAIP2,TNFRSF11B,TNFRSF1B,VCAM1,ZNF395	469 (16)
genistein		chemical drug	Inhibited	-2.127	bias	5.3e-10	ACE,ACP2,AGA,AKR1C3,ARSA,ARSG,ATP6V1A,BCL3,BDNF,BIRC7,C3,CAT,CD4,CD74,CFD,CFLAR,CLU,CTSA,CTSF,CTSK,CTSO,CXCL12,CYP19A1,DIRAS3,GDNF,GUCY1B1,HMOX1,ID2,IGF1,LBP,LDLR,LIPA,MMP13,MMP2,MMP3,NFE2L2,NPC1,NR1H3,PIK3R1,RUNX2,RXRA,SGSH,SLC1A5,SLC4A4,SMPD1,SOD2,SQSTM1,STAR,STK17B,TNFRSF11B,VCAM1,WNT5A,XYLT1	398 (16)
trichostatin A		chemical drug	Inhibited	-2.243	bias	5.64e-10	ABCC4,ADAMTS1,ADAMTS5,ADCY1,ALPL,AMOT,ANGPT1,APOE,B2M,BAG1,BDNF,BMP4,BRD2,CD14,CD9,CDKN1C,CFLAR,CISH,CLU,CNTNAP2,COLEC12,CXCL12,CYP19A1,DHRS3,DIRAS3,EPHA3,EPHB3,FAS,FBLN1,FENDRR,FES,FGFR1,FLRT3,FOSL2,FOXF2,FST,G6PD,GLI3,GSN,GSTM4,HDAC9,HMOX1,ID2,IFITM1,IRF2,ITGA1,KLF4,LAMA2,LAMA3,LDLR,LEPR,LMNA,MAF,MGMT,MME,MMP13,MMP3,NEFL,NFASC,NPC1,NQO1,NR1H3,NTRK1,PENK,PLCB1,PON2,PPARA,PRNP,PSG5,RECK,RND3,RUNX…	482 (15)
INHA		growth factor		0.639		6.48e-10	ACTA2,ADAMTS1,BOC,CCN4,CFLAR,COL4A4,CYP19A1,CYP1B1,CYP26B1,CYP51A1,EPHX1,FGFR1,FST,IGFBP4,IL1R1,INHBB,JAM2,LMNA,MATN2,MMP2,PCDH7,PIK3R1,SFRP4,STAR	239 (10)
MAPK1		kinase	Activated	2.67		8.1e-10	APOE,APOL6,BDNF,C1S,CISH,COL7A1,DCN,FAM20A,FBXO32,FES,FHL2,FOSL2,GBP1,GBP2,HMOX1,IFI35,IFI6,IFITM1,IFITM3,IGFBP6,LGALS3,LMNA,MAPK13,MMP13,MMP2,NFE2L2,NUPR1,OAS2,OAS3,PHF11,PLA2G4A,PLA2G5,PLSCR1,POSTN,PRKG1,PROS1,PRSS12,PTGER2,PTPRK,SAMHD1,SECTM1,SHANK2,SLITRK6,STAT1,TNFRSF1B,TRANK1,TRIM25,TRIM38,UBE2L6,USP18,VIM	401 (18)
STAT5B		transcription regulator		0.442		8.96e-10	ACOT1,AKR1C1/AKR1C2,AKR1C3,ALDH3A2,BMF,CASP4,CBR1,CD248,CFLAR,CISH,COX7A1,CYP26B1,CYP39A1,DDIT3,FAM126A,FAS,FBLN1,FOSL2,GPX7,IGF1,LAMA3,LTBR,MAF,ME1,MOXD1,NNMT,NOL3,NQO1,OMD,PDZRN3,PPP1R3C,RAB30,RASD1,SLC16A5,SOCS3,ST8SIA4,STAT5A,SYBU,TANK,TNFRSF14,TOX,TRAF1	480 (17)
cisplatin		chemical drug	Inhibited	-4.627	bias	9.41e-10	ABCC3,ABCC4,ACTA2,ADAMTS1,AKR1C1/AKR1C2,ALDH1A1,ALDH1A3,ANXA4,AQP1,AQP3,BBS9,BIRC7,BMP4,CARD6,CASP1,CAT,CD14,CDC14B,CDC25B,CDKN1C,CFLAR,CLU,CSF1,DDB2,DDIT3,DDIT4,DHRS3,EFEMP2,FAS,G6PD,GAS1,GMDS,GPC5,GPNMB,GSTM1,HDAC9,HMOX1,HSPA4L,ID2,IFI6,IFITM1,IL6ST,IQSEC2,IRF2,LBP,LGALS3,LIPA,LMNA,MGMT,MGP,MMP2,MX1,NEFL,NINJ1,NQO1,PLEKHM1,PPARA,PPARGC1A,PRDM5,PRTFDC1,PSMB10,PTGES,PTGR1,PTPRO,RAB11FIP1,RGN,RXRA…	527 (18)
STAT1	-0.63	transcription regulator	Inhibited	-5.767	bias	1.02e-09	ALDH1A3,ALPK1,APOBEC3G,APOE,APOL6,B2M,C1R,C1S,C3,CASP1,CASP4,CD14,CEBPD,CH25H,EPSTI1,FAS,FGF7,GBP1,GBP2,IFI35,IFI6,IFITM1,IFITM2,IFITM3,IGF1,IL15RA,IL1R1,IRF2,KCTD12,KLF4,LY6E,MX1,NFE2,OAS2,OAS3,PARP9,PLSCR1,PSMB10,PSME1,PTN,SAMHD1,SERPING1,SOCS3,SREBF1,STAT1,TAPBPL,TYMP,USP18,XAF1	380 (15)
L-triiodothyronine		chemical - endogenous mammalian	Inhibited	-3.983	bias	1.11e-09	ACOT2,ADAMTS5,ADCY9,AKR1C3,ALDH1A1,ARSA,ASS1,ATP8B4,BAALC,BAG1,BCL3,BDNF,BMF,BMP4,C1S,CBR1,CLU,CMKLR1,CST3,CXCL12,CYP19A1,CYP26B1,DIO2,EPAS1,FAS,FGFR1,FUOM,G6PD,GLDN,GPCPD1,HR,ID2,IGF1,IGFBP4,IGFBP6,KCNK1,KLF9,LDLR,LGALS3,LMNA,LRP1,ME1,NR1H3,NR5A2,NTRK1,PITX1,POR,PPARA,PPARGC1A,PRR16,PTGIS,PTH1R,RAB30,RARRES1,RCAN2,RGN,RUNX2,SLC46A3,SREBF1,STAR,STK17B,SYNPO,THRB	440 (21)
CHUK		kinase	Inhibited	-4.924	bias	1.11e-09	AEBP1,C3,CASP4,CEBPD,CH25H,CLDN23,CLU,CSF1,CTSF,CTSZ,CXCL12,DCN,FAS,FOXF2,GBP2,HMOX1,IFI35,IGFBP6,MGP,MMP13,MMP2,MMP3,NGF,OGN,PCDH7,PLA2G4A,PLSCR1,SOCS3,SOD3,SQSTM1,TNFAIP2,TNFRSF11B,TNFRSF1B,VCAM1,ZNF395	421 (13)
IL10RA		transmembrane receptor	Inhibited	-2.015		1.31e-09	ASS1,BMP4,BOC,C3,COL14A1,DCN,DDIT4,ECM1,EDNRB,EFEMP1,EMP2,F10,FAS,FOXF1,GAS6,GBP2,GSTM1,GSTM2,GSTM5,HGF,IL15RA,LRIG3,LUM,NR1H3,NR5A2,OGN,PCOLCE,PDGFRA,PLAAT3,PMP22,POSTN,PPARGC1A,RIPK3,S1PR1,SAMHD1,SECTM1,SELENBP1,SLC7A11,SOCS3,SORBS2,SPON1,STAT1,TMEM30B,TNFRSF14	320 (10)
EP300		transcription regulator	Inhibited	-2.088	bias	1.36e-09	ACTA2,ANGPT1,B2M,BDKRB2,BMF,CARD6,CFLAR,COMT,CRISPLD2,CYP19A1,DHRS3,EPSTI1,EYA2,FDX1,FOSL2,FTH1,GRAMD2B,HMOX1,ID2,IGF1,IGFBP6,IL15RA,IL17RA,IL18R1,IL1R1,IL7R,KCNIP3,LAMA3,LMNA,MAF,MGMT,MMD,MME,MMP11,NTN1,OAS3,PLA2G4A,PLEKHF1,PPARA,PPARGC1A,PPFIBP2,PSG5,RNF157,RUNX2,SCN4B,SDC4,SLC7A11,SMOC1,SOCS3,SOD2,STOM,TRAF1,TXNIP,USP18,WNT5B	501 (22)
IFNA2		cytokine	Inhibited	-5.641	bias	1.5e-09	APOL6,B2M,C1R,C1S,CISH,CYB5A,DNAJB2,FAS,GBP1,GBP2,IFI27L2,IFI35,IFI6,IFITM1,IFITM2,IFITM3,IL10RB,LY6E,MT1M,MX1,OAS2,OAS3,PARP9,PHF11,PLAAT4,PLSCR1,PSME1,SAMHD1,SLC15A3,SOCS3,STAT1,THEMIS2,TREX1,UBA7,UBE2L6,USP18,VCAM1,XAF1	273 (16)
tetradecanoylphorbol acetate		chemical drug	Inhibited	-6.023	bias	1.53e-09	ABCA7,ACE,ACSL4,ADAMTS1,ADAMTS4,ALDH1A3,ANGPT1,APOBEC3G,BCL3,BDNF,BMP4,C3,CASP1,CAT,CD14,CD4,CD55,CEMIP,CFLAR,CH25H,CSF1,CYP19A1,DDIT3,DDIT4,DGLUCY,DIO2,ECM1,EN1,EPHA4,FAS,FDX1,FGF7,FOSL2,FST,FTH1,GSTM1,HGF,HSPA2,ID2,IFI35,IFNGR1,IGF1,IGF2,IGFBP5,IGFBP6,IL18R1,IL7R,INHBB,IRAK3,IRF2,JAK3,JCAD,KCNK2,KLF4,LDLR,LEPR,LIN7A,LIPA,LTBR,MAF,METTL7A,MME,MMP11,MMP13,MMP19,MMP2,MMP3,NAB2,NFIL3,NINJ1,NQO1,NTR…	482 (16)
NR3C1		ligand-dependent nuclear receptor		-1.436		1.75e-09	ADRA1D,APOE,AQP1,B2M,BAG1,BAG2,BDNF,BMF,BRD2,C1QTNF1,C1R,CACNA2D3,CARD6,CASP4,CAT,CBR1,CDKN1C,CEBPD,COMT,COQ8A,CRYAB,CYP19A1,CYP27A1,DAPK2,DDIT4,DNAJC15,DPP7,G6PD,GAS1,GBP2,GLUL,GPX1,GPX3,GRIA3,GULP1,IDH1,IFI6,IGF1,IL15RA,IL7R,JADE1,KLF9,MGMT,MMP13,NFIL3,NOL3,NQO1,NTRK1,PDPN,PIK3R1,PLA2G4A,PLEKHF1,PPARA,PTGR1,PTK2B,RASD1,RUNX2,SELENOP,SERP2,SOX4,STAT5A,STAT6,STK17B,STOM,THBS1,TIMP1,TNFAIP2,TNFAIP…	540 (16)
HTT		transcription regulator	Inhibited	-2.874		1.8e-09	ACOT2,ACTA2,ADAMTS2,ADAMTS4,ADAMTS5,APOE,AQP1,B2M,BASP1,BCL3,BDNF,C1R,CACNA2D3,CASP1,CAVIN3,CBR1,CCN4,CD74,CD9,CDH11,CHRNA1,COL16A1,CRYAB,CYP51A1,DCN,DDIT3,DIO2,DLST,EDNRB,EN1,FGFR1,GLUL,GPR88,GPX3,GRIN2D,GSC,GSN,GSR,IGF2,IGFBP5,IL11RA,KCNK2,KLF4,KLF9,LDLR,MFAP4,MGP,MMP2,MMP3,NAB2,NEFL,NFE2L2,NFIL3,NR1D2,NTRK1,OXT,PENK,PLCB1,POR,PPARA,PPARGC1A,PRELP,PSME1,SCN4B,SELENOP,SERPINF1,SERPING1,SLC1A3,SL…	469 (19)
TP73		transcription regulator		-0.885	bias	2.14e-09	ACTA2,B2M,BDKRB2,C1R,C3,CADM1,CASP1,CASP4,CCN5,CD55,CDC25B,CDKN1C,CRYAB,DDIT3,DDIT4,DHRS3,ECM1,FAS,FOXF1,FST,G6PD,GPNMB,GPR176,HS6ST1,HTATIP2,ID2,IGFBP4,IGFBP5,IL7,KCNK1,MDK,MGMT,MICOS10-NBL1/NBL1,MMP13,MMP19,MMP2,NTRK1,NUPR1,P2RX4,PDPN,PMP22,PPL,PTGES,RIPOR3,SERPINF1,SERPING1,THBS1,THY1,TIMP1,TNFAIP2,TNFRSF1B,TP53I11	397 (14)
BMP6		growth factor		-0.98	bias	2.39e-09	ACTA2,ADAMTS1,ADAMTS5,BMP4,CYP19A1,CYP1B1,CYP39A1,DLX5,EPHX1,GDNF,HMOX1,ID2,INHBB,KLF4,MATN2,MMP13,PMP22,PRKD1,SAP30,STAR,TEF,TIMP1,TXNRD1	385 (20)
TXNRD1	-0.775	enzyme	Activated	3.203	bias	2.45e-09	ABCC3,ACOX2,AOX1,BLVRB,CBR1,FAS,GPX3,GSTM1,GSTM4,GSTM5,HMOX1,ME1,MOCOS,NQO1,PTGR1	379 (14)
IRGM		enzyme	Activated	3.988	bias	2.89e-09	APOBEC3G,B2M,CGAS,DHX58,GBP1,IFI35,IFITM1,IFITM3,MX1,OAS2,SAMHD1,SOCS3,UBA7,UBE2L6,USP18,XAF1
IL13		cytokine	Inhibited	-2.814	bias	2.89e-09	AVPI1,BCL3,BDNF,C3,CASP1,CD14,CD4,CHI3L1,CISH,CTSK,DHCR24,DUSP10,EPAS1,FAS,G6PD,GAS6,GPNMB,GPX3,GPX4,GSN,HMOX1,IFNGR1,IGF1,IL11RA,IL13RA1,IL1R1,IRAK3,LIPA,MAF,MMP13,MMP2,MMP3,NFE2,NTN1,PID1,PLA2G4A,PLXNC1,POSTN,PPARGC1A,PTGES,PTH1R,QSOX1,SERPINF1,SLC16A6,SLPI,SOCS3,ST8SIA4,STAT6,THBS1,TIMP1,TNFRSF11B,TNFRSF1B,VCAM1,WNT5A	405 (15)
SOD1		enzyme		1.067	bias	3e-09	APOE,ASS1,B2M,BMP4,CASP1,CASP4,CD14,CFLAR,CLU,COMT,CRYAB,CYB561,FAS,FGFR1,FOSL2,FTH1,GDNF,GPX3,GSTM1,GSTM5,HMOX1,HSPB1,IGF1,KCND2,NEFL,NFE2L2,NFIL3,P2RX4,PLCB4,PRRX1,PTGR1,PTK2B,RUNX2,SCN2B,SHANK2,SLC40A1,SOD2,SQSTM1,VCAM1	484 (20)
APOE	-0.784	transporter		1.58	bias	3.05e-09	ACTA2,ADAMTS5,APOE,BMP4,CASP1,CAT,CLU,CSF1,CTSK,DDIT3,ECM1,GLUL,GPX3,GPX4,GRIA3,HMOX1,IGF1,IGFBP6,IL10RB,KLF4,KREMEN1,LAMA1,LDLR,LIPA,LRP1,LTBR,MGP,MMP2,MMP3,MYLIP,NPAS3,NQO2,NR1H3,PLPP3,PPFIBP2,PTGES,SDC4,SOCS3,SOD2,STAT6,THY1,TIMP1,TNFRSF14,TXNIP,VCAM1	415 (18)
SIRT1		transcription regulator	Activated	2.211	bias	3.48e-09	ADAMTS5,ANXA4,ARNT2,BDNF,CAT,CD63,CD74,CD81,CD9,CFLAR,COL10A1,CYP19A1,DDIT3,DHX58,EPAS1,EPDR1,FAS,FBXO32,FGF7,FGFR1,GSTM1,HGF,HMOX1,IFITM3,IGF1,LAMA2,LDLR,LGALS3,LY6E,MGAT1,MMP13,MMP2,MMP3,NEGR1,NLGN1,OAS2,PDGFRA,PPARGC1A,PTN,RUNX2,SFRP4,SHANK2,SLC7A11,SOCS3,SOD2,SOD3,SREBF1,STAT1,SYNPO,TBC1D8,UBA7,USP18,VCAM1	387 (16)
FGFR2		kinase		-0.944	bias	3.67e-09	AMOT,BMP4,BMPER,CCN4,CCN5,CDH11,CUBN,EFHC2,EN1,FAS,FLRT3,FOXQ1,FST,ID2,IGF1,IGF2,INHBB,LAMA1,MRAS,NNAT,NR5A2,PCOLCE,PDGFRA,PTH1R,RUNX2,VCAM1	412 (19)
NFE2L2	-0.944	transcription regulator	Inhibited	-4.974	bias	3.74e-09	ABCB4,ABCC3,ABCC4,ACE,AHR,AKR1C1/AKR1C2,ALDH3A1,AOX1,BDNF,CAT,CBR1,CFD,CREG1,CTSK,DCT,DDIT3,ELN,EPAS1,EPHX1,F10,FGF13,FTH1,FTL,G6PD,GPX1,GPX3,GPX4,GSR,GSTM1,GSTM4,GSTM5,HMOX1,HTATIP2,IDH1,INMT,LMNA,LY6E,MAP1LC3A,ME1,MGST1,NFE2L2,NQO1,OSGIN1,P2RX4,PPARGC1A,PTPRO,SLC7A11,SLC7A8,SOCS3,SOD2,SOD3,SQSTM1,SREBF1,TALDO1,TXNRD1,VCAM1	340 (18)
arsenite		chemical toxicant	Inhibited	-2.373	bias	4.47e-09	AHR,ALDH3A1,CYP1B1,DDIT3,FST,GSTM5,HGF,HMOX1,HSPA4L,HSPB1,IGF1,INHBB,NFE2L2,NQO1,PLCB1,PPP1R3C,PRKD1,PRKG1,RNH1,SFRP4,SGCD,SQSTM1,THBS1,TXNRD1	404 (20)
fluticasone propionate		chemical drug		-1.896		4.67e-09	C3,CD4,CD74,CHI3L1,DCN,DDIT4,FBLN5,GLDN,GSTM1,KLF9,METTL7A,MMP19,MX1,OAS2,OLFML2B,OLFML3,PLAAT4,PPARGC1A,PTGER2,RARRES1,SDC4,SELENOP,SERPINF1,SLC16A6,SLC1A3,SLPI,STAT1,THBS1,TIMP1,TPST1
S100A9		other		-0.913	bias	4.67e-09	ACSS1,ADAMTS1,ADAMTS4,ADAMTS5,ALDH1A1,ALPL,BCL3,BMF,C1S,C3,CASP1,CCN5,DDIT4,ELN,FAS,IGF1,MGMT,MMP13,MMP17,MMP2,MMP3,POSTN,PRSS12,PTGES,PTPRO,SEMA3B,SOCS3,TXNIP,USP18,VCAM1	387 (17)
EIF2AK2		kinase	Inhibited	-4.507	bias	4.82e-09	BDNF,CEBPD,CFLAR,DDIT3,FAS,IFI35,IFI6,IFITM1,IFITM2,MT1M,NNMT,OAS3,PARP9,PLSCR1,PSMB10,SAMHD1,SOCS3,SOD2,STAT1,TM4SF20,UBE2L6,USP18	331 (15)
methylprednisolone		chemical drug		-0.731		5.43e-09	ABCB4,AKR1C3,ALDH1A1,ALDH3A2,ANGPTL2,ASS1,B2M,BDNF,CBLB,CD74,CD9,COMT,CREG1,CROT,CST3,DDIT4,EDNRB,EPHX1,FBLN5,FBXO32,FGF7,GBP2,HAAO,HMOX1,HNMT,HSD3B7,IDH1,IFNGR1,IGF1,IL1R1,IL6ST,INSIG1,IRAK3,KLF9,LAMA3,LAMB2,LDLR,LIPA,MAFB,ME1,MGAT1,MGMT,MGP,MMP11,NFE2L2,NR1H3,OPLAH,PIK3R1,PLAAT3,POR,PPL,PTER,RGCC,RGN,RND3,SDC4,SERPINB1,SH2D4A,SLC16A6,SLC30A1,SLC40A1,SLC4A4,SOD3,STAT1,THRB,TOB1,TUBA4A,VCAM1,VIM	428 (16)
bardoxolone		chemical drug		-1.697	bias	5.68e-09	ACTA2,CFLAR,CRYZ,DDIT3,EPHX1,FTH1,GSR,HMOX1,MMP13,NQO1,NQO2,SQSTM1,TXNRD1	261 (12)
APP		other	Inhibited	-3.998	bias	5.72e-09	ABCA7,ACTA2,ADAMTS4,AMPH,APOE,ATP6V1A,BASP1,BDNF,BMF,BMP4,BRD2,C1R,C1S,C3,CAT,CD74,CFH,CFLAR,CH25H,CLU,CSF1,CXCL12,CYP26B1,CYRIA,DCN,EFHC2,ELN,EN1,EPAS1,EYA4,FGFR1,FTH1,GBP2,GDNF,GPR85,HDAC4,HGF,HMOX1,HSPB1,IFI35,IGF1,IGF2,IGFBP5,IL6ST,IL7,ITGA1,KCND2,KYNU,LBP,LDLR,LGALS3,LRP1,LRP1B,MAF,MAFB,MDK,MME,MMP13,MMP2,MMP3,NEFL,NNAT,OGN,PDGFRA,PENK,PIK3R1,PRNP,PSME1,PYCARD,RAMP1,RASSF2,RUNX1T1,S1PR1,SAP3…	444 (12)
cardiotoxin		chemical - other	Inhibited	-4	bias	5.78e-09	ATP6V1A,B2M,BDNF,CASP1,CSF1,DCN,EDNRB,ERFE,FGF7,FGFR1,FST,G6PD,GDNF,GSN,HGF,IGF1,IGF2,IL10RB,IL13RA1,IL1R1,IL7,IL7R,ITGA1,METRNL,MMP13,MMP2,MMP3,OSTF1,PTN,SERPINF1,THBS1,TIMP1,TNFRSF11B,TNFRSF14,TNFRSF1B,TXNRD1,WNT16
SP3		transcription regulator	Inhibited	-2.937	bias	5.97e-09	ACTA2,ADCY4,AEBP1,BMF,CDC25B,CHI3L1,COL7A1,CYP51A1,F10,FAS,FDX1,HDAC4,HGF,IGF1,IGF2,ITGB8,JAM2,KLF4,LAMA1,LDLR,MMP2,MYLK,NR5A2,PRKG1,RECK,SLC39A8,SOD2,SREBF1,STAT1,TGFBR3,TIMP1,TXNRD1,VIM,XYLT1	366 (12)
Vegf		group	Inhibited	-5.227	bias	6.03e-09	ACE,ACOT2,ACTA2,ADAMTS1,AHR,ANGPTL2,BAG2,BIRC7,C1QTNF1,CASP1,CDC25B,CFLAR,CHI3L1,CRYAB,CSGALNACT1,CXCL12,DDIT3,DIO2,ELN,EMP2,EPHA4,FAS,FST,GPRC5B,GUCY1B1,HMOX1,IGFBP4,IL15RA,IL1R1,IL6ST,INHBB,INSIG1,ITGB8,JAM2,LDLR,LPAR1,MGP,MMP13,MMP2,NAB2,NPC1,NR5A2,NRCAM,PCDH10,PDE7B,PGF,PLPP1,PLPP3,PMP22,PPARGC1A,RECK,RGCC,SOCS3,ST8SIA4,TBC1D8,TIMP1,TNFRSF11B,TPST1,VCAM1,VIM	426 (18)
EHMT1		transcription regulator	Inhibited	-4.379	bias	7.55e-09	A4GALT,BEST1,C3,CDKN1C,CEBPD,CYB5A,EYA4,MAN1C1,MEGF9,MGST1,PLPP1,POR,PPL,RARRES1,RGCC,RRAD,RXRA,SELENBP1,SLC8B1,SOD2,SYBU,TNS2,UNC13B
aspirin		chemical drug	Activated	2.563	bias	8.1e-09	ACVRL1,AHR,BDNF,CADM1,CROT,CSF1,CYB5A,DDIT3,EDNRB,FBLN5,FOXF1,HGF,ITGA1,LAMA3,MMP11,MMP13,MMP2,NPC1,PLA2G4A,PMP22,POSTN,PPARA,PTGER3,RASGRF2,RECK,SOX4,THBS1,TRPC3,TYMP,VCAM1	468 (19)
IKBKG		kinase	Inhibited	-5.047	bias	9.69e-09	AEBP1,C3,CEBPD,CFLAR,CH25H,CLDN23,CLU,CSF1,CTSF,CTSZ,CXCL12,DCN,EPAS1,FOXF2,GBP2,IGFBP6,KCND2,MGP,NGF,OGN,PCDH7,PPARA,SOCS3,SOD3,TNFAIP2,TNFRSF1B	457 (15)
KLF4	-0.585	transcription regulator	Inhibited	-3.361	bias	9.73e-09	ACTA2,ACVR1,ACVR2A,ADAMTS1,ALDH1A1,ALPL,ANGPT1,APCDD1,BMPER,CD14,CDKN1C,EFEMP1,EYA1,FOXF1,HSPB1,IFITM3,IL7,IRX3,KIF16B,KLF4,LAMA1,MMP13,NEAT1,NEK9,PCDH18,PDGFRA,PPARA,PPL,PRKG1,RUNX2,SEMA3F,SLPI,SOD2,SOD3,TBX3,THBS1,TNFRSF19,TWIST2,TXNRD1,USP18,VCAM1,VIM,WNT5A	454 (19)
TSC2		other	Activated	4.417	bias	1.07e-08	ATP6V1A,BCL3,CASP1,CREG1,CRYAB,CXCL12,DDIT3,DPP7,GPNMB,GSN,HMOX1,HSPB1,IFITM3,IGFBP5,IL13RA1,IL1R1,LGALS3,LPAR1,MGP,NIBAN1,PDGFRA,PRELP,RASSF4,S100A6,SLC14A1,SOCS3,SOD2,STAT1	419 (16)
STAT3		transcription regulator	Inhibited	-4.183	bias	1.19e-08	ACTA2,AHR,ALDH1A1,ALDH1A3,BCL3,BMF,BOC,CASP1,CASP4,CAT,CD74,CD9,CEBPD,CFLAR,CHI3L1,CTSK,DDIT3,EPAS1,FAS,FLRT3,FST,GBP2,HGF,HMOX1,ID2,IFI35,IFI6,IFITM1,IFITM2,IFITM3,IGFBP5,IL18R1,IL1R1,IL6ST,IL7,KLF4,LBP,LEPR,LTBR,MAF,MAFB,MMP13,MMP2,MMP3,MRAS,MX1,OAS2,OAS3,PLA2G4A,PLSCR1,PPARGC1A,PTN,S1PR1,SERPINB1,SLC1A3,SOCS3,SOD2,SREBF1,STAT1,SYNPO,THBS1,TIMP1,TNFRSF1B,TOB1,USP18,VIM,WNT5A,XAF1	462 (17)
TAF4		transcription regulator		1.054	bias	1.19e-08	BDNF,CDH11,DCN,FMOD,GAS1,GAS6,GREM1,ID2,KLF4,LRRC15,LUM,MMP13,MMP2,MMP3,OLFML3,PENK,PPARGC1A,PTN,THBS1,WNT9A,WWC1	222 (5)
benzo(a)pyrene		chemical toxicant	Inhibited	-2.503	bias	1.22e-08	AHR,ALDH3A1,CDC25B,COMT,CYB5A,CYP1B1,EPHX1,FST,G6PD,GSTM1,HMOX1,HSPA4L,HSPB1,IGF1,IGFBP6,INHBB,MAF,ME1,NQO1,PDLIM1,PLCB1,PPIF,PPP1R3C,PRKD1,PRKG1,PTGER2,SELENBP1,SFRP4,SGCD,SOD3,SQSTM1,THBS1,TNFAIP2,TXNRD1	418 (18)
GSR	-0.802	enzyme	Activated	3.606	bias	1.28e-08	ABCC3,ACOX2,AOX1,BLVRB,CBR1,GSTM1,GSTM4,GSTM5,HMOX1,ME1,MOCOS,NQO1,PTGR1
curcumin		chemical drug		0.569	bias	1.44e-08	A4GALT,ACTA2,ADAMTS4,ADAMTS5,APOE,AQP1,BDNF,CD81,CDC14B,CFLAR,DDIT3,FAS,FGFR1,FOSL2,FTH1,FTL,GLUL,GSR,HGF,HMOX1,IGFBP4,IGFBP5,IL10RB,KLF9,LSP1,MMP13,MMP2,MMP3,NFE2L2,NQO1,PGF,PPARA,PPARGC1A,PTGES,PTGIS,PTN,RUNX2,SERPINB1,SOCS3,SREBF1,TOB1,TPT1,TRAF1,UBA7,VCAM1,VIM,XYLT1	482 (19)
Tgf beta		group	Inhibited	-3.033	bias	1.46e-08	ACTA2,ADGRE5,BASP1,CASP1,CDH11,CFLAR,CLU,COL10A1,COL12A1,COL7A1,CSF1,CTSK,DCN,F10,FST,GREM1,HMOX1,HTATIP2,IGF1,IGFBP4,IGFBP5,ITGA1,LAMA3,MAF,MMP11,MMP13,MMP2,MMP3,PLPP3,POSTN,PPARGC1A,PTGER2,RUNX2,RUNX3,SLIT3,SOCS3,THBS1,TIMP1,TNFRSF11B,VCAM1,VIM	487 (21)
Lh		complex	Inhibited	-2.783	bias	1.58e-08	ACP2,ACTA2,ADAMTS1,ADCY9,ALPL,ARHGEF5,ATP2B1,BAG1,BDNF,CASP4,CD55,CDKN1C,CFLAR,CYP19A1,DHRS3,FDX1,FST,GBP1,GK,GPRC5B,INHBB,LDLR,MAFB,MAP3K5,MMP19,MMP2,NOL3,PDE4D,PGRMC1,PLPP1,PRKD1,RUNX2,SFRP4,SLC7A11,SNAP25,SOD2,STAR,STAT1,TBX2,TBX3,THBS1,THRB,TNFAIP6,TNFRSF11B,TP53I11	506 (17)
MYOC		other		-1.309	bias	1.59e-08	ADAMTS1,CDH11,CHRDL1,DDIT3,DDIT4,DLX5,DPP7,EBF3,FBXO32,GPRASP1,IGFBP5,JDP2,LAMA2,LHX8,NFASC,NOL3,PLXNC1,PRSS3,RUNX2,SLC7A11	332 (11)
S100A8		other		-0.263	bias	2.03e-08	ACSS1,ADAMTS1,ADAMTS4,ADAMTS5,ALDH1A1,ALPL,BCL3,BMF,C1S,CASP1,CCN5,DDIT4,ELN,FAS,HMOX1,IGF1,MGMT,MMP13,MMP17,MMP2,MMP3,POSTN,PRSS12,PTGES,PTPRO,SEMA3B,SOCS3,TXNIP,USP18,VCAM1	415 (17)
sulforafan		chemical drug		-1.261		2.41e-08	AKR1C1/AKR1C2,ALDH1A1,AOX1,CDC25B,CRYZ,EPHX1,FAS,FTL,GPX1,GSR,GSTM1,GSTM5,HMOX1,NEAT1,NFE2L2,NQO1,PGRMC1,PTGES,SOCS3,SQSTM1,TALDO1,TWIST2,TXNRD1,USP18,VCAM1,VIM	376 (17)
KDM1A		enzyme	Activated	2.151		2.63e-08	B4GALT1,BCL3,C3,CD63,CD74,CD9,CHN1,COL4A4,CSGALNACT1,CTSZ,CXCL16,EPHX1,EPSTI1,GALNT15,GBP2,GLT8D2,GPNMB,HAS3,HFE,HMOX1,ID2,IFITM3,IGFBP4,IRAK3,LAMA3,PDPN,PHF11,PRKG2,PRNP,PTGR1,RARG,S100A6,SELENOP,SERPINB1,SFRP4,SHROOM3,SLC1A5,SNAP25,SREBF1,SYBU,SYNPO,THBS1,TOX2,USP18,VCAM1,VIM	344 (12)
LDL		complex	Inhibited	-3.612	bias	2.74e-08	ADCY1,APOE,C3,CASP1,CFLAR,CTSK,DDIT3,EDNRB,FAS,GAS6,GPX1,HAS3,HMOX1,IFITM1,IGF1,IGFBP4,IL17RA,INSIG1,IRAK3,IRF2,LDLR,LRP1,MMP2,MMP3,MSC,MX1,NPC1,NR1H3,RND3,SOCS3,SOD2,SQSTM1,SREBF1,STAR,TANK,TGFBR3,TNFAIP6,VCAM1	487 (17)
CEBPA		transcription regulator	Inhibited	-4.367	bias	2.83e-08	ADH1B,AKR1C1/AKR1C2,AKR1C3,APCDD1,ARHGEF5,ASS1,C3,CD14,CEBPD,CFD,CHI3L1,COL10A1,CREG1,CSF1,CTSK,CYP19A1,EPHX1,GAS1,GBP1,HDAC4,HGF,HMOX1,ID2,IFI6,IGF1,IGFBP4,KLF4,LEPR,LITAF,MMP13,NFIL3,NR5A2,OAS2,PPARA,PPARGC1A,PPL,PPP1R3C,PTGFR,RUNX2,RUNX3,SECTM1,SERPINB1,SERPINF1,SOCS3,SOD2,SREBF1,STAR,STEAP4,TANK,THBS1,THRB,TNFAIP6,TNFRSF19	434 (17)
Immunoglobulin		complex		0.859		3.11e-08	ACTA2,B2M,BCL3,BDNF,BLVRB,BMP4,CASP1,CASP4,CD14,CD63,CD74,CDKN1C,CEBPD,CFD,CH25H,CISH,CLDN23,CRISPLD2,CSF1,CTSA,CTSZ,CXCL12,CXCL16,CYP1B1,DDIT4,DLST,EDNRB,ELN,FAS,G6PD,GPX1,HMOX1,IGFBP4,IL10RB,IL18R1,IL1R1,IL7R,ITGB8,KCTD12,KLF4,LGALS3,LRRC32,LSP1,MAF,MMP13,MMP2,MOXD1,MX1,NFIL3,OAS2,OAS3,PENK,PHKG1,PLSCR1,POSTN,PPARGC1A,PTGER2,PYCARD,S1PR1,SERPINB1,SOCS3,SOD2,STAT1,TALDO1,TANK,TGFBR3,THY1,TIMP1,T…	422 (17)
HNRNPA2B1		other				3.23e-08	ADGRG2,CADM1,CEMIP,DCLK1,EYA4,GPRC5B,GSN,HNMT,INHBB,KCTD12,LEPR,LPAR1,MMD,MOCOS,NOVA1,NRCAM,PLCB4,PPARGC1A,PRSS3,SCN9A,SEMA3B,SNAP25,ST8SIA4,STK32B,STOM,SVEP1
AKT1		kinase	Inhibited	-2.849	bias	3.29e-08	ACTA2,AKR1C1/AKR1C2,ASS1,CD4,CD74,CEBPD,CFLAR,CISH,CLU,CRYZ,CST3,FAS,FBXO32,GSR,GSTM5,HMOX1,IGF2,IGFBP5,LAMA1,LIPA,ME1,MMP2,NFE2L2,NQO1,PCOLCE,PDGFRA,PIK3R1,PLA2G4A,PPARA,PPARGC1A,RAMP1,SEMA6D,SERPINF1,SHOX2,SREBF1,STAT6,TGFBR3,THBS1,TIMP1,VIM	438 (20)
testosterone		chemical - endogenous mammalian		-1.156	bias	3.3e-08	ADRA2A,ANGPT1,ATP2B1,BCL3,BDNF,BMP4,CAT,CLU,CYB5A,CYP19A1,CYP26B1,CYP51A1,DCN,DDIT3,DDIT4,DHCR24,FAS,FBXO32,FGF7,FGFR1,FOSL2,FST,GPX4,IGF1,IGFBP5,INHBB,MGST1,MX1,NGF,NOL3,NR5A2,NTRK1,PDE5A,PIK3R1,PMP22,PPARA,RARG,SLC38A5,SLC39A8,SOD2,STAR,SYT11,THBS1,TNFRSF11B,TXNRD1,VCAM1,WNT5A	580 (19)
diethylstilbestrol		chemical drug	Inhibited	-2.822	bias	3.38e-08	AHR,ALDH1A3,ALPL,AQP3,C3,CD14,CD55,CLU,CTSK,CYP19A1,CYRIA,DCLK1,DCN,FAS,FBLN1,FMOD,GREM1,HTRA3,IGF1,IGFBP6,INHBB,KLF4,LRRK2,LSP1,LUM,MAFB,MFAP4,MGP,MMP2,MOXD1,OSBP2,OXT,PCOLCE,PDGFRA,S100A6,SLPI,STAR,STAT5A,SULF1,TANK,WNT5A	471 (21)
STAT5A	-1.278	transcription regulator		-0.518		3.84e-08	AKR1C3,ALDH3A1,APOE,CASP4,CEMIP,CFLAR,CISH,CYP1B1,EPAS1,FAS,FOSL2,FOXQ1,ID2,IFITM2,IGF1,IL6ST,IL7R,LTBR,MAF,MAP1LC3A,NOL3,NR1H3,PLAAT4,PPFIBP2,QPCT,RUNX2,SELENBP1,SERP2,SLC7A8,SNTB1,SOCS3,SREBF1,STAT5A,SYTL2,TANK,TMEM30B,TNFRSF14,TRAF1,TXNIP	483 (17)
enalapril		biologic drug		0.905		3.94e-08	ACE,ACTA2,ADAMTS1,CCN5,CLU,EFEMP2,GPX3,HGF,HMOX1,HSPB1,LGALS3,MMP2,NINJ1,PTH1R,S100A4,S100A6,SOD2,TIMP1,VCAM1	446 (19)
PDLIM2		other		0.447		5.22e-08	BST1,CEMIP,CRISPLD2,DNAJC15,GHDC,GSTM1,GSTM2,HACD4,IL7,KCTD12,KYNU,MME,OAS3,PRR16,PRUNE2,SLC40A1,SMOC1,STAT1,SUSD3,TXNIP
NFkB (complex)		complex	Inhibited	-6.752	bias	5.89e-08	ADRA2A,AHR,ALDH1A3,AMPH,APOE,AQP1,B4GALT1,BAG2,BCL3,BDNF,C1R,C3,CASP1,CASP4,CD74,CDC25B,CEBPD,CFLAR,CLU,CSF1,CXCL12,DDIT3,EDNRB,EPAS1,FAS,FOXF1,FST,FTH1,GAS6,GBP2,GDNF,HDAC9,HMOX1,HSPB1,IL15RA,IL7R,INSRR,ITGB8,KYNU,LITAF,LSP1,MMP13,MMP2,MMP3,MYLK,NGF,PPARA,PPIF,PTGES,SDC4,SLC2A12,SLPI,SOCS3,SOD2,SOD3,STAT5A,TENT5A,TIMP1,TNFAIP2,TNFAIP6,TNFRSF11B,TRAF1,TRIM38,TRPC3,VCAM1,VIM,WNT5A	450 (16)
IFNL1		cytokine	Inhibited	-4.278	bias	5.91e-08	APOL6,GBP1,IFI35,IFI6,IFITM1,IFITM2,IFITM3,MX1,OAS2,OAS3,PHF11,PLAAT4,PLSCR1,SLC15A3,STAT1,TMEM140,UBE2L6,USP18,XAF1	370 (16)
fulvestrant		chemical drug		0.481		5.96e-08	ACOX2,ADCY9,BMP4,C3,CASP4,CCN5,CD74,CDC25B,CEBPD,COMT,CRYZ,CSF1,CXCL12,CYP19A1,DDIT4,DHCR24,FOSL2,G6PD,GUCY1B1,ID2,IGF1,IGFBP5,INHBB,LDLR,LEPR,MMD,NQO1,PTGER3,PTGES,SELENOP,SMPD1,SQSTM1,STAR,SUSD3,TGFBR3,TNFRSF11B,TUBA4A,VCAM1	491 (20)
ADRB		group	Activated	2.973	bias	6.49e-08	ACSS1,ADAMTS4,ADCY4,BDNF,CASP4,CFLAR,CRYAB,CYP51A1,DDIT3,DDIT4,DIO2,FAS,HGH1,HMOX1,HSD3B7,IDH1,INSIG1,KLF4,NQO1,PPARGC1A,RTL8B,SLC40A1,SLC7A11,SQSTM1,TRAF1	430 (18)
IgG		complex	Activated	2.576	bias	7.18e-08	APOE,B2M,C3,CD9,CEBPD,CSF1,CYP27A1,DDIT3,FST,GPX1,HSPB1,IFITM1,IFITM3,ITGB8,LDLR,LGALS3,MAF,MAFB,MGMT,NGF,PDPN,PPARGC1A,PPIF,PPL,RND3,S1PR1,SERPINF1,SLC40A1,SYNPO,THBS1,TOB1,TRIM16,VCAM1	428 (14)
TGM2		enzyme	Inhibited	-4.698	bias	7.98e-08	AFF2,ALPL,C3,CD74,CFLAR,DAPK2,IFI35,IFI6,LRRK2,LSP1,LY6E,MAFB,MGP,MMP2,OAS2,OAS3,PARP9,PLAAT4,PLEKHO2,PLSCR1,POR,PTGES,RFLNB,RUNX2,SAMHD1,SLPI,SMPD1,STAT1,THBS1,TNFAIP2,TNFRSF11B,UBA7,XAF1	397 (17)
JUNB		transcription regulator		-1.867	bias	9.8e-08	BCL3,BDNF,C3,CASP4,CFD,CFLAR,CLU,COL7A1,COMT,CXCL16,CYP19A1,CYP1B1,EPAS1,FBLN5,FTH1,HMOX1,ID2,LPAR1,MMP13,MMP2,MMP3,PENK,RUNX2,STAR,TBX3,TIMP1	312 (16)
KLF2		transcription regulator		0.411		1.07e-07	ACE,ASS1,BCL3,BMP4,CD55,CYP1B1,ECM1,ELN,EPAS1,FBLN1,IGF2,IL7R,LBP,LEPR,MAP3K5,NQO1,PDPN,PGF,PLPP3,PROS1,PTGIS,RUNX2,S1PR1,SEMA3F,SREBF1,STAT1,THBS1,TIMP1,VCAM1	363 (16)
Akt		group	Inhibited	-2.833	bias	1.11e-07	ACP2,ACTA2,AMOT,ANGPT1,AQP3,BMF,CD63,CDKN1C,CFLAR,CXCL12,CYP19A1,EPAS1,FAS,FBXO32,GALNT18,GGT5,GSR,HMOX1,IGF1,IGF2,IL1R1,IL7R,LAMA3,LAMB2,LMBRD1,LMNA,MME,MMP2,NFE2L2,NFIL3,NPC1,OSTF1,PLA2G4A,PPARGC1A,PTGER2,PTN,RASD1,RDH10,RUNX2,SEMA6D,SOCS3,SOD2,SOX4,STEAP4,THBS1,VCAM1	415 (20)
ethanol		chemical - endogenous mammalian	Inhibited	-2.081	bias	1.14e-07	ACTA2,ALDH1A3,BDNF,BMP4,CACNA1C,CAT,CBR1,CD14,CEBPD,CGAS,CLU,CXCL12,CYP27A1,DCT,DDIT3,EDNRB,EPHX1,FAS,FGFR1,FOSL2,GPC5,GPX4,GREM2,GSR,HMOX1,HTATIP2,IL1R1,KLF4,LDLR,MME,MMP13,MMP2,MMP3,NQO1,PPARA,PPARGC1A,PPP1R3C,RAB3D,RGCC,SLC40A1,SLC7A11,SOD2,SREBF1,STAR,STAT1,SYNPO2,TENT5A,TIMP1,TNFAIP6,VCAM1	450 (21)
TGFB2		growth factor		-0.294	bias	1.19e-07	ACTA2,AHR,ALDH1A1,BMP4,CD248,CDH11,CFLAR,COL10A1,FAS,FMOD,GAS1,HMOX1,JAM2,MMP2,NGF,OSR1,RUNX1T1,TGFBR3,THBS1,TIMP1,TNFRSF11B,WNT9A	417 (19)
PAX7		transcription regulator	Inhibited	-3.206	bias	1.29e-07	AHR,ASS1,CDH11,EYA4,FAM107B,ID2,IL13RA1,KCNK2,LMBRD1,MYO1D,NFIX,NQO1,PRRX1,PTGR1,RNH1,SLC44A1,TOB1
methotrexate		chemical drug	Inhibited	-3.494		1.3e-07	ACSL4,ANXA4,ASS1,C1R,C3,CASP4,CFH,CLEC11A,CSF1,CXCL12,CYP19A1,DUSP10,EPAS1,FAS,FGF7,GSN,GSR,HMOX1,IGFBP5,ITGA1,LBP,LRP1,NQO1,NXN,OSTF1,PPARA,SELENOP,SERPING1,SOCS3,TEF,THBS1,TNFRSF11B,TOB1,VCAM1	409 (17)
IL2		cytokine	Inhibited	-3.38	bias	1.35e-07	ABCB4,ACVR2A,ADCY9,AHR,APOBEC3G,ARNT2,BAG1,C3,CARD6,CASP1,CASP4,CD74,CD9,CDKN1C,CFLAR,CGAS,CISH,CMKLR1,CSF1,CXCL12,CYP27A1,DAPK2,DLST,EPAS1,EPHA4,FAS,FGF13,FGF7,FGFR1,GCNT1,IFNGR1,IGFBP4,IL18R1,IL1R1,IL7R,ITGA1,ITGB8,JAK3,LDLR,LRRC32,LY6E,MAF,MMD,MME,MMP2,MX1,NAB2,NEAT1,NOL3,PENK,PLCB1,PROS1,PTGER2,RGCC,RXRA,S100A4,SLC30A1,SOCS3,STK17B,TGFBR3,TIMP1,TNFRSF11B,TNFRSF1B,TRAF1,VIM	398 (18)
NR1I3		ligand-dependent nuclear receptor	Inhibited	-3.586	bias	1.49e-07	ABCC3,ABCC4,AHR,ALDH1A1,CCN4,CYP27A1,CYP39A1,ENKD1,EPHX1,FAM107B,GSTM1,GSTM4,GSTM5,IL1R1,INSIG1,POR,RARRES1,SREBF1,STEAP4,TNFAIP2,TUBA4A	219 (4)
TMPRSS2-ERG		fusion gene/product		0.209		1.7e-07	ARRDC4,CALB2,CARD6,DDIT3,DDIT4,DHRS3,DNAJA4,DPYD,FHOD3,FRY,GPRC5B,IGFBP6,KLF9,LAMA3,LURAP1L,MME,NUPR1,SLC7A11,TCEA3,THBS1,VIM,WNT5B,ZNF503	313 (7)
ERK		group	Inhibited	-4.622	bias	1.75e-07	ACTA2,APOBEC3G,BMF,CEBPD,CFLAR,CLU,CTSK,DIO2,EPAS1,FAS,FOSL2,FST,GK,GPRC5C,HAS3,HMOX1,KYNU,LDLR,MAFB,MMP13,MMP2,MMP3,MYLK,NFE2L2,POSTN,PTGES,RECK,RUNX2,SOX4,STAT1,THBS1,TIMP1,TRPC3,TYMP	427 (15)
PRKAA1		kinase		1.964	bias	1.78e-07	ACTA2,CAT,CLU,CXCL12,DDIT3,EPHA3,GPX1,GRIA3,ID2,IGF1,IGFBP4,IL13RA1,IL1R1,LITAF,MATN2,MGST1,MYLK,NPEPL1,PARP3,PCOLCE,PDGFRA,PPARGC1A,RND3,SOCS3,SOD2,STAR,VCAM1	400 (21)
SOX2		transcription regulator		-0.072	bias	1.84e-07	ABCC3,ACVR1,ACVR2A,ADAMTS4,AHR,ALDH1A1,AMOT,ANGPT1,APCDD1,ARPC1B,BMP4,BMPER,CCN4,CCN5,CD9,CHRD,CNKSR3,CXCL12,DLX5,EFEMP1,EN1,FAM107B,FOXF1,FST,GLI3,GSC,GSN,ID2,IGF1,IRX3,KIF16B,KLF4,LPAR1,NAAA,NFASC,NR5A2,PARVB,PCDH18,PDGFRA,PIK3R1,PLAAT3,PPARA,PPL,SLC44A1,SMOC1,SNX18,TBX3,TNFRSF14,TNFRSF19,TWIST2,TXNRD1,USP18,VIM,WNT5A	73 (3)
Mek		group		0.298	bias	1.87e-07	A4GALT,ACP2,ACVR1,APOE,B3GALNT1,BMF,CD63,CLU,CRYAB,DCT,EPAS1,FGFR1,GALNT18,GBP2,GGT5,HSPB1,ID2,LAMA3,LAMB2,LMBRD1,MAF,MME,MMP13,MMP2,NGF,NOL3,NPC1,NQO1,NR1H3,PDGFRA,PLCD1,PLPP3,PPARGC1A,RND3,SEMA4D,SLC16A6,ST8SIA1,STEAP4,TFAP2C,THBS1,VIM,XAF1	445 (19)
CNOT7		transcription regulator		1.98	bias	2.11e-07	B2M,IFI35,IFI6,IFITM1,OAS2,OAS3,PLSCR1,SLC14A1,SLC7A11,STAT1,UBE2L6	154 (7)
LY294002		chemical - kinase inhibitor	Activated	6.72	bias	2.25e-07	ACTA2,ADAMTS1,AKR1C1/AKR1C2,APOE,AQP3,ATP2B1,BDNF,CASP4,CD14,CD74,CFLAR,COL10A1,CST3,CUBN,CXCL16,CYP19A1,DDIT3,DHCR24,EPAS1,FAS,FGF7,FLRT2,GBP1,GK,GSR,HGF,HMOX1,IGF1,IGF2,IGFBP5,INHBB,ITGBL1,LMNA,MAF,ME1,MMP13,MMP2,NFE2L2,NQO1,PIK3R1,PLPP3,POSTN,PTGER2,PTN,RASSF2,RND3,RUNX2,S1PR1,SOCS3,SREBF1,ST8SIA1,THBS1,TNFRSF1B,TYMP,VCAM1,VIM,WNT5A	456 (21)
IRF7		transcription regulator	Inhibited	-5.083	bias	2.27e-07	APOBEC3G,CARD16,CASP4,DHX58,GBP1,IFI35,IFI6,IFITM1,IFITM2,IFITM3,IL15RA,MX1,OAS2,OAS3,PHF11,PLSCR1,PSMB10,PSME1,SAP30,STAT1,TPST1,TRAF1,TREX1,UBA7,UBE2L6,USP18,XAF1	234 (14)
SP110		transcription regulator		1.225		2.28e-07	AQP3,BCL3,BMP4,CD74,CLU,DUSP10,IFI6,IFITM1,IFITM3,IL1R1,LMNA,MX1,NFIL3,OAS3,PLSCR1,RXRA,SOX4,SQSTM1,STAT1,STAT5A,TBX3,TGFBR3,TIMP1,TXNIP
Ifn		group	Inhibited	-3.02	bias	2.56e-07	ADAMTS1,B2M,BAG1,CFH,CH25H,DHX58,FAS,HGF,IFITM1,IFITM3,IGF1,IL15RA,IL1R1,IL7,MX1,OAS2,OAS3,PLAAT4,SECTM1,STAR,STAT1,TYMP	363 (16)
calcitriol		chemical drug		-1.01		2.63e-07	ABCC3,ADCY9,AHR,ALDH4A1,ALKBH7,ALPL,ATP2B1,BCL3,C3,CACNA1C,CD14,CEBPD,CFD,CISH,COMT,CSF1,CTSK,CXCL12,CXCL16,CYP19A1,DIRAS3,DUSP10,ELN,FAS,FDX1,FTH1,FTL,G6PD,GPX4,GSR,ID2,IDH1,IFITM1,IGF1,IGFBP5,KCTD12,KLF4,LPAR1,MAF,MX1,NGF,NUPR1,PDE4D,POR,PPIF,PRNP,PTGER2,PTGFR,RAB11FIP1,RARRES1,RGCC,RNF144A,RUNX1T1,RXRA,SERPINB1,SOCS3,SQOR,SREBF1,STXBP6,SULF1,THBS1,TJP2,TNFRSF11B,TXNIP	527 (17)
ANGPT2		growth factor	Inhibited	-2.85	bias	2.64e-07	ACTA2,BAG1,C1R,CAT,COMT,CRYAB,CYP51A1,DDIT3,FAS,FGF7,HDAC4,HDAC5,HMOX1,HSPA2,LEPR,MGMT,MGST1,MMP2,POSTN,PPARA,PROS1,PTGES,RDH10,SERPING1,SOD2,SOD3,THBS1,TRAF3IP2,TXNIP,VCAM1,VIM	434 (20)
HRAS		enzyme		0.579	bias	2.68e-07	ADARB1,ADGRE5,ADRA2A,ALDH1A3,ALDH3A1,B2M,BMP4,CD81,CEBPD,CFH,CISH,CLU,CSF1,CTSZ,CXCL12,DDIT3,EFEMP1,EFEMP2,ELN,EPHX1,FAS,FLRT2,FOSL2,GAS6,GPX3,GSN,HGF,HMOX1,HSPB1,ID2,IFITM2,IGF2,IGFBP4,IGFBP5,IL13RA1,IL7R,IRX3,JAZF1,LSP1,MMP13,MMP2,MMP3,NNAT,NOL3,NQO1,OSBP2,PDGFRA,PDLIM1,PELI2,PGF,PLA2G4A,POSTN,PPIC,PRNP,RECK,S100A4,SHROOM3,SLIT3,SOCS3,SOX4,SPON1,SREBF1,TBX3,THBS1,TOX2,TYMP,VIM	437 (18)
F2		peptidase	Inhibited	-4.784	bias	2.73e-07	ACTA2,ANGPT1,B4GALT1,BCL3,CASP1,CD55,CD63,CFLAR,CLU,EDNRB,FOSL2,GREM1,HDAC9,HMOX1,IGF1,IGFBP4,IGFBP5,IL15RA,MAP3K5,MMP2,PDGFRA,PLA2G4A,PLPP1,PPIF,PROS1,RNH1,SDC4,SLC16A5,SLC2A12,SOD2,TENT5A,THBS1,TRAF1,TRPC3,TXNRD2,VCAM1	463 (17)
dinoprost		chemical - endogenous mammalian		-0.578	bias	2.95e-07	AKR1C1/AKR1C2,ANXA4,CYP19A1,FOSL2,GSTM1,ID2,LIPA,MGST1,NFIL3,PLA2G4A,PLCD1,POR,PTGFR,PTK2B,RUNX2,STAR,THBS1	481 (22)
PTH		other	Inhibited	-2.522	bias	3.25e-07	ADAMTS1,ALPL,ANGPT1,CCN5,CSF1,CXCL12,DDIT3,FOSL2,HDAC4,IGF1,IGFBP5,LMNA,MGP,MME,MMP13,MMP2,NFIL3,PLXDC2,POSTN,PTH1R,RUNX2,SDC4,SFRP4,SOCS3,TJP2,TMEM119,TNFRSF11B	401 (21)
bleomycin		biologic drug	Inhibited	-3.956	bias	3.35e-07	ACTA2,ANGPT1,BMP4,C3,CCN4,CDC25B,CDH11,CTSK,CXCL12,DCN,ELN,FAS,FGFR1,IGF1,IL13RA1,ITGA1,LAMA1,LGALS3,MMP2,PPARGC1A,PTGER2,RGCC,S100A4,SDC4,STK17B,STOM,THBS1,TIMP1,WNT5A	440 (17)
triamcinolone acetonide		chemical drug		-0.119		3.68e-07	AQP1,AQP3,ATP10A,BMP4,CASP4,CHL1,DDIT3,DUSP10,EPHA4,F10,GAS1,HFE,IGFBP4,IL6ST,INSIG1,IRF2,KLF9,LDLR,LSP1,MEGF9,MMP13,MT1M,PER3,PLXNC1,RGCC,RHOBTB3,SOD2,SOX4,ST8SIA4,TXNIP	253 (7)
P38 MAPK		group	Inhibited	-4.7	bias	3.76e-07	ANGPT1,ASS1,BDNF,CD55,CEBPD,CFLAR,CTSK,CXCL12,CYP19A1,DDB2,DDIT3,DIO2,EDNRB,FAS,FBXO32,FST,GBP1,HMOX1,IGFBP5,ITGB8,JAM2,KLF4,LAMA3,MMP13,MMP2,MMP3,NFATC4,NFE2L2,NGF,PLA2G4A,POSTN,PPARGC1A,RND3,RRAD,RUNX2,SATB2,SOCS3,STAT1,THBS1,TIMP1,TJP2,TRPC3,VCAM1,WNT5A	455 (18)
miR-204-5p (and other miRNAs w/seed UCCCUUU)		mature microRNA	Activated	3.873	bias	4.14e-07	ACVR1,ACVR2A,ARPC1B,ATP2B1,CDC25B,CDH11,CHRD,CHRM2,CHRNA1,ID2,MICOS10-NBL1/NBL1,MMP3,PIK3R1,SNAP25,SOX4
Irgm1		other	Activated	4.347	bias	4.41e-07	B2M,CGAS,CXCL16,DHX58,FAS,GBP2,GSDMD,ID2,IFI35,IFITM3,NUPR1,OAS2,OAS3,SAMHD1,SQSTM1,STAT1,TRIM25,USP18,XAF1	323 (16)
cinnamaldehyde		chemical toxicant	Inhibited	-2.936		4.49e-07	ACSL4,CAT,DDIT4,FTH1,GK,GPX1,HMOX1,INSIG1,NFE2L2,NQO1,PPARA,SLC2A12,SLC7A11,SOD2,SQSTM1,TRIM16,TRPA1,TXNIP	373 (13)
SREBF1	-0.849	transcription regulator	Inhibited	-4.539	bias	4.53e-07	ACADS,ACSL4,BEST1,CD14,CEBPD,CFD,CYB5A,CYP51A1,DEPP1,FAS,FBXO32,G6PD,GPNMB,GPX3,GSR,HFE,HMOX1,IDH1,INSIG1,LDLR,LGALS3,MDK,NFIL3,NPC1,NR1H3,NUPR1,PLA2G6,PLEKHA4,PMP22,SELENOP,SMPD1,SREBF1,STAR,TNFRSF1B	420 (21)
FGF1		growth factor		0.745		4.57e-07	AHR,APOE,CCN4,CCN5,CDH11,EN1,FGFR1,FHOD3,GDNF,GPX1,GSTM1,GSTM5,HMOX1,NDNF,NFE2L2,NQO1,NR1H3,POSTN,RFLNB,SERPINB1,THBS1,VCAM1	489 (22)
TGFBR2		kinase	Activated	2.503	bias	4.69e-07	ACTA2,ADAMTS5,ADCY1,ASS1,BCL3,BDNF,CASP1,CD14,CLU,CRISPLD2,CRYAB,CSF1,DDIT4,EPAS1,FGF7,FMOD,FST,GSR,HGF,JAK3,METRNL,MMP13,MMP2,MMP3,NAB2,NFIL3,NGF,OSTF1,PAX9,PDPN,PLSCR1,PTGES,PTGIS,PTH1R,QSOX1,RRAD,RUNX2,SOCS3,SVEP1,THBS1,TIMP1,TNFRSF11B,TXNIP,ZNF219	452 (17)
aflatoxin B1		chemical - endogenous non-mammalian	Inhibited	-3.683	bias	5.04e-07	ABCC3,ALDH1A1,ALDH3A1,AOX1,CCN5,CFD,COL14A1,CRYAB,CYP4V2,DCN,EDNRB,FAS,GDNF,GRIA3,GSR,GULP1,HTATIP2,LDLR,LEPR,MGMT,MME,MMP2,NEFL,NOL3,NQO1,NRCAM,PPIC,PRNP,SEMA3B,SERPINB1,SLC7A11,ST8SIA1,STAR,STAT5A,SULF2,TRIM16,TXNRD1
OSMR		transmembrane receptor		-0.896	bias	5.18e-07	BCL3,CASP4,CD4,CFLAR,CISH,DHX58,GBP2,IL6ST,LBP,MMP13,PHF11,RASL11A,SOCS3,SREBF1,TIMP1	366 (15)
BMP2		growth factor	Inhibited	-2.948	bias	5.37e-07	ACTA2,ALPL,BMP4,COL10A1,CSF1,CTSK,CXCL12,CYP19A1,DLX5,EVC2,FGFR1,FST,GREM1,ID2,IGFBP5,KLF4,KLF9,MELTF,MMP13,MRAS,POSTN,PTH1R,RAD1,RUNX2,RUNX3,STAR,TBX2,TIMP1,TMEM119,TNFRSF11B,TOB1	437 (20)
GLI1		transcription regulator	Inhibited	-5.225	bias	5.57e-07	CDH11,CLU,COL10A1,CSF1,DIO2,FAS,GPC3,GREM2,GRIA3,ID2,IGF1,IGF2,IGFBP6,INSIG1,KLF4,LMNA,MAN1C1,MMP11,MMP2,NIPAL2,NQO2,PCDH18,PDGFRA,PDZRN3,PLPP2,PTH1R,RUNX2,RXRA,VIM,WNT2B	393 (11)
PTEN		phosphatase		-0.051		5.58e-07	ABCC4,AKR1C3,ANGPT1,BCL3,C3,CFD,CLDN23,CTSZ,CYB561,CYP27A1,EN1,EPAS1,FAS,FES,FGF7,FGFR1,FTH1,GMDS,GPR176,GPR85,GPRC5C,GPX3,GSR,HDAC5,HGF,IGF1,IGF2,IGFBP5,IGFBP6,INMT,KIAA0930,LAMA3,LDLR,LEPROT,LGALS3,MAN1C1,ME1,MME,MMP2,MMP3,NFIL3,NQO1,NR5A2,NTRK1,PIK3R1,PPARGC1A,PSCA,PTN,PTPRK,RAB30,SDC4,SLC46A3,SLC7A8,SOCS3,SOX4,SQOR,SREBF1,STAT5A,STEAP1,STOM,SULF2,THBS1,TNFRSF11B,TNFRSF14,TRAM1,TWIST2,UBA7,VCA…	483 (18)
NR1H4		ligand-dependent nuclear receptor		1.078		5.72e-07	ABCA8,ABCB4,ABCC3,ABCC4,ACSS1,ACTA2,ADH1B,APOE,C3,CYP19A1,FAS,GPX1,GSTM1,GSTM5,IL7,KLF4,LDLR,MMP2,MMP3,NR5A2,PPARA,PPARGC1A,RXRA,S1PR1,SOD3,SQSTM1,SREBF1,TIMP1,TXNIP	431 (18)
CX3CL1		cytokine		-0.227	bias	5.96e-07	ADAMTS1,APCDD1,CSF1,CXCL12,GPNMB,GPRC5B,GSN,HMOX1,ID2,IGF1,IL7R,LPAR1,MICOS10-NBL1/NBL1,MMP2,MYLK,NDNF,POSTN,SERPINF1,SNAP25,SOX4,SPON2,TFAP2C,TIMP1	384 (17)
STAT1/3/5 dimer		complex	Inhibited	-2.63	bias	5.97e-07	BCL3,CHI3L1,CISH,EPAS1,MMP13,MMP3,SOCS3
BCL6		transcription regulator	Activated	2.687	bias	6.19e-07	ADCY9,BCL3,CGAS,CISH,CSF1,CTSK,FAS,FCGRT,FMOD,FTH1,GPX4,GSTM5,HACD1,HDAC9,IL13RA1,IL7R,LDLR,LITAF,LMNA,MAF,MGP,PLA2G4A,PTPRO,SH2D4A,SLC39A8,SOCS3,STAT1,STAT6,TIMP1,TNFRSF14,UBA7,VWA5A	372 (19)
EGFR		kinase		-1.829	bias	6.66e-07	A4GALT,ACTA2,ACVR1,ADGRL3,B3GALNT1,CASP4,CD63,CHI3L1,CRYAB,CST3,CTSK,CXCL12,CYP19A1,DDIT3,FGF7,FOSL2,GALNT18,GBP1,HSPB1,IGF1,IGF2,IGFBP4,IGFBP5,LAMA3,LMBRD1,MATN2,MGAT1,MME,MMP13,MMP2,MMP3,MT1M,PCDHGA12,PLA2G4A,POSTN,PTGER2,PTGES,PTGIS,RUNX2,SEMA4D,SLC7A11,SLPI,SOCS3,STAT6,STEAP4,THBS1,TNFAIP6,TNFRSF11B,TPST1,TUBA4A,TXNIP,VIM,WNT16	450 (19)
IL1A		cytokine	Inhibited	-4.57	bias	7e-07	ADAMTS1,ADAMTS4,ADAMTS5,ALDH1A1,ALDH1A3,ALDH3A2,BCL3,C3,CSF1,CTSK,CXCL12,FAS,FGF7,FGFR1,FTH1,GBP1,HMOX1,IFNGR1,IGF1,IGFBP5,JAM2,MMP13,MMP2,MMP3,NGF,PLA2G4A,PTGES,SOD2,TIMP1,TNFRSF11B,VCAM1,VIM,WNT5A	430 (15)
SOX1		transcription regulator	Activated	4	bias	7.28e-07	ACVR1,ACVR2A,ANGPT1,APCDD1,BMPER,EFEMP1,FOXF1,IRX3,KIF16B,PCDH18,PDGFRA,TNFRSF19,TWIST2,TXNRD1,USP18,WNT5A
RASSF1		other	Inhibited	-2.412		7.57e-07	ALDH1A1,APOE,CASP4,CLU,CREG1,EFEMP1,GSN,KLF4,LITAF,MAP3K5,MDK,MGMT,MMP2,MRAS,PCDH7,PROS1,SAMD5,SELENOP	335 (7)
FANCD2		other	Inhibited	-2.646	bias	7.76e-07	CAT,GPX1,GPX4,LDLR,MT-RNR1,SOD2,SREBF1,TXNRD1
vancomycin		biologic drug		-1.105	bias	7.99e-07	ABCC3,ACP2,ADAMTS1,BMP4,C3,CAT,CD14,CD63,CD9,CLU,CSF1,CST3,EFEMP2,FTH1,GAS6,GPNMB,HMOX1,IGFBP5,LGALS3,MMP2,PRTFDC1,PSMB10,SLC7A8,SOD2,SOD3,SOX4,TIMP1,VIM
HOXA10		transcription regulator		0.976	bias	8.05e-07	ALDH1A1,ALPL,APOE,AQP1,B3GALNT1,CFD,FST,FZD5,GAS6,ID2,IGFBP5,IL1R1,INMT,IRX3,KLF9,LAMA2,LEPR,ME1,MICOS10-NBL1/NBL1,MYLK,PDPN,PIK3R1,PROS1,PTGER3,SFRP4,STK17B,TGFBR3
actinomycin D		biologic drug	Activated	3.128	bias	8.21e-07	ASS1,BDNF,CASP1,CD55,CFLAR,CLEC11A,EPAS1,FAS,FGFR1,FOSL2,FTH1,GSTM5,GUCY1B1,HMOX1,ID2,IFNGR1,IGFBP4,IGFBP5,IL7R,MMP2,MMP3,NGF,PTGIS,PTH1R,SLC30A1,SLC40A1,SOCS3,THRB,TNFAIP2,TNFRSF1B,TRAF1,TRAF3IP2	448 (15)
CREB1		transcription regulator	Inhibited	-2.108	bias	8.42e-07	ACVR2A,ANGPTL2,APOE,BDNF,CACNA1C,CACNA2D1,CADPS2,CALB2,CD4,CD9,CDH11,CEBPD,CH25H,CHRNA1,CYP19A1,CYP51A1,DIO2,ECM1,FGF13,GAA,GPNMB,GRIA3,HMOX1,ITGBL1,KCND2,KLF4,LAYN,LDLR,LITAF,MDGA1,MMP13,NAB2,NECTIN3,NFIL3,NNAT,OSTF1,OXT,PDGFRA,PENK,PLA2G4A,PLXDC2,PLXNC1,PPARGC1A,RNH1,RUNX1T1,SERINC2,SFRP4,SOD2,SQSTM1,SREBF1,SSBP2,ST6GALNAC5,STAR,TENT5A,TMBIM1,TP53INP2,TPT1,VIM	436 (19)
CBFA2T3		transcription regulator	Activated	2.325	bias	9.11e-07	AIG1,APBB1IP,CD4,CHI3L1,DDIT4,FAM111A,FCGRT,GRIN2D,GSN,HAAO,HNMT,ID2,IFI35,MSRB2,NR1H3,RCN3,RIPK3,RUNX2,SAMHD1,TP53INP2,UBA7,WASH2P
AR		ligand-dependent nuclear receptor	Inhibited	-4.777	bias	9.45e-07	ABCC4,AKR1C3,ALDH1A1,AQP3,BASP1,BMF,BMP4,C3,CA5B,CACNA1C,CDC25B,CDH11,CFLAR,CHRNA1,CTSO,CXCL12,DDIT4,DHCR24,DMPK,EDNRB,EPAS1,EPHX1,FGF7,GAS6,GDNF,GSN,GSTM1,HGF,IGF1,IGF2,IGFBP5,IGSF8,IL1R1,LHFPL6,LMOD1,LRATD1,LTBP4,MME,MMP2,MRAS,NPC1,NR5A2,NUDT19,NUPR1,PDGFRA,PENK,PROS1,PSCA,RARRES1,RGN,SCN9A,SLC38A5,SLC39A8,SLC7A11,SLCO3A1,SOD3,STAR,STAT1,SULF2,SUSD3,TBC1D8,THBS1,TNFAIP2,TNFSF12,TRIM25,VIM	490 (21)
IL4		cytokine	Inhibited	-4.117	bias	9.68e-07	ACP2,ACSL4,ACTA2,ADCY1,AHR,ANXA4,APOE,ASS1,BCL3,BDNF,C3,CAT,CD14,CD55,CD74,CFLAR,CISH,CRISPLD2,CSF1,CTSK,CXCL16,CYB5A,CYRIA,DCT,DDIT4,DHX58,EPAS1,EPHX1,FAM126A,FAS,FLRT2,FYCO1,GBP2,GPX4,GSR,HGF,IFITM1,IFITM3,IGF1,IGFBP4,IL13RA1,IL15RA,IL18R1,IL1R1,IL6ST,IL7R,ITGA1,JAK3,KCTD12,LACC1,LGALS3,LRP1,LRRC32,LSP1,MAF,MAFB,MAP3K5,METRNL,MMP2,MMP3,NAB2,NFIL3,NGF,OAS2,OAS3,PLCD1,PLSCR1,PMP22,POSTN,PPARGC1A,…	382 (17)
KLF11		transcription regulator		0.381		1.04e-06	ACTA2,ADAMTS1,APOL6,CAT,CHRNA1,CHRNE,DCN,DIO2,GREM1,HGF,ITGA1,ITGB8,MMP13,MMP2,MMP3,PLA2G4A,PPARGC1A,SOD2,STAT1,STAT6,THBS1,TIMP1	347 (12)
G protein alphai		group	Inhibited	-3.988	bias	1.07e-06	ADAMTS1,C1R,C1S,CEBPD,CMKLR1,FOSL2,GBP2,IFITM3,KLF4,LDLR,SERPING1,SOCS3,STAR,THBS1,TIMP1,USP18	416 (19)
ADAM12		peptidase	Activated	3.52	bias	1.07e-06	ADAMTSL5,AEBP1,CFD,DCN,FBLN7,GAS6,GREM1,HGF,IGFBP5,IGFBP6,LUM,MGP,MMP3,OGN,OMD,SVEP1	304 (7)
PAX3		transcription regulator		-0.152	bias	1.09e-06	ALDH3A2,ASS1,BMP4,CLU,CST3,CTSA,CYP1B1,DCT,EYA2,FILIP1L,G6PD,GPR1,GPX4,GSTM5,ID2,IFITM2,IL7R,MGP,NNMT,PGF,PITX1,PSME1,PTGER3,RASSF2,RUNX3,SOX4,SREBF1,TJP2
EZH2		transcription regulator		-0.063		1.1e-06	ALPL,BARX1,BMP4,C3,CD63,CDKN1C,CEMIP,CRISPLD2,CYB5R2,CYP1B1,EPAS1,EPDR1,FBLN1,FHOD3,FOXF2,GRIK5,GSTM4,IGF1,IL18R1,IRAK3,ITGA1,JAM2,KCNK1,KIAA1217,KLF4,MMP2,NIBAN1,NKD2,PARP9,PCDH10,PDGFRA,PLA2G4A,PLAAT4,PTGES,PTN,RUNX2,S100A4,SFRP4,SLC1A3,SLC7A11,SOCS3,SULF1,TBX3,TRIM38	447 (19)
IRF2	-0.733	transcription regulator	Inhibited	-2.864	bias	1.19e-06	B2M,C1QTNF1,C1S,CASP1,CD14,FAM111A,GBP1,IDH1,IFI35,IL6ST,IL7,KLF4,LBP,PSMB10,PSME1,PTGR1,RARRES1,TM4SF20,TXNRD1,UBE2L6,USP18,VCAM1	282 (10)
PI3K (family)		group	Inhibited	-2.294	bias	1.21e-06	ACTA2,AKR1C1/AKR1C2,CAT,CFLAR,CXCL12,DDIT3,DDIT4,FBXO32,FTH1,HMOX1,MMP2,MMP3,NFE2L2,NQO1,RDH10,RIPK3,SOX4,SREBF1,THBS1,TXNIP	499 (23)
tert-butyl-hydroquinone		chemical reagent	Inhibited	-4.016	bias	1.25e-06	AKR1C1/AKR1C2,CRYZ,FLRT2,FOSL2,FTH1,FTL,G6PD,GSR,GSTM5,HMOX1,MAF,ME1,NFE2L2,NQO1,OSGIN1,RASSF2,TXNRD1,WNT5A	383 (18)
FOXL2		transcription regulator	Inhibited	-2.514	bias	1.3e-06	ACVR1,CH25H,CHRNA9,CYP19A1,CYP26B1,FAS,FST,GPRC5B,IGF1,NFE2L2,NR5A2,OSR2,PPARGC1A,PTGER2,S1PR1,SOD2,SOX4	288 (14)
cytokine		group	Inhibited	-4.087	bias	1.35e-06	ADAMTS4,BCL3,BMF,CD4,CISH,CLU,CSF1,DDIT3,FAS,HMOX1,MMP13,MMP2,MMP3,NGF,PLAAT4,S100A4,SOCS3,SOD2,STAT5A,TIMP1,TNFAIP6,TNFRSF1B,TYMP,VCAM1	334 (13)
EGF		growth factor	Inhibited	-6.323	bias	1.39e-06	ACOT2,ACSL4,ADAMTS1,ANGPT1,AQP3,B4GALT1,CASP1,CDH11,CEBPD,CFLAR,CISH,CLU,CUTALP,DCN,DDIT3,DIO2,EPAS1,FGFR1,FOSL2,FST,GAS1,GGT5,HAS3,HGF,HMOX1,ID2,IDH1,IFITM2,IGF1,IGF2,IGFBP4,IGFBP5,IL1R1,IL7R,LAMA1,MAP3K5,MMP13,MMP2,MMP3,NGF,NR5A2,OSR2,PDPN,PGF,PIK3R1,PLPP3,PLSCR1,PTGES,RUNX2,RXRA,S100A4,SNAP25,SOCS3,SOX4,SREBF1,STAR,STAT1,THBS1,TIMP1,TNFRSF11B,VCAM1,VIM	382 (16)
ERBB2		kinase	Inhibited	-2.007	bias	1.39e-06	ACP2,ACSL4,ACTA2,ADAMTS5,ADGRL3,ANGPTL2,ARHGEF5,ATP6V1A,BAG2,BCL3,CADM1,CAVIN3,CCN5,CD9,CDC14B,CDC25B,CDH11,CHCHD10,CHRNE,CLEC11A,CLU,COL7A1,CXCL12,CYB561,CYP51A1,DDIT3,DHRS7,EPSTI1,FGF7,GALNT18,GAS6,GGT5,GPX3,HSPB1,ID2,IDH1,IGF2,IGFBP4,IGFBP5,IGFBP6,IL6ST,IRX3,JAM2,KLF4,LAMB2,LGALS3,LITAF,LUM,MAF,MAPK13,MME,MMP11,MMP13,MMP3,NNMT,NPC1,NR1H3,PCDHGA12,PDGFD,PENK,PRSS3,PTGES,PTPRK,RARG,RECK,RRAD,S10…	421 (17)
DSCAM		other	Inhibited	-3.3	bias	1.47e-06	GSN,JAK3,KLF4,KLF9,NPAS3,NRCAM,NTNG2,PLCB1,PLXNC1,RGMA,SFRP4,SHANK2,SNCAIP,SRGAP3,SYNPO,TUBA4A,VIM,WNT16
carbon tetrachloride		chemical toxicant	Inhibited	-3.343	bias	1.49e-06	ABCC4,ACTA2,AOX1,APOE,ASS1,CAT,DCLK1,DDIT3,GPX4,GSTM1,HGF,HMOX1,HSPB1,IGF1,IGFBP5,IGFBP6,IL13RA1,ITGA8,ME1,MMP13,MMP2,NQO1,PDGFD,PDGFRA,PRNP,RGN,S100A6,SOD2,TIMP1,VCAM1	419 (16)
IRF1		transcription regulator	Inhibited	-4.243	bias	1.53e-06	APOL6,B2M,C1R,CASP1,CXCL16,GBP2,IFI35,IFI6,IFITM1,IFITM3,IL17RA,IL7,IRF2,MX1,NFE2,OAS2,OAS3,PCDH7,PLAAT3,PLAAT4,PSMB10,PSME1,SLPI,STAT1,TBX3,VCAM1,XAF1	366 (14)
arachidonic acid		chemical - endogenous mammalian		-1.252		1.57e-06	ACSL4,AQP3,CLU,DDIT3,FAS,G6PD,HMOX1,LDLR,MMP13,PENK,PLA2G4A,PRKD1,PTGES,RXRA,SREBF1,STAR,TNFRSF1B,VCAM1,VIM	392 (21)
RXRA	-0.656	ligand-dependent nuclear receptor		0.387		1.57e-06	ABCB4,ABCC3,ADH1B,AKR1C1/AKR1C2,ALDH1A1,APOE,C3,CAT,CEBPD,COLEC12,CRYAB,ECM1,EPHX1,FLRT3,FTL,GAS6,GPX1,HMOX1,IGF1,IGFBP6,IL7,INSIG1,KLF9,MGP,MMP11,MMP2,NR1H3,NR5A2,NTRK1,PMP22,PPARA,RARG,RXRA,S100A4,SEMA4D,SREBF1,STAR	498 (19)
cholesterol		chemical - endogenous mammalian	Inhibited	-3.341	bias	1.68e-06	ABCA6,ABCA7,ACTA2,APOE,CASP1,CD14,CROT,CSF1,CTSK,CYP27A1,DDIT3,EPHX1,GLI3,IL10RB,INSIG1,LDLR,LEPR,LGALS3,ME1,MME,MMP2,NR1H3,PPARA,PPARGC1A,RGCC,SLC1A3,SOCS3,SREBF1,THBS1,TIMP1,VCAM1	451 (21)
FOXO3		transcription regulator	Inhibited	-2.272		1.72e-06	ACTA2,ACVR1,AHR,ALDH3A1,ANGPT1,CARD16,CASP4,CAT,CDKN1C,CFLAR,CH25H,DDIT3,DDIT4,DEPP1,EDNRB,FBXO32,FMOD,GLUL,GPX1,GPX3,GSTM5,HTATIP2,IGF1,IL10RB,IL1R1,MAP1LC3A,MMP13,NOL3,NUPR1,PPARGC1A,PRNP,RUNX2,SERPINB1,SLC40A1,SOD2,TNFRSF1B,TXNIP,TXNRD2,VCAM1,VIM	505 (21)
MRTFB		transcription regulator	Inhibited	-3.022	bias	1.94e-06	ACTA2,ADAMTS1,AK5,ARID5B,DHCR24,EYA2,FILIP1L,GSTM5,IGFBP5,LINC00968,LMNA,MAPK13,NRXN2,PCDH18,PDGFRA,POSTN,PTPRO,RAMP1,S1PR1,SAMD5,SELENOP,SLPI,SULF1,SYNPO2,THBS1	25 (2)
PI3K (complex)		complex	Inhibited	-2.856	bias	2.05e-06	ABCC4,CD55,CFLAR,DDIT3,DDIT4,FBLN5,FBXO32,FRY,G6PD,GSTM5,HAS3,HMOX1,IGF1,IGF2,IL7R,IRF2,LSP1,MAP3K5,MMP13,MMP2,NFE2L2,NQO1,OSTF1,PLA2G4A,PLA2G5,POSTN,RND3,SAMHD1,SEMA6D,SOCS3,SREBF1,THBS1,TRIM25,TXNIP,TYMP,VCAM1	437 (21)
POU5F1		transcription regulator	Inhibited	-3.428	bias	2.17e-06	ACVR1,ACVR2A,AHR,ANGPT1,APCDD1,BAG1,BMP4,BMPER,CARD6,CASP1,CD63,CTSA,CXCL12,DLX5,EFEMP1,EN1,FAS,FOXF1,GAA,GSC,IL6ST,IRX3,KIF16B,KLF4,MIAT,MMP2,NFATC4,PCDH18,PDGFRA,PPARA,PPL,PYCARD,SMPD1,SOCS3,TBX3,TNFRSF11B,TNFRSF14,TNFRSF19,TWIST2,TXNRD1,USP18,VIM,WNT5A	148 (7)
vitamin K2		chemical drug	Inhibited	-2.804	bias	2.2e-06	AKR1C1/AKR1C2,CD14,CSF1,GPRC5B,MATN2,MGP,SERPINB1,TNFRSF11B
STAT6	-0.877	transcription regulator		-0.567		2.24e-06	APOE,ASS1,BCL3,CISH,CYRIA,DHX58,EPHX1,FAM126A,FLRT2,FYCO1,GBP2,IFITM3,IGF1,IL18R1,IL6ST,IRAK3,KCTD12,LACC1,MAF,MAP3K5,MMP13,MMP2,NFIL3,OAS3,PLCD1,PLSCR1,PPARA,PPARGC1A,PRNP,PROS1,PXK,RAB30,RASSF4,RIPK3,SCN9A,SELENBP1,SERPINF1,SQSTM1,STAT5A,STAT6,THY1,TIMP1,TMTC1,TP53I11,VCAM1,VIM	437 (16)
15-deoxy-delta-12,14 -PGJ 2		chemical - endogenous mammalian		0.459		2.4e-06	ACTA2,ADAMTS4,CEBPD,CFLAR,CYP19A1,DDIT3,FTH1,GSN,GSR,HGF,HMOX1,HSPB1,HTRA3,IFITM2,KLF4,LAMA1,MMP13,MMP3,NFE2L2,NQO1,NR5A2,PDGFRA,PLA2G4A,PLAAT4,PTGES,RUNX2,SOCS3,SREBF1,STAT1,TXNRD1,VCAM1	454 (17)
caffeic acid phenethyl ester		chemical drug		1.615	bias	2.43e-06	BAG1,CYP19A1,DDIT3,FCGRT,FTH1,FTL,GSR,HMOX1,HSPB1,IGFBP6,MMP2,NFE2L2,NQO1,PTGFR,RXRA,S100A6,TWIST2,VCAM1,VIM	389 (19)
MYC		transcription regulator	Inhibited	-2.209	bias	2.57e-06	ABCA7,ABCC3,ABCC4,ACSL4,ACSS1,ACVR1,ACVR2A,ADAMTS1,ADARB1,AHR,ANGPT1,ANXA4,AOPEP,APCDD1,AQP1,ASS1,BAG1,BDNF,BMPER,BRD2,CASP1,CCN4,CD9,CDC25B,CEBPD,CFLAR,CLU,CNTNAP2,COL14A1,CRYAB,DDB2,DDIT3,DDIT4,ECM1,EFEMP1,EPHB3,FAS,FBLN5,FBXO32,FCGRT,FGFR1,FMOD,FOXF1,FTH1,G6PD,GAA,GAS1,GBP2,GLUL,GPC3,GSR,HMOX1,HSPB1,ID2,IDH1,IFI35,IFI6,IRX3,ITGA1,ITGBL1,KIF16B,KLF4,LAMB2,LDLR,LUM,MGAT1,MGP,MX1,NFE2L2,NGF,NIBAN…	527 (15)
LMNB1		other				2.59e-06	AEBP1,B2M,CCN5,CRYAB,CXCL12,CYP51A1,GPC4,LDLR,LMNA,MGP,MGST1,PRRX2,SLIT3
TCF4		transcription regulator		1.043	bias	2.65e-06	APOBEC3G,B4GALT1,BAG2,CADM1,CASP1,CASP4,CBLN2,CD55,CD9,CDC25B,CDKN1C,DCT,EYA1,FAM111A,FAS,FBXO4,ID2,IGF2,IGFBP4,IGFBP5,IL7,LRP1,NTRK1,PDE7B,PPIF,RCBTB2,RUNX2,SELENOP,SERPINB1,SERPINF1,SH3BP5,SOCS3,SORBS2,TAPBPL,TENT5A,TMEM140,TREX1,TRIM38,TXNIP,VSIR	313 (7)
SOX3		transcription regulator	Activated	4	bias	2.65e-06	ACVR1,ACVR2A,ANGPT1,APCDD1,BMPER,EFEMP1,FOXF1,IRX3,KIF16B,PCDH18,PDGFRA,TNFRSF19,TWIST2,TXNRD1,USP18,WNT5A
EWSR1-FLI1		fusion gene/product	Activated	3.969	bias	2.65e-06	AK5,ARID5B,FILIP1L,IGFBP5,LINC00968,NRXN2,PCDH18,PDGFRA,POSTN,PTPRO,S1PR1,SAMD5,SELENOP,SULF1,SYNPO2,THBS1
HMGA1		transcription regulator		-0.409	bias	2.92e-06	ACTA2,ALPL,APOL6,ARL2BP,B2M,CRYAB,DDIT3,FOSL2,GRAMD2B,GSN,IGF1,IGFBP4,INSIG1,LAMA1,LY6E,MGAT1,MT1M,NFIX,OXT,PSG4,PTH1R,SDC4,SOD3,SOX4,TFAP2C,VIM	479 (19)
miR-124-3p (and other miRNAs w/seed AAGGCAC)		mature microRNA	Activated	5.439	bias	3.1e-06	AHR,ARPC1B,B4GALT1,BDNF,CDC14B,CYP1B1,DDIT3,DHCR24,EYA4,FAM83H,GLI3,GSN,HDAC4,HDAC5,HTATIP2,LDLR,LDLRAP1,LITAF,NEK9,PGF,PRKD1,RARG,RBM47,RDH10,STOM,TJP2,TMBIM1,TOM1L1,TWIST2,ZCCHC24
C11orf95-RELA		fusion gene/product	Inhibited	-3.464	bias	3.23e-06	BCL3,CASP4,CSF1,FTH1,IL13RA1,IL15RA,IRF2,LITAF,LSP1,S100A6,SDC4,STAT5A
ITGB1		transmembrane receptor		-1.032		3.23e-06	ACTA2,ADAMTS2,ADAMTS5,APOE,CCN4,COL10A1,COL4A4,COL7A1,GAS1,HAS3,IGF2,LAMA1,MATN2,MMP19,MMP2,OLFML3,SPON1,THBS1,TNFSF12,VIM,WNT5A,WNT9A	362 (17)
CBR-470-1		chemical - kinase inhibitor	Inhibited	-2.425	bias	3.24e-06	G6PD,GSR,HMOX1,ME1,NQO1,TXNRD1	136 (6)
docosahexaenoic acid		chemical drug		0.666	bias	3.32e-06	APOE,BDNF,CSF1,DDIT3,FAS,GDNF,HMOX1,LDLR,MMP13,MMP2,NFE2L2,PDE5A,PIK3R1,PLA2G4A,PPARA,PRKG2,PTGES,RXRA,SMPD1,SOCS3,SREBF1,THBS1,TIMP1,TNFRSF1B,VCAM1	369 (14)
tetrachlorodibenzodioxin		chemical toxicant	Inhibited	-2.611		3.37e-06	ACOT2,ADCY4,AHR,ALDH3A1,ANGPT1,AQP3,ARNT2,ATP2B1,B4GALT1,BDNF,BMP4,CASP1,CBR1,CD9,CDC25B,COMT,CYP19A1,CYP1B1,ELN,FAS,FMO3,HACD1,HDAC4,HDAC5,HDAC9,HMOX1,HSPA2,IDH1,IGF2,JCAD,LPAR1,MICOS10-NBL1/NBL1,MMP13,NFE2L2,NNAT,NQO1,POU6F1,PTGFR,RXRA,S100A4,S1PR1,SHOX2,SLC40A1,SLCO3A1,SNAPC2,STAR,STEAP4,TMEM47,TNFRSF19	499 (21)
AHR	-0.793	ligand-dependent nuclear receptor		0.512		3.48e-06	A4GALT,ABCC4,ACTA2,ADAMTS2,ADAMTS5,ALDH3A1,ATP2B1,CBR1,CD14,CDC25B,COL12A1,COL14A1,COL16A1,CYP19A1,CYP1B1,DCN,EFEMP1,FAS,FBLN5,FMO3,GAS1,GAS6,GSTM5,HDAC9,ITGBL1,LBP,MATN2,MMP2,NFE2L2,NNMT,NQO1,PDGFRA,PMP22,SEMA3F,SLC16A5,SOCS3,SOD2,SREBF1,STEAP4,THBS1,TNFRSF19,VIM	428 (18)
plicamycin		chemical drug	Activated	2.353	bias	3.71e-06	ADAMTS4,AHR,AVPI1,CACNA2D3,CYBRD1,CYP19A1,CYP4V2,HDAC4,HMOX1,IGFBP4,NFE2L2,SLC40A1,SNAP25,SOCS3,TIMP1,TYMP,WNT9A,WWC1,XYLT1	342 (7)
RXRB		ligand-dependent nuclear receptor				3.8e-06	ALDH1A1,COLEC12,CRYAB,ECM1,FGFR1,FLRT3,GAS6,IGF1,IGFBP6,MMP11,MMP2,PMP22,S100A4,SEMA4D,SREBF1	160 (9)
Tcf7		transcription regulator		0.494		4.01e-06	ARRDC4,CD4,CHCHD10,CISH,CROT,DHCR24,ECM1,EPHX1,GPX1,ID2,IFNGR1,IL15RA,IL1R1,IL7R,ITGB8,JAM2,LDLR,LYSMD2,MAF,NR5A2,NUPR1,PENK,PLCB4,PTGER2,RARG,SOCS3,STAT1,TNFRSF19,TOX	258 (7)
TCF		group				4.08e-06	ADGRG2,ALDH1A1,ALDH3A2,BMP4,DIO2,ECM1,EPHB3,IFITM1,IL1R1,INHBB,ITGA1,LGALS3,MME,MMP2,NRCAM,QPCT,SLC1A5	314 (7)
BMP4	-1.331	growth factor	Inhibited	-2.784	bias	4.38e-06	ACTA2,ACVR2A,BARX1,BMP4,CYP19A1,DEPP1,DIO2,DLX5,FOXF1,GREM1,ID2,INHBB,KLF4,LAMA1,MMP13,MMP3,NUPR1,PGF,POSTN,PSG4,RUNX2,RUNX3,SLC40A1,STAR,SULF1,TBX3,TFAP2C,TNFRSF11B,WNT5A	404 (21)
GMNN		transcription regulator	Activated	4	bias	4.39e-06	ACVR1,ACVR2A,ANGPT1,APCDD1,BMPER,EFEMP1,FOXF1,IRX3,KIF16B,PCDH18,PDGFRA,TNFRSF19,TWIST2,TXNRD1,USP18,WNT5A
NEUROG1		transcription regulator		1.604		4.44e-06	ASS1,C1S,C3,CEMIP,CFH,EPAS1,GREM1,MFAP4,PPIC,S100A4,SERPINF1,SQOR,SULF1,THBS1
tamoxifen		chemical drug		-0.571		4.83e-06	ACOX2,ALDH3A2,AQP1,ASS1,BDNF,BMP4,C3,CAT,CDH11,CEBPD,CFLAR,CLU,CRYZ,CXCL12,DEPP1,EPHA4,EPHX1,FHL2,HGF,IGF1,IGF2,IGFBP4,LDLR,MMP2,MX1,NFATC4,NNMT,NRCAM,OXT,PPARA,PTGER2,SEMA3B,SOD2,SQSTM1,SREBF1,TYMP,WIPI1	483 (18)
RCE1		peptidase				4.9e-06	AEBP1,B2M,CCN5,CRYAB,CXCL12,GPC4,LMNA,MGP,MGST1,PRRX2,SLIT3
SOD2	-1.104	enzyme		-1.473		4.9e-06	ANGPT1,ANKRD29,CAT,COLEC12,DDIT3,GSN,HMOX1,ID2,IL7,JDP2,MGAT1,MMP13,MMP2,MMP3,PRRX1,PTPRO,SMPD1,SOD2	409 (16)
RNY3		other	Inhibited	-3	bias	5e-06	EPSTI1,IFITM3,LY6E,MX1,OAS2,OAS3,SERPING1,SPATS2L,XAF1
CEBPB		transcription regulator	Inhibited	-5.239	bias	5.13e-06	ACTA2,AKR1C3,ALDH1A1,APCDD1,BDNF,C3,CD14,CD74,CDC25B,CEBPD,CFD,COL10A1,CXCL16,CYB5A,CYP19A1,DCN,DDB2,DDIT3,FAS,FBLN1,FBXO32,FHL2,FTL,GAS1,HGF,IFITM3,IGF1,IGFBP4,IL11RA,IL7,INMT,IRAK3,LBP,LDLR,LEPR,MGP,MMP11,MMP13,MMP3,NR1H3,NUPR1,PDGFRA,PLA2G4A,PPARA,PPARGC1A,PTGES,PTGFR,RAD1,RUNX2,SOCS3,SOD2,SQOR,SREBF1,STAR,STAT1,TNFAIP6,TNFRSF19,VIM	456 (20)
Ins1		other	Inhibited	-3.58	bias	5.48e-06	BDNF,CEBPD,CFD,CRYAB,CYB5A,DDIT3,DLX5,G6PD,IGF1,IGF2,IGFBP4,IGFBP5,IL6ST,LDLR,LRP1,MELTF,MMP13,MMP2,MMP3,NGF,NR1H3,OXT,PIK3R1,PPARA,RGN,RUNX2,RXRA,SNAP25,SOCS3,SOD2,SREBF1,STAT5A,THY1,TIMP1,VAMP5,VIM	473 (18)
Sos		group				5.53e-06	AKR1C3,ALDH1A3,AQP3,B4GALT1,CADM1,CAT,CHI3L1,COL16A1,DAPK2,FLRT2,GSR,HMOX1,IGFBP5,LAMA3,MGST1,MMP3,NFE2L2,NFIL3,PDPN,PTH1R,PXK,RAB11FIP1,RGMA,SEMA3B,SEMA4D,SEMA6D,SLPI	399 (17)
RBPJ		transcription regulator	Activated	2.49	bias	6.49e-06	CSF1,CXCL12,CYP19A1,EPHA4,FGF13,FGF7,GDNF,HGF,IGF1,IGF2,IL17RA,IL7R,INHBB,MDK,MMP13,MMP3,NGF,PGF,PRSS3,RUNX3,SOX4,STAR,WNT5A	437 (21)
LRP1	-0.711	transmembrane receptor	Activated	2.373		6.49e-06	C1R,C1S,CD14,DDIT3,GLI3,LDLR,LRP1,MMP2,SERPINF1,SERPING1,SQSTM1,WNT5A	403 (20)
LEP		growth factor	Inhibited	-4.254	bias	6.71e-06	ABCC3,ACE,ACTA2,AKR1C1/AKR1C2,AQP3,ASS1,BDNF,BMP4,CASP1,CD14,CD63,CFD,CROT,CYB5A,CYP19A1,FAS,FDX1,FGFR1,GDNF,GPX1,IDH1,IGF1,IL1R1,LDLR,LEPR,LIPA,MMP13,MMP19,MMP2,MMP3,OPLAH,P2RX4,PPARA,PPARGC1A,RUNX2,SELENOP,SMPD1,SNAP25,SOCS3,SOD2,SREBF1,STAR,STEAP4,THBS1,TIMP1,TNFRSF11B,VCAM1,VIM,WNT5A	489 (18)
simvastatin		chemical drug		-1.404		6.78e-06	ABCB4,ACTA2,ACVR1,ADAMTS1,APOE,CACNA1C,CD14,CD55,CD81,CD9,CFLAR,COL10A1,HMOX1,KLF4,LDLR,MMP2,MMP3,NFIX,PPARA,S100A6,SDC4,SOCS3,STAT1,STAT6,TIMP1,TNFRSF11B,VCAM1,VIM	383 (15)
tributyltin		chemical reagent		-0.277		6.85e-06	ACVR2A,AHR,ASS1,CCN5,CYP26B1,DCN,GSTM2,HTRA3,IDH1,NRXN2,PDGFRA,PPARA,PPL,RCAN2,SNTB1,SOD3,SREBF1,STAT1,SYNPO,THBS1
PDE6B		enzyme				6.93e-06	CAT,GPX1,HMOX1,NFE2L2,RIPK3
DEETGE-CAL-Tat		chemical reagent	Inhibited	-2	bias	7.01e-06	GPX1,HMOX1,NQO1,SOD2	107 (5)
isobutylmethylxanthine		chemical toxicant	Inhibited	-3.643	bias	7.41e-06	ACE,ACSL4,ACVR2A,AEBP1,ALDH3B1,BDNF,CD14,CEBPD,COL10A1,DHRS3,IDH1,ITGA1,KLF4,MMP13,MMP2,MMP3,NR1H3,PDE4D,PDGFRA,PLAAT3,PPARA,PPARGC1A,RXRA,SOD2,SREBF1,STAT1,THBS1,TIMP1	474 (19)
Jnk		group		-1.98	bias	7.41e-06	ACTA2,ADARB1,BMF,CD55,CFLAR,CXCL12,DDIT3,FAS,FBXO32,GDNF,HMOX1,IGF1,MMP13,MMP2,MMP3,NFE2L2,NQO1,PLSCR1,PON2,POSTN,PTGES,RARG,RXRA,SOCS3,SOD2,TIMP1,TRPC3,VCAM1	426 (14)
TAZ		enzyme		-1.499	bias	7.45e-06	ADAMTS1,ADAMTS5,AMPH,AOX1,ARNT2,BASP1,BDNF,COX7A1,CYP1B1,HMOX1,IDH1,LDLR,LUM,RUNX2,S1PR1,SLC40A1,SORBS2,ST6GALNAC5
MAPK8		kinase	Inhibited	-3.279	bias	7.5e-06	ABCB4,ACSL4,ADARB1,APOE,AQP1,B4GALT1,BMP4,CAT,CXCL16,CYP19A1,CYP27A1,DDIT3,DIO2,FOSL2,FTH1,GSTM1,HMOX1,MMP13,MMP2,MMP3,NEFL,PPARGC1A,PTGES,SOD2,WNT5A	356 (14)
MAPK14		kinase	Inhibited	-3.207	bias	7.81e-06	ACTA2,CAT,CEBPD,COL10A1,CRYAB,CYP51A1,EFEMP1,FAS,FOSL2,GREM1,HMOX1,IGF2,ITGB8,LDLR,MMP13,MMP3,PLA2G5,PPARGC1A,PTGES,RUNX2,SOCS3,SOD2,SREBF1,TIMP1,TRPA1,VCAM1	431 (19)
CREBBP		transcription regulator	Inhibited	-2.335	bias	8.03e-06	ANGPT1,B2M,BDKRB2,CARD6,CRISPLD2,CSF1,CXCL12,DHRS3,EPSTI1,EYA2,FDX1,FOSL2,GRAMD2B,GRIA3,GRIN2D,IL18R1,IL7R,KCNIP3,LDLR,MAF,MGMT,MMP11,NFE2L2,NTN1,OAS3,PLEKHF1,PPARGC1A,PPFIBP2,RNF157,RUNX2,SCN4B,SDC4,SLC7A11,SMOC1,SOCS3,SREBF1,STAR,STOM,TRAF1,USP18,VCAM1,WNT5B	434 (16)
beta-naphthoflavone		chemical toxicant	Inhibited	-2.618	bias	8.1e-06	ABCC3,AKR1C1/AKR1C2,APOE,CBR1,CYP1B1,FTH1,GSTM1,GSTM5,LBP,ME1,NQO1,SLCO3A1	348 (13)
FGF7	-1.388	growth factor	Inhibited	-3.353	bias	8.96e-06	ABCC3,ACTA2,CEBPD,CSF1,FGFR1,FOXF1,HAS3,IL7,IRF2,MMP13,MMP2,NFE2L2,RUNX2,SREBF1,STAT1	380 (20)
poly rI:rC-RNA		biologic drug	Inhibited	-6.096	bias	9.08e-06	APOBEC3G,APOL1,B2M,C3,CD14,CD74,CEBPD,CFLAR,CGAS,CHN1,CSF1,DHX58,DIO2,ERFE,FAS,GBP1,GBP2,HFE,IFI6,IFITM1,IFITM3,IFNGR1,IGF1,IGFBP6,IL15RA,IRF2,KLF4,KYNU,LY6E,MMP2,MMP3,MRAS,MX1,NAAA,NFIL3,OAS2,OAS3,OMD,PHF11,PLAAT4,SDC4,SERPING1,SLC40A1,SLPI,SOCS3,SOD2,ST8SIA4,STAR,STAT1,TANK,THBS1,TIAM2,TNFAIP2,TNFAIP6,TNFRSF11B,TRAF1,TRANK1,TRIM25,USP18,VCAM1,VIM,WNT5A,XAF1	329 (17)
Growth hormone		group	Inhibited	-2.774	bias	9.4e-06	APOE,ARID5B,BMP4,C3,CAT,CEBPD,CISH,CLU,COMT,CROT,DDIT3,FOSL2,FTH1,FZD5,G6PD,GSTM1,GSTM5,IGF1,IGF2,IGFBP5,IGFBP6,LDLR,LEPR,PLAAT3,PPARA,S100A4,SOCS3,STAT5A,TXNIP,WNT9A	472 (21)
cyclic AMP		chemical - endogenous mammalian	Inhibited	-4.561	bias	9.58e-06	ACTA2,ADRA2A,ASS1,BDNF,CEBPD,CRYAB,CYP19A1,DCT,DDIT3,FOSL2,IGF1,IGF2,IGFBP4,IGFBP5,MME,MYLK,NGF,PDE4D,PENK,PLA2G4A,PPARGC1A,PRNP,PTGER2,RXRA,SOCS3,SOD2,SREBF1,STAR,STAT1,TIMP1,TRPV4,TXNIP	444 (19)
ERBB4		kinase		1.395		9.65e-06	ACTA2,BDNF,CADM1,CASP4,CCN5,CXCL12,DDIT3,FGF7,HMOX1,IGF2,IGFBP4,IGFBP5,PTGIS,SLPI,SOCS3,THBS1	443 (17)
CCN2		growth factor		-1.203	bias	9.75e-06	ADAMTS1,ADAMTS4,ADAMTS5,CFLAR,COL10A1,DCN,IGF1,IGF2,ITGA1,MMP13,MMP2,MMP3,PTGFR,PTH1R,SDC4,SFRP4,SOX4,TIMP1	471 (19)
EGR2		transcription regulator	Inhibited	-4.395	bias	9.89e-06	ACVR1,ASS1,CBLB,CYP19A1,CYP51A1,DIO2,EPHA4,ID2,IGF2,IL7R,LAMA2,MME,MR1,NAB2,PMP22,RRAD,SLC1A3,SOCS3,STAR,STAT5A,TGFBR3,TXNRD2,WBP4	302 (13)
TEAD3		transcription regulator	Inhibited	-2.887	bias	1e-05	ACTA2,AK5,ARID5B,FILIP1L,IGFBP5,NRXN2,PCDH18,POSTN,PTPRO,SAMD5,SULF1,THBS1
MM-589		chemical reagent		1.508		1.03e-05	COL16A1,CRYAB,ELN,FBLN1,FHOD3,IGFBP5,MMP2,PDGFRA,POSTN,SULF1,TNFRSF11B
TNFSF11		cytokine	Inhibited	-4.429	bias	1.03e-05	AHR,BMP4,BST1,CD14,CLEC11A,CREBRF,CTSK,DMPK,FAS,FHL2,HMOX1,IGF1,IL11RA,IL13RA1,IL15RA,JDP2,MAFB,NAB2,NFIL3,NR1H3,PCDH7,POR,PTGER2,SDC4,SOCS3,SOD2,STAT1,TNFRSF11B,TNFRSF1B,TRAF1,USP18,VCAM1	442 (17)
indomethacin		chemical drug	Inhibited	-2.027	bias	1.11e-05	ACOT1,ADAMTS1,ADAMTS5,ANGPT1,BDNF,CD14,CD55,CLU,EFEMP2,FGF7,GPNMB,HGF,HMOX1,IFITM3,IGF1,IL1R1,LDLR,LGALS3,MMP2,OXT,PLA2G4A,PPARA,PRTFDC1,PSMB10,PTGES,RXRA,STAR,STAT6,TIMP1,VIM	396 (14)
SMARCA5		transcription regulator		1.789	bias	1.11e-05	AHR,ALPK1,ASS1,ATP8B4,B2M,BST1,CASP1,CD81,FAS,GPRC5B,GRIA3,IFITM2,IGFBP4,IL7R,NINJ1,OSGIN1,RRAD,SERPINB1,SMOC1,VWCE	214 (7)
IL17A		cytokine	Inhibited	-4.675	bias	1.12e-05	ACTA2,BCL3,C3,CD14,CEBPD,COL10A1,CTSK,CXCL12,CYTH3,FAS,GBP2,IL17RA,LRRK2,METRNL,MMP13,MMP2,MMP3,NTN1,PGF,PPARA,PTGFR,SOCS3,SREBF1,STEAP4,TIMP1,TNFRSF11B,TNFRSF14,TNFRSF1B,TNFSF12,TYMP,VCAM1,VIM	406 (15)
GNAQ		enzyme	Inhibited	-2.415	bias	1.13e-05	ADAMTS1,BMP4,CXCL12,FST,GAS6,GBP2,INSIG1,KCNK2,LGALS3,MGST1,NFIL3,PLCB1,PLSCR1,PRKG2,SELENBP1,SH3BP5,SOCS3,STAR,STAT1,TNFAIP6,VCAM1	463 (20)
HSF1		transcription regulator		-0.509	bias	1.13e-05	B2M,BMP4,CFLAR,CLU,CRYAB,DNAJA4,EFEMP1,FBLN1,FGF7,FMOD,HDAC5,HMOX1,HSPA4L,HSPB1,IL7R,INHBB,LDLR,MMP19,PLAAT4,POSTN,PPARGC1A,RRAD,SLIT3,SNCAIP,SREBF1,STAR,STAT6,VCAM1,XAF1	486 (21)
gentamicin		chemical drug		0.385		1.26e-05	ABCC3,ACP2,ALDH1A1,ALPL,AQP1,BMP4,CD63,CD9,CLU,CNKSR3,CPQ,CSF1,CST3,DDIT3,FTH1,GAS6,GSTM5,HMOX1,HSPB1,IDH1,IGFBP5,KYNU,LGALS3,LITAF,MAF,MGMT,MMP2,NR1D2,PTH1R,PTN,RGCC,SLC7A8,SOX4,SQSTM1,THY1,TIMP1,TMEM120A,VCAM1	335 (16)
ferric ammonium citrate		chemical drug		-1.791		1.3e-05	C3,ELN,FTH1,FTL,HMOX1,MMP13	73 (4)
RHO		G-protein coupled receptor		1.732		1.32e-05	AQP1,B2M,CD74,CEBPD,DDIT3,FBLN1,HFE,LAMB2,PCOLCE,PRPH2,S100A6,SELENOP,SERPING1
hydrocortisone		chemical - endogenous mammalian		-1.529		1.39e-05	BDKRB2,CBR1,CDH11,CEBPD,CFD,CYP19A1,FAS,FGF7,GBP1,GLUL,GPR153,HGF,IGF1,IGFBP4,IGFBP5,IGFBP6,PLA2G4A,STAT5A,TNFAIP2,TNFRSF11B,TP53I11,VIM	512 (17)
Pka		complex		-1.61	bias	1.41e-05	APOE,CD14,COL10A1,CYP19A1,CYP51A1,DCT,DDIT3,HMOX1,IFI6,IGF1,LDLR,MMP3,NGF,PDE4D,PENK,PPARGC1A,SLC1A3,SREBF1,STAR,TNFRSF11B,XAF1	465 (19)
JUND		transcription regulator		-1.572	bias	1.45e-05	BCL3,BDNF,C3,CFD,CLU,CXCL16,CYP19A1,FTH1,HMOX1,MMP13,MMP3,PENK,RUNX2,SOX4,TIMP1	293 (13)
glucocorticoid		chemical drug		0.34		1.45e-05	ACVR2A,AHR,ALDH3A1,BCL3,BDNF,CD74,CEBPD,CLEC11A,CLU,CSF1,CYP19A1,DDIT3,FAS,FBLN1,G6PD,GBP1,GLUL,GPX3,HMOX1,JAK3,MMP13,MMP3,NGF,OGN,PER3,PPARA,PPARGC1A,PRNP,RASD1,SLPI,SOCS3,TNFRSF11B,TXNIP,VCAM1	335 (15)
topotecan		chemical drug		1.148	bias	1.46e-05	ARPC1B,BCL3,C3,CACNA1C,CFLAR,CNTN4,CNTNAP2,CYB5A,FAS,GPC6,GPX1,NECTIN3,NFATC4,NINJ1,NLGN1,NNAT,PARD3B,PHKG1,PLCB1,PRNP,PTPRK,RAB9A,RCBTB2,SOX4,TANK	342 (7)
RC3H1		enzyme	Activated	3.464	bias	1.55e-05	HSPB1,IFI6,IFITM1,IFITM3,IL6ST,MX1,OAS2,OAS3,PARP9,PLSCR1,STAT1,TNFRSF1B,TRIM25,WNT5A	413 (11)
triptolide		chemical drug	Activated	3.579	bias	1.57e-05	ACVRL1,AHR,CADM1,CXCL12,EDNRB,FAS,FBLN5,FOXF1,HGF,ITGA1,LAMA3,MMP11,MMP19,PDGFRA,PMP22,POSTN,RASGRF2,RECK,SLC7A11,SOCS3,SOX4	448 (20)
PLIN5		other		-1.044		1.6e-05	ACTA2,GPX4,HMOX1,NFE2L2,NQO1,POR,PPARA,PPARGC1A,SREBF1,TXNRD1	206 (7)
PTC-209		chemical reagent		1.508		1.63e-05	COL16A1,CRYAB,ELN,FBLN1,FHOD3,IGFBP5,MMP2,PDGFRA,POSTN,SULF1,TNFRSF11B
PTHLH		other		-0.866	bias	1.69e-05	ADAMTS1,ANGPT1,CAT,CDC25B,COL10A1,CTSK,ECM1,FOSL2,GPX1,GPX4,IGF1,MMP13,RUNX2,SOD2,TNFRSF11B	373 (21)
PPP3CA		phosphatase				1.69e-05	C3,CD9,CRYAB,FTL,LITAF,LPAR1,MGST1,PDPN,PLPP3,PMP22,PTGFR,RUNX2,S100A4,SDC4,VIM
GDF2		growth factor	Inhibited	-3.852	bias	1.73e-05	CDH11,CRYAB,CXCL12,DLX5,FMOD,ID2,IGF1,NGF,NINJ1,NRCAM,NTRK1,POSTN,RAMP1,SEMA3B,SERPINF1,VCAM1
ACOX1		enzyme	Activated	2.267		1.75e-05	ACOT2,ADAMTS1,AIG1,CAT,CBR1,CD63,CXCL12,DDIT3,GPX4,IGF1,LGALS3,NFE2L2,NR1H3,NUPR1,PIGP,PLSCR1,QPCT,RGN,SELENBP1,SLC4A4,SQSTM1	275 (7)
methylselenic acid		chemical reagent		-0.707	bias	1.77e-05	ABCC4,ADAMTS1,AKR1C1/AKR1C2,ALDH3A2,B4GALT1,BLVRB,BMP4,CADM1,CDC14B,CDC25B,CDKN1C,CFLAR,CLU,DDIT3,DHCR24,DUSP10,EPHX1,ID2,IGF1,KLF4,MATN2,NFIL3,NQO1,PLCB4,PTGES,RND3,SH3BP5,SSBP2,TGFBR3,TUBA4A	393 (7)
metformin		chemical drug		1.043	bias	1.92e-05	ACTA2,AHR,BCL3,BIRC7,CXCL12,CYP19A1,CYP1B1,DDIT3,DDIT4,DLX5,FTH1,HMOX1,IGF1,IL13RA1,IL1R1,INSIG1,MX1,NFE2L2,PHKG1,PPARGC1A,RUNX2,SELENOP,SERPINF1,SOCS3,SOD2,SREBF1,STAR	453 (16)
ETV6-RUNX1		fusion gene/product	Activated	4.834	bias	1.92e-05	ARL4D,BCL3,CHI3L2,DDIT4,DGLUCY,FCGRT,FGFR1,FTH1,GBP2,HFE,ID2,IFI35,IFI6,IFITM1,IL15RA,IL7,IRF2,IRX3,JAK3,MGMT,MME,MMP2,MYLK,OAS2,PCDH18,RNF144A,S100A4,SAMHD1,SORBS2,STAT1,STAT6,STK17B,TNFRSF14,TREX1,UBE2L6	141 (5)
CNTF		cytokine		-1.794		1.96e-05	CEBPD,CISH,FGFR1,IL6ST,LBP,NGF,NTRK1,PENK,SATB2,SOCS3,SREBF1,STAT1,TIMP1,VIM,WNT5A	381 (16)
HIF1A		transcription regulator	Inhibited	-3.112	bias	1.96e-05	ACE,ACTA2,ADAMTS1,AHR,APOE,CEMIP,CSF1,CXCL12,CYB5A,DDIT4,EDNRB,EPAS1,FHL2,H2AC6,HMOX1,HSPB1,ID2,IGF1,IGF2,IGFBP5,IL17RA,INHBB,ITGA1,KIAA1217,MAF,MGMT,MMP13,MMP2,NEFL,PCDH10,PGF,PPARA,PTGIS,SDC4,SLC16A4,SLC40A1,SOCS3,SOD2,SULF1,THBS1,TIMP1,TNFAIP2,TNFRSF11B,VCAM1,VIM,ZNF667	360 (16)
ACVR1	-0.601	kinase		-1.181	bias	2.03e-05	ALPL,C1R,DCN,DLX5,GDNF,ID2,NTN1,OGN,PROS1,RNF157,VCAM1	187 (9)
Rxr		group		-1.673		2.09e-05	APOE,AQP3,EFNA5,HR,IGF1,INSIG1,MGP,MMP11,MMP13,MMP2,NR1H3,NR5A2,POR,PTPRO,RXRA,SEMA4D,SERPINF1,SREBF1	323 (14)
CCR2		G-protein coupled receptor	Inhibited	-3.121	bias	2.09e-05	AEBP1,COL12A1,COL14A1,CSF1,CXCL12,DCN,FBLN1,IGF1,LAMB2,LUM,MMP13,MMP2,OGN,PCOLCE,PRELP,SLPI,THBS1,TIMP1	435 (17)
LGALS1		other	Inhibited	-2.748	bias	2.15e-05	ACTA2,ADAMTS4,AHR,CXCL16,GALNT16,GPCPD1,IFNGR1,INSIG1,LGALS3,MAF,MMP13,MMP2,MMP3,TOX	299 (17)
LIPE		enzyme		-1.329		2.17e-05	ALDH1A1,ANGPT1,AQP1,CD74,DMPK,FMOD,ID2,INMT,PHKG1,POSTN,PPARGC1A,RAMP1,RRAD,RUNX2,RXRA,SDC4,SREBF1,ST8SIA4,STAR	297 (7)
PPARG		ligand-dependent nuclear receptor		-1.833	bias	2.17e-05	ACADS,ACSL4,ACTA2,APOE,AQP3,ARL4D,C3,CAT,CFD,CYP19A1,DHRS3,EPAS1,EPHX1,FAM20C,FST,HGF,HMOX1,HR,HSD3B7,IDH1,IGF1,IGFBP5,IGFBP6,INSIG1,KLF4,LDLR,ME1,MGST1,MMP13,MMP3,NFE2L2,NR1H3,PID1,PPARA,PPARGC1A,PPIC,PRKG2,PTGER3,PTGES,RUNX2,SLC27A3,SLC44A1,SOCS3,SREBF1,VAMP5,VCAM1,VIM,VSIR,XYLT1	529 (24)
butyric acid		chemical - endogenous mammalian		0.726		2.3e-05	ACP2,ADCY1,ADGRE5,ALDH1A1,AQP1,BAG1,CD14,CD81,CDH11,CDKN1C,CFLAR,CLU,CSF1,DHCR24,F10,FES,FTH1,GAA,GBP2,GLI3,GSN,HDAC9,IFITM1,IFITM2,IGF2,IL18R1,IL1R1,IRF2,KLF4,LY6E,MAPK13,NFATC4,OAS2,PLSCR1,PPARA,RXRA,SELENOP,SMPD1,SOCS3,SREBF1,STAT6,TIMP1,TNFAIP2,TUBA4A,WNT5A	501 (18)
sirolimus		chemical drug	Activated	4.629	bias	2.4e-05	ACTA2,AQP3,ASS1,ATP6V1A,B2M,BAG1,BCL3,CFD,CFLAR,CHRNE,CREG1,CSF1,CTSK,DDIT3,DDIT4,DPP7,FAS,FTH1,G6PD,HDAC5,HGF,HMOX1,ID2,IDH1,IGF2,IGFBP5,IL7,LEPR,LGALS3,LMNA,MAF,MMP13,MMP2,MMP3,PDGFRA,PIK3R1,POSTN,PPARGC1A,PRNP,RAB9A,RCAN2,RUNX2,S100A4,SLC1A5,SOCS3,SQSTM1,SREBF1,STAT1,TIMP1,TNFRSF11B,TRIM25,VCAM1,VIM	512 (16)
dextran sulfate		chemical drug	Inhibited	-3.099	bias	2.5e-05	ACE,ADAMTS1,AHR,BAG1,BMP4,C3,CD14,CD74,CFH,EFEMP2,EFNA5,FGFR1,GSTM5,HGF,HMOX1,IFITM3,MMP13,MMP2,MMP3,MYLK,NQO1,PGF,PTN,S1PR1,SOCS3,SPON2,TANK,TGFBR3,THBS1,TNFRSF1B,VCAM1,WNT2B	403 (16)
IFNB1		cytokine	Inhibited	-2.349	bias	2.52e-05	APOL1,APOL6,CARD6,CASP1,CD14,CH25H,COL12A1,CRYAB,CTSK,DHX58,GAS1,GBP2,GLIS2,GPC4,IFI6,IFITM1,IFNGR1,IL1R1,MMP2,MX1,NFIX,NNMT,OAS2,OGN,PLAAT4,RND3,STAT1,THBS1,TIMP1,TRIM38,UBA7,USP18,XAF1	368 (15)
Bvht		other	Inhibited	-3.742	bias	2.52e-05	ACTA2,ACVRL1,ALDH1A3,ANGPT1,FOXF1,GUCY1B1,IGF2,LSP1,MMP19,NFE2,PRDM6,SERPINF1,TBX2,VIM
cadmium		chemical toxicant		-1.382	bias	2.52e-05	B2M,C3,CUBN,CYB5A,CYP26B1,EPHX1,GPX4,HMOX1,LGALS3,MGP,SERPINF1,SLC30A1,SLC39A8,TIMP1	391 (18)
nitric oxide		chemical - endogenous mammalian		-1.6	bias	2.55e-05	ACE,AHR,CXCL12,DDIT3,FAS,FGF7,FTH1,GSTM1,HMOX1,IL7R,MGST1,MMP13,MMP2,NFE2L2,NQO1,PGF,PPARGC1A,PRKG1,SLC16A4,SQSTM1,THBS1,TXNRD1	398 (17)
FGF8		growth factor		-0.728	bias	2.62e-05	BARX1,BMP4,CRYAB,DLX5,EN1,FGFR1,LHX8,MDK,RASD1,RUNX2,RUNX3,SLC27A3,SLPI,THBS1,TNFRSF11B,TSPYL5
SERPINF1	-1.088	other		-0.968		2.71e-05	ACTA2,BDNF,CRYAB,GDNF,NGF,PDGFRA,PPARGC1A,SERPINF1,SOD2,THBS1,TNFRSF11B,VIM	461 (21)
VHL		transcription regulator		-0.339	bias	2.72e-05	ALDH1A1,CDKN1C,CXCL12,EPAS1,FILIP1L,FTH1,FTL,GPX1,HMOX1,IFITM3,JADE1,LMNA,MAF,NFE2,SLC1A3,SLC40A1,SOD2,TRAF1,VCAM1,VIM	390 (17)
NGF	-0.883	growth factor	Inhibited	-2.462	bias	2.81e-05	APOBEC3G,BDNF,CRYAB,EPAS1,EPHA4,FAS,FOSL2,GUCY1B1,HMOX1,IGF2,ITGA1,LDLR,LRP1,MMD,MMP2,MMP3,NAB2,NTRK1,PLA2G4A,SCN9A,SEMA6D,SLC40A1,SNAP25,SQSTM1,STOM,TRPA1,TRPV4,WNT5A	442 (19)
H89		chemical - kinase inhibitor	Activated	3.276	bias	2.81e-05	ACE,ALPL,BDNF,BMP4,CD14,CD55,COL10A1,CYP19A1,GDNF,HMOX1,IGF1,IGFBP5,MMP13,MMP2,NFIL3,PLA2G4A,PPARGC1A,SNAP25,SOD2,STAR,TNFAIP6,VCAM1	500 (18)
prednisolone		chemical drug		1.794	bias	2.92e-05	APOE,ARSA,BAG1,CAT,CEBPD,CFLAR,DUSP10,FAS,FBXO32,GAA,GK,GPX3,IGF1,KCTD12,KLF9,MAP1LC3A,NFIL3,NQO2,NXN,PLAAT4,PRNP,SOD2,SOD3,SPON2,SQSTM1,STAT1,TNFRSF11B,TUBA4A,TXNIP	530 (18)
cholic acid		chemical - endogenous mammalian		-1.973		2.95e-05	ABCB4,ABCC3,ABCC4,ACE,CBR1,CYP27A1,EPHX1,IGFBP5,MDK,MGST1,NR1H3,PPARGC1A,SOD3,SREBF1	343 (16)
RORA		ligand-dependent nuclear receptor	Inhibited	-2.383	bias	2.98e-05	ACOT2,ACSL4,APOE,ARSG,CH25H,CISH,CYP19A1,CYP27A1,CYP39A1,DHCR24,GPX1,GSTM2,GSTM4,IGF1,NLGN1,NNMT,NR1D2,POR,PPARGC1A,PPP1R3C,SELENBP1,SEMA3F,SOCS3,SREBF1,SULF2	218 (7)
CBX5		transcription regulator	Activated	4.243	bias	3e-05	AKR1C3,ALDH3A1,CEMIP,CYP1B1,FOXQ1,MAP1LC3A,PLAAT4,PPFIBP2,QPCT,RUNX2,SELENBP1,SERP2,SLC7A8,SNTB1,STAT5A,SYTL2,TMEM30B,TXNIP
IL6R		transmembrane receptor	Inhibited	-2.779	bias	3.04e-05	ABCC3,ACTA2,GREM1,IGF1,IGF2,IGFBP5,IL6ST,MMP13,MMP2,MMP3,PENK,SOCS3,TIMP1,TNFRSF11B,VCAM1	367 (15)
mini-GAGR		chemical reagent	Inhibited	-2	bias	3.36e-05	CAT,GPX4,GSR,HMOX1	134 (5)
CSF2		cytokine	Inhibited	-4.566	bias	3.36e-05	ACE,ADGRE5,BCL3,C3,CARD16,CARD6,CASP1,CD14,CD63,CD74,CFH,CISH,CSF1,DDIT3,EFEMP2,ELN,FAS,GK,HGF,HMOX1,ID2,IFITM3,IGF1,IL1R1,IRAK3,IRF2,MMD,MME,MMP2,NAB2,NFE2,NR1H3,PMP22,PPIF,PRNP,PTGER2,PTK2B,QSOX1,RGCC,SCN9A,SLC1A5,SLC7A11,SNTB1,SOCS3,SOD2,SQSTM1,SREBF1,THBS1,TNFRSF1B,TPT1	426 (15)
ASPSCR1-TFE3		fusion gene/product	Inhibited	-4	bias	3.42e-05	ANGPTL2,APOE,AVPI1,CRYAB,CTSA,EPAS1,GPNMB,GPRC5B,HMOX1,HTATIP2,PMP22,PPARGC1A,SOD2,STOM,THEMIS2,WIPI1
SNCA		enzyme		0.062		3.45e-05	ALDH1A1,BDNF,CCBE1,CD74,CHL1,CHRM2,CTHRC1,DDIT3,DHRS3,FGF13,GBP2,GDNF,GRIN2D,GSN,IGF1,IL13RA1,LRRK2,MAP1LC3A,METRNL,MMP3,MX1,NQO1,NTN1,PDZRN3,PLSCR1,PLXNC1,PSD,PTK2B,RCN3,RGMA,S100A6,SERPINB1,SLC17A9,SMOC1,TNFRSF19	417 (14)
FEV		transcription regulator	Inhibited	-3.873	bias	3.5e-05	ALDH3A2,EFNA5,EN1,GPR176,GRIA3,JAM2,LPAR1,NFIX,NTN1,RORB,SLC1A3,SLC7A8,STXBP6,VCAM1,VIM
ascorbic acid		chemical - endogenous mammalian		-1.102		3.5e-05	ALPL,BMF,DDIT3,FAS,IGF1,IGFBP4,IGFBP5,ITGA1,LDLR,MGP,MMP13,PMP22,PPARA,RUNX2,TNFRSF11B	390 (19)
NKX2-1		transcription regulator		-1.565	bias	3.54e-05	AQP1,BMP4,CD14,CD74,CLU,DIO2,EMP2,EPHB3,FOXF2,FOXQ1,IGFBP6,IL7,INMT,LSP1,MMP2,NECTIN3,PDGFRA,PDPN,PRRX2,QSOX1,THBS1,THY1,TOX,WNT5B
MYF6		transcription regulator		-0.877	bias	3.67e-05	BDNF,DCN,ERFE,FGF7,FST,GDNF,GSN,IGF1,IGF2,IL7,METRNL,MMP2,RECK,SERPINF1,THBS1,TNFRSF11B,TNFRSF14
IL10		cytokine	Inhibited	-2.907		3.71e-05	ABCA6,ACP2,ACTA2,ARNT2,BCL3,CD14,CD55,CD63,CD74,CFLAR,CHI3L2,CSF1,CTSA,CTSZ,CXCL12,CXCL16,DCN,DEPP1,FAS,FLRT2,GPRC5B,HDAC9,HGF,HMOX1,HTATIP2,IGFBP4,IL13RA1,IL17RA,IL18R1,IL1R1,IL6ST,IL7,IL7R,LIPA,MAF,MMP2,MMP3,RARRES1,SLC1A3,SOCS3,STAT1,TIMP1,TNFRSF1B,TWIST2,VCAM1	380 (16)
DNMT3B		enzyme		1.616	bias	3.84e-05	CACNA1C,CYP1B1,DDIT3,EPDR1,FOXF2,GLT8D2,HDAC9,IFITM1,LACC1,MGST1,PLAAT3,PPP1R3C,PRNP,PRUNE2,PTN,RCAN2,RECK,S1PR1,SFRP4,SLC30A1,SLC7A11,STAT1,TRPC3	186 (6)
RLN2		other		-0.966	bias	3.88e-05	ACTA2,EDNRB,MMP13,MMP2,MMP3,TIMP1	288 (16)
eicosapentenoic acid		chemical drug		-0.354		3.9e-05	APOE,CAT,CEBPD,DDIT3,ELN,HMOX1,IGF1,IL1R1,LDLR,MMP13,NFE2L2,PPARA,PTGES,SELENOP,SREBF1,TNFRSF1B	471 (22)
mir-204		microRNA		0.415		3.9e-05	ACVR1,ACVR2A,BDNF,CHRD,CHRM2,CHRNA1,DDIT3,ID2,MICOS10-NBL1/NBL1,PIK3R1,RUNX2,SNAP25	232 (5)
MAPK7		kinase	Inhibited	-2.94	bias	3.99e-05	ADAMTS1,BDNF,CYP51A1,DHCR24,HMOX1,INSIG1,KLF4,LDLR,NQO1,PTGER2,SEMA3F,SREBF1,STEAP4,VIM	434 (20)
MAFB	-1.037	transcription regulator	Inhibited	-3.729	bias	4.02e-05	CACNA2D3,CMKLR1,CXCL12,FBLN5,IGF1,IL7R,MAFB,OLFML2B,OLFML3,RAB3IL1,SELENOP,SLC40A1,SLC7A8,SLC9A9,TMEM119
IRS1		enzyme		0.045	bias	4.23e-05	CCN4,CEBPD,COL7A1,COX7A1,DDIT3,FBXO32,FST,HMOX1,ID2,IGF1,IGFBP4,KLF4,LDLR,PIK3R1,PLPP3,PPARGC1A,RAB9A,SREBF1,WNT5A	420 (21)
IL1RN		cytokine	Activated	2.426	bias	4.23e-05	ACTA2,GBP1,GSDMD,HDAC9,IFI6,IGF1,IGFBP4,IGFBP5,MX1,NGF,NTRK1,OAS2,OAS3,RARRES1,SLC15A3,STAR,THEMIS2,TIMP1,USP18	481 (17)
valproic acid		chemical drug		-0.429		4.3e-05	ACSS1,ADCY1,AKR1C3,B4GALT1,BAG1,BAG2,BDNF,CAT,CDKN1C,CH25H,CROT,CYP19A1,CYP1B1,CYP39A1,CYP51A1,DDIT3,FAS,GDNF,GLUL,GPX7,HDAC5,HMOX1,HSD3B7,ID2,INSRR,LDLR,MGMT,MME,MMP13,NQO1,PRKD1,PSMB10,PSME1,RHOBTB3,RNF144A,RUNX3,S100A4,SELENOP,SLC7A8,SQSTM1,SREBF1,SSBP2,STAR,THBS1,THRB,WNT5A	539 (21)
streptozocin		chemical drug		-1.223		4.3e-05	ALDH3A2,ALPL,CAT,CLU,COL12A1,DLX5,FAS,FBXO32,GPX3,GREM1,HMOX1,IGF1,LGALS3,MAF,MAFB,MMP2,NQO1,OXT,PDGFRA,PPARGC1A,RUNX2,SCN9A,SLC1A3,SLC7A8,SOD2,SOD3,SREBF1,TRPC3,TXNIP,VIM	543 (20)
rifampin		chemical drug	Inhibited	-3.13	bias	4.37e-05	ABCB4,ABCC3,AKR1C1/AKR1C2,ALDH1A1,ARHGEF19,ATP2B1,CD14,CRYAB,CSF1,GBP2,GPRC5B,LAMA3,MATN2,ME1,MGP,MME,OSBP2,SERPINB1,TNFRSF11B,USP18,ZNF107	189 (4)
MEIS2		transcription regulator	Inhibited	-2.828	bias	4.47e-05	GSC,IGF1,LMNA,OSR1,OSR2,RUNX2,SHOX2,WNT5A
PRKAG3		other				4.52e-05	ACVR1,AQP1,ATP6V1A,CD55,CYP27A1,DUSP10,FBXO6,FGFR1,FTL,GPX3,HFE,IGFBP5,IRX3,KLF4,METTL7A,MMD,PPARGC1A,RAMP1,RGCC,SLC40A1,SREBF1,TRIM16
nitrofurantoin		chemical drug		-1.064		4.52e-05	ADAMTS1,APOE,ASS1,C3,CAT,CLU,CST3,DDIT3,FAS,FGF7,GPNMB,GSR,GSTM1,HMOX1,IGF1,LBP,LGALS3,NQO1,SELENBP1,SELENOP,TIMP1,VCAM1
dopamine		chemical - endogenous mammalian		-0.555	bias	4.58e-05	BDNF,CACNA2D3,CHRNA1,CTSK,DDIT3,FST,GPC3,GPRC5B,HMOX1,KCND2,KCNK1,KCNK2,KLF4,LDLR,LMOD1,PENK,RASD1,SCN9A,SLC1A3,TFAP2C	411 (19)
TEAD2		transcription regulator	Inhibited	-3.317	bias	4.6e-05	AK5,ARID5B,FILIP1L,IGFBP5,NRXN2,PCDH18,POSTN,PTPRO,SAMD5,SULF1,THBS1
miR-17-5p (and other miRNAs w/seed AAAGUGC)		mature microRNA	Activated	3.785	bias	4.61e-05	ACTA2,ALDH1A3,C1QTNF1,CLCA2,ITGB8,MMP3,MYLIP,PPARA,RNH1,RUNX2,S1PR1,SLC16A6,SLC1A3,TXNIP,VIM
phytohemagglutinin		chemical drug	Inhibited	-5.196	bias	4.91e-05	BCL3,CAT,CDH11,CGAS,CHN1,CSF1,CXCL12,DNAJB2,FAS,FOSL2,GUCY1B1,IL15RA,IL7R,ITGA8,JAK3,LAMA2,LAMB2,LBP,MASP1,MMP11,PGF,PLCD1,PON2,PRKD1,PTGER3,RXRA,SELENOP,SOX4,STAT1,STAT5A,STATH,TIMP1,TRAF1	401 (16)
Pro-inflammatory Cytokine		group		-1.446	bias	5.16e-05	APOE,ASS1,CD55,CLU,GLUL,HMOX1,ITGA1,MMP3,NFE2L2,SDC4,SOCS3,TIMP1,VCAM1	383 (17)
SIM1		transcription regulator	Inhibited	-5.069	bias	5.2e-05	AOX1,APOE,ARNT2,BST1,CALB2,CHRNE,CMKLR1,COL12A1,COPZ2,CPXM2,DIO2,EYA1,GDNF,GLUL,GPX3,IGFBP4,LAMA2,LHX8,MSC,NFE2,OXT,PLA2G5,PLCB1,POSTN,SELENBP1,THRB
PTGER4		G-protein coupled receptor		-0.221		5.3e-05	ACTA2,ADAMTS4,CH25H,CYP19A1,CYRIA,GBP2,GDNF,GPR85,HGF,IFI35,MAFB,MMP13,MMP2,PTGER3,RASSF2,RUNX2,S1PR1,SAP30,ST8SIA4,USP18,XAF1	471 (16)
POU2F1		transcription regulator				5.31e-05	AOX1,CD55,DDIT4,GAS6,GBP2,GPX3,GSTM1,GSTM4,GSTM5,IDH1,LY6E,NXN,PTGES,SELENOP,SERPING1,SLC7A11,TNFRSF14,VCAM1	284 (7)
CXCL12	-1.155	cytokine	Inhibited	-3.825	bias	5.35e-05	ACTA2,AKR1C3,BCL3,CD14,CD4,CD9,CDKN1C,CTSK,CXCL12,DLX5,DMPK,FAS,GSR,MMP11,MMP13,MMP2,MMP3,RUNX2,RUNX3,SOCS3,THBS1,TIMP1,TNFRSF11B,TNFRSF1B,VIM	422 (19)
BRCA1		transcription regulator	Inhibited	-2.552	bias	5.48e-05	ALDH1A3,ANGPT1,CTSF,CYP19A1,CYP1B1,DDB2,DDIT3,DDIT4,FAS,FHL2,HMOX1,HSPB1,IFI6,IFITM1,LAMA3,MX1,NFE2L2,NQO1,PLSCR1,STAT1,STAT5A,TNFAIP2,VIM	461 (15)
inosine		chemical - endogenous mammalian	Inhibited	-3.302	bias	5.57e-05	ARPC1B,C1S,C3,CD63,CFD,FTL,IFITM3,SERPINB1,SERPING1,TIMP1,VIM
mir-183		microRNA		-0.73		5.57e-05	FOXF2,IFI6,IFITM1,KLF4,LRP1,OAS2,SLC30A1,STAT1,TRANK1,VIM,XAF1	196 (10)
CLDN7		other		1.016		5.92e-05	ALDH3A1,APOE,C1S,C3,FOXQ1,IFI6,LGALS3,LYSMD2,MMP2,MX1,NNMT,NTPCR,PLAAT3,PRNP,SERPINB1,SYTL2,UBE2L6,WIPI1
HGF	-0.949	growth factor	Inhibited	-3.631	bias	6.01e-05	ABCB4,ACTA2,ADAMTS1,AHR,ANGPTL2,BAG2,CASP1,CDC25B,CFLAR,CRYAB,CSF1,CTSK,DDIT3,EMP2,EPHA4,FGF7,GUCY1B1,HDAC5,HGF,HMOX1,IGF1,IGFBP4,IL15RA,IL6ST,INSIG1,ITGB8,LDLR,MMP13,MMP2,NAB2,NPC1,NR5A2,NRCAM,PGF,PLPP1,PLPP3,PMP22,RUNX2,SOCS3,SOD2,TBC1D8,THBS1,TIMP1,TNFAIP2,TNFAIP6,VCAM1,VIM	391 (15)
estrogen receptor		group		1.181		6.07e-05	ACSS1,BDNF,C3,CALB2,CDH11,CLDN23,COL12A1,COL7A1,CST1,CXCL12,FGF13,FGFR1,IGF1,LDLR,LY6E,MGP,MMP13,MMP17,PCDH10,PCDH18,PCDH7,PDGFD,POR,SYNPO,TGFBR3,TIMP1,VIM,WNT5A,WNT5B	505 (17)
MAP3K14		kinase	Inhibited	-2.417	bias	6.15e-05	ACTA2,BST1,CFLAR,CYP19A1,FAS,IL7R,NR1H3,PLA2G4A,PON2,RIPK3,SIX2,SREBF1,TNFAIP6,VCAM1	352 (17)
IL27		cytokine	Inhibited	-3.296	bias	6.17e-05	AHR,APOL1,B2M,CD14,CD63,CD74,CEBPD,CFLAR,DEPP1,GBP2,ID2,IL10RB,IL15RA,MAF,MX1,PLAAT4,SOCS3,STAT1,VCAM1,VIM	403 (16)
SLC2A1		transporter		0.664		6.18e-05	HMOX1,MMP2,NQO1,PPARA,SLC1A5,SLC7A11	454 (19)
epigallocatechin-gallate		chemical drug		1.569	bias	6.29e-05	AHR,ANGPT1,CASP1,CAT,CFLAR,CTSK,DAPK2,FAS,FOSL2,GSR,HMOX1,IL1R1,IL6ST,LDLR,LTBR,MAP3K5,MMP13,MMP2,MMP3,NFE2L2,PTN,SEMA4D,STAT1,TIMP1,TRAF1,VCAM1,VIM	384 (16)
CEBPD	-1.297	transcription regulator	Inhibited	-2.386	bias	6.43e-05	C3,CD14,CDKN1C,CEBPD,CLU,COL10A1,CYP19A1,DDIT3,HGF,IGF1,IGFBP5,MMP13,MMP3,NGF,PDGFRA,TNFAIP6	441 (20)
THRB	-1.017	ligand-dependent nuclear receptor		-1.367		6.51e-05	BCL3,CASP1,CCDC125,CCN4,CFD,COX7A1,DCN,FGFR1,GSN,H2AC6,IL7,KLF9,LDLR,ME1,MMP13,MMP2,NR1H3,NR5A2,PENK,POR,RUNX2,SFRP4,SH2D4A,SLC7A11,SREBF1,TCEA3,THRB,VSTM5,WNT16,WNT2B,WNT5B	308 (16)
SMAD4		transcription regulator	Inhibited	-2.927	bias	6.51e-05	ACVR1,ALPL,ANGPT1,BMP4,COL10A1,COL7A1,CSF1,CYB561,CYP19A1,FST,GCNT1,GDNF,HMOX1,ID2,IRAK3,JAM2,LPAR1,MMP13,POR,PTGER2,PTK2B,PTPRK,RGCC,RUNX2,RUNX3,STAR,TBX3,THBS1,TIMP1,TNFAIP6,VIM	409 (20)
PELP1		other	Inhibited	-2	bias	6.6e-05	AFF2,B3GALNT1,COL12A1,CYP19A1,EPDR1,FOXQ1,KCNE4,KCNK2,KYNU,MGMT,MMP2,MRAS,NIBAN1,PPARGC1A,PRSS3,PTGES,SLPI,TOX2	240 (5)
TRIM24		transcription regulator	Activated	2.258	bias	6.61e-05	DHX58,EPSTI1,FLRT3,GBP2,GLUL,IFI35,IFNGR1,IL1R1,LGALS3,MGMT,NPAS3,PHF11,PSMB10,SAMHD1,STAT1,UBA7,USP18	316 (12)
pirinixic acid		chemical toxicant	Inhibited	-3.178	bias	6.95e-05	ABCB4,ABCC3,ACADS,ACOT2,ACSL4,AKR1C3,ALDH3A1,ALDH3A2,APOE,AQP3,C3,CAT,CD63,CFH,CLU,CXCL12,CYP27A1,DNAJB2,FAS,G6PD,GLUL,HGF,HMOX1,HSPB1,ID2,IFITM3,INSIG1,LDLR,LGALS3,MMP13,NPC1,NR1H3,POR,PPARA,PPARGC1A,PPIC,PSME1,RXRA,SLC16A5,SREBF1,TALDO1,THRB,VCAM1	486 (20)
MET		kinase		-1.508	bias	7.13e-05	AQP3,BMF,CLDN23,FBXO32,HGF,HMOX1,HSPB1,IGF1,IL15RA,KLF4,LAMA3,MMP13,MMP2,PPARGC1A,SH3BP5,SLCO3A1,SOCS3,SOD2,VIM	422 (19)
AI-1		chemical reagent	Inhibited	-2.236	bias	7.3e-05	AKR1C1/AKR1C2,HMOX1,IDH1,NFE2L2,SLC7A11
MIR17HG		other	Activated	3.317	bias	7.35e-05	ACTA2,ALPL,APCDD1,BMP4,GPC3,HDAC4,IL6ST,IL7R,LRP1,PDGFRA,PITX1,PTPRK,RECK,RGMA,SMOC1,SOX4,TBX3,WNT5A
NRAS		enzyme	Activated	2.992	bias	7.36e-05	ANXA4,B2M,CFH,CLEC11A,DDIT3,DLX5,EPAS1,EPHX1,GBP2,IFI35,IL13RA1,IRX3,KCTD12,LBP,LSP1,MGP,MMP13,NFE2L2,NOL3,NQO1,PENK,PSMB10,STAT1,USP18,XPNPEP2	386 (20)
PRDM1		transcription regulator		1.417		7.48e-05	ACOX2,ALPL,AQP3,CADPS2,CD74,CFH,CHI3L1,CRISPLD2,CYP4V2,DDIT4,ECM1,FTH1,ID2,IL7R,MAF,MAFB,ME1,METTL7A,MSC,PCDH18,PLA2G4A,PLAAT4,PSMB10,RASSF2,SLC16A5,STAT6,THEMIS2,TNFAIP6,TRIM38	218 (5)
CNR1		G-protein coupled receptor	Inhibited	-3.722	bias	7.49e-05	ALPL,APCDD1,APOE,BDNF,BMP4,CYP27A1,GDNF,IGF1,LAMA1,MDK,MMP13,NTN1,PDGFRA,PENK,PLSCR1,PTK2B,RGMA,S100A6,SREBF1,TIMP1	417 (20)
IL7	-1.251	cytokine		-1.599	bias	7.49e-05	AHR,CBLB,CFLAR,CISH,CSF1,CTSK,FAS,GSR,IL18R1,IL1R1,IL7,IL7R,JAK3,MAF,MMP13,MX1,NTN1,RUNX2,S1PR1,SOCS3	406 (17)
RET		kinase		-1.374	bias	7.49e-05	ANXA4,BRD2,CLU,CRYAB,CSF1,CXCL12,DCN,DNAJB2,EDNRB,ELN,FOXF1,GDNF,GPX1,HDAC5,MAF,MMP3,PER3,PRNP,PTN,TBX2	378 (14)
androgen		chemical drug		-0.444		7.77e-05	AKR1C3,BDNF,BMP4,COL10A1,COL12A1,CTSZ,DHCR24,FES,FGF7,GSN,IGF1,IGFBP5,PIK3R1,PLPP1,PSCA,PTPRK,RUNX2,SDC4,SOX4,STEAP1,TPT1,WNT5A	428 (17)
trans-cinnamaldehyde		chemical drug	Inhibited	-2.579	bias	7.88e-05	CASP1,DDIT3,FAS,GSR,HMOX1,NFE2L2,POR,TXNRD1	323 (11)
NUPR1	-1.346	transcription regulator	Activated	2.359	bias	8.01e-05	ACSS1,ADCY9,ADGRL3,AVPI1,CD63,CROT,DDIT3,DHCR24,DIPK2A,FAM111A,FHL2,GBP2,GK,GPCPD1,GPR1,GRAMD2B,HFE,HSPA2,IL13RA1,KLF4,MEGF9,MMD,NAAA,NEK9,NFIL3,NR1D2,NUPR1,PARP9,PAX8-AS1,PER3,PIK3R1,PMP22,PODNL1,PPFIBP2,PRNP,RILPL2,SAMHD1,SHOX2,SHROOM3,SIPA1L2,SLC16A6,SLC2A12,SLC39A8,SPATS2L,SYTL2,TOB1,TRIM16
mezerein		chemical - endogenous non-mammalian				8.15e-05	CD74,IFI6,INSIG1,MX1,OAS2,SLC16A6,TXNRD1
CGA		other		-1.98		8.17e-05	ADAMTS1,BDNF,DDIT3,HR,HSBP1L1,ISM1,JAZF1,KLF9,MMP2,NNAT,NUPR1,SERP2,SFRP4,STAR,STAT5A,TP53INP2	195 (7)
APC		enzyme		-0.507		8.43e-05	APCDD1,B2M,CD55,CLU,COL12A1,CXCL12,EPHB3,FAM126A,GLI3,ID2,IGF1,IGFBP5,KLF4,LAMA3,MMP3,PLA2G4A,PPARA,THBS1,TIMP1,TNFRSF11B,TNFRSF19	431 (15)
CD44		other	Inhibited	-3.482	bias	8.61e-05	ACTA2,CD63,CLU,CTSK,DDIT3,ECM1,FAS,HAS3,IFITM2,IRAK3,ITGBL1,KREMEN1,LGALS3,MMP13,MMP2,MMP3,PARVB,PLPP3,SDC4,STEAP1,THBS1,THY1,VCAM1,VIM,WNT5A	459 (19)
SP600125		chemical - kinase inhibitor	Activated	3.123	bias	8.66e-05	ADAMTS4,AKR1C3,APOE,AQP1,COL7A1,CXCL16,CYP51A1,DDIT3,DDIT4,FAS,FLRT3,FOXQ1,GBP2,HMOX1,IGF1,LAMA1,LDLR,MAFB,MMP13,MMP3,NUPR1,PDGFRA,PLA2G4A,PLSCR1,POSTN,PTGES,SLC16A6,SOCS3,SOD2,SREBF1,SSBP2,THBS1,VCAM1	476 (18)
GPD1		enzyme				8.82e-05	ABCC4,ACOT2,ALPL,CD248,CD63,CYP39A1,FMO3,GPCPD1,NIBAN1,NOL3,NQO1,PTK2B,RARRES1,SERPINB1,TTC39C
U0126		chemical - kinase inhibitor	Activated	4.489	bias	8.96e-05	ACTA2,ADAMTS4,ALPL,APOBEC3G,AQP1,AQP3,BDNF,C3,CCN4,CCN5,CDKN1C,CEBPD,CFLAR,CXCL12,CYP19A1,CYP1B1,DDIT3,DUSP10,EDNRB,ELN,FMO3,GDNF,GSN,HMOX1,HSF4,JDP2,LDLR,ME1,MMP13,MMP2,MMP3,NFE2L2,NNAT,PLA2G4A,POSTN,PRELP,RND3,RUNX2,SOCS3,SOD2,SREBF1,STAR,STAT1,THBS1,TNFRSF11B,TRAF1,TUBA4A,TYMP,VCAM1,VIM	453 (17)
NFAT5		transcription regulator	Inhibited	-2.72	bias	9.06e-05	AQP1,C1QTNF1,CCN4,CD74,CXCL16,DDIT4,HSPA2,IL18R1,JAM2,PRSS35,PTGES,PTGIS,S100A4,STAT1,TNFAIP2,TNFRSF11B,TRAF1,VCAM1	258 (12)
PRKACA		kinase	Inhibited	-2.396	bias	9.45e-05	BDNF,CYP19A1,DIO2,ID2,IGF1,NGF,PENK,SFRP4,SOCS3,VCAM1	465 (19)
allyl sulfide		chemical drug		-1.501	bias	9.46e-05	ABCC3,EPHX1,GSTM5,HMOX1,NFE2L2,TRPC3	151 (3)
mevastatin		chemical drug		0.092	bias	9.46e-05	ADAMTS1,APOE,BMP4,KLF4,LDLR,SREBF1	275 (9)
caffeic acid		chemical drug		0.152	bias	9.46e-05	AHR,CAT,HGF,MMP3,NFE2L2,SREBF1	408 (18)
mibolerone		chemical drug		1.444	bias	9.61e-05	ABCA8,AHR,ALDH3A1,CD74,CLEC11A,CLU,CYP4V2,CYP51A1,DHRS3,DNAJA4,FOSL2,GPC3,GPNMB,IFNGR1,IGF1,LDLR,MME,PRELP,USP18
MIF		cytokine		-1.78	bias	0.0001	ACTA2,COL4A4,CXCL16,HGF,IL15RA,IL17RA,IL6ST,IL7,IL7R,LTBR,MMP13,MMP2,MMP3,NR1H3,SQSTM1,SREBF1,TIMP1,VCAM1	428 (15)
estrogen		chemical drug	Inhibited	-3.97	bias	0.000103	APOE,BCL3,BDNF,CLU,COL14A1,COMT,CXCL12,CYP19A1,EPAS1,FAS,FBLN1,FGF7,FTH1,G6PD,GRIN2D,HGF,IGF1,IGF2,IGFBP4,IGFBP5,IGFBP6,LDLR,NFIL3,NTRK1,OXT,PENK,S1PR1,STAT1,STAT5A,TNFRSF11B,TRIM16	486 (20)
COP1		enzyme		1.414	bias	0.000103	APOE,C3,FAS,FTH1,GPNMB,MMP3,PPARGC1A,SREBF1	372 (12)
GAPDH		enzyme	Activated	2.967	bias	0.000104	IFI6,IFITM1,IFITM2,OAS2,OAS3,RIPK3,STAT1,TXNIP,UBE2L6	160 (7)
GSTO1		enzyme		0.466	bias	0.000106	CD9,COL16A1,IFI6,NECTIN3,OAS3,OLFML3,PARP9,SCN9A,SHISAL1,SOX4,STAT1,THBS1
birabresib		chemical drug		1.416	bias	0.000106	ADAMTS1,CHRNA1,CHRNA9,DDIT3,EYA2,H2AC6,NTRK1,PABPC4L,SERPINF1,SLC38A5,USP18,VCAM1
cobalt chloride		chemical reagent		-1.895	bias	0.000106	ACTA2,ADAMTS1,BDNF,CLU,CYBRD1,CYP1B1,DDIT4,EPAS1,HMOX1,MIAT,SERPINF1,SLC1A3,SLC40A1,ZNF667	387 (18)
zymosan		chemical - endogenous non-mammalian		-0.201	bias	0.000108	ARNT2,CAT,CSF1,CST3,DEPP1,HMOX1,MMP2,PLA2G6,PPARA,PPARGC1A,RXRA,SOCS3,THRB	435 (21)
isotretinoin		biologic drug	Inhibited	-2.722	bias	0.000108	ALDH1A3,CALB2,CYP1B1,MMP13,PLAAT4,PSMB10,PTGIS,RARG,RARRES1,RUNX3,SLC12A8,TNFAIP2,VCAM1	295 (7)
GFI1		transcription regulator	Activated	3.602	bias	0.000109	BCL3,CARD6,CASP1,CFLAR,CSF1,DDB2,FOSL2,HDAC4,ID2,IL1R1,IL7R,JAK3,LPAR1,LTBR,MAFB,MAP3K5,PER3,RUNX3,S1PR1,STAT1	335 (11)
Ap1		complex	Inhibited	-3.046	bias	0.00011	ACE,BDNF,CHRD,CLU,CXCL12,DDIT3,DLX5,FAS,GSC,HMOX1,IGF1,KLF9,MMP13,MMP2,MMP3,NGF,NQO1,S100A4,SOCS3,TIMP1,VCAM1,XYLT1	436 (19)
diallyl trisulfide		chemical - endogenous non-mammalian		-1.698		0.000112	ABCC4,FAS,FOXQ1,GSR,HMOX1,NFE2L2,NQO1	356 (17)
CD40LG		cytokine	Inhibited	-4.058	bias	0.000112	A4GALT,AHR,APOBEC3G,B2M,CASP1,CD63,CDC25B,CFLAR,CLU,CSF1,CYP1B1,FAS,FOSL2,ID2,IFI6,IFITM1,IL13RA1,IL7R,IRF2,MMP11,MX1,NINJ1,PSMB10,PSME1,RAB9A,RASSF2,RUNX3,SEMA4D,SOD2,STAT1,STAT5A,TANK,TNFAIP2,TNFAIP6,TNFRSF11B,TRAF1,TYMP,VCAM1,WNT5A	450 (16)
PPARA	-0.826	ligand-dependent nuclear receptor	Inhibited	-2.466	bias	0.000113	ABCB4,ACADS,ACOT2,ALDH3A2,APOE,AQP3,ASS1,BDNF,C1R,C1S,C3,CAT,CD63,CEBPD,CFH,CROT,CXCL12,CYP27A1,CYP51A1,DIO2,G6PD,GLUL,HGF,HMOX1,IFITM3,IGFBP5,IGFBP6,INSIG1,MGMT,MGST1,MMD,NFE2L2,NR1H3,OXT,POR,PPARA,PPARGC1A,PTGR1,QPCT,SELENBP1,SERINC2,SREBF1,TALDO1,VCAM1	394 (20)
Ifnar		group	Inhibited	-3.833	bias	0.000113	B2M,C3,CASP1,CD74,DDIT3,GBP2,IFI35,IFITM3,IFNGR1,OAS2,STAT1,UBE2L6,USP18,VCAM1,XAF1	323 (17)
SLC25A13		transporter				0.000113	ABCC4,ACOT2,ALPL,CD248,CD63,CYP39A1,FMO3,GPCPD1,NIBAN1,NOL3,NQO1,PTK2B,RARRES1,SERPINB1,TTC39C
troglitazone		chemical drug		-0.402		0.000119	ACADS,ACOT2,ACTA2,AQP3,ARHGEF19,ATP2B1,C3,CEBPD,CFD,CFLAR,CHCHD10,COX7A1,CRYAB,CYP19A1,DCN,DDIT3,DHRS3,GBP2,HGF,HMOX1,KLF4,LAMA3,ME1,MGMT,MME,MMP3,NNMT,NR1H3,OSBP2,PDGFRA,PPARA,PPARGC1A,PTGES,RASD1,TALDO1,USP18,VCAM1,ZNF107	477 (16)
IFN Beta		group	Inhibited	-2.844	bias	0.000119	CASP4,CD74,CEBPD,CGAS,DHX58,GAS6,IFI35,IFI6,IFITM1,IL15RA,INSIG1,IRF2,MX1,OAS2,OAS3,SLC16A6,STAT1,THBS1,TRAF3IP2,TXNRD1,USP18,XAF1	320 (14)
phenobarbital		chemical drug	Inhibited	-2.823	bias	0.000121	ABCB4,ABCC3,ABCC4,ALDH3A1,BDNF,CYP1B1,CYP27A1,CYP39A1,EPHX1,GSTM5,INSIG1,KCNK1,SREBF1,TRPC3	400 (11)
metribolone		chemical reagent	Inhibited	-5.187	bias	0.000122	ABCC4,ADAMTS1,ALDH1A3,B2M,B4GALT1,CBR1,CFLAR,CLU,CRYAB,CRYZ,CYB561,DHCR24,FAM126A,FHL2,FZD5,IFITM2,IGF1,IGFBP5,LDLR,MAF,ME1,MMP2,NNMT,NQO2,PDE4D,PLPP1,POR,PROS1,RGMA,SAP30,SELENOP,SLC1A5,SPON2,SREBF1,STEAP2,SYTL2,TBL1XR1,THBS1,TP53INP2,TXNIP,UNC13B,WIPI1	491 (20)
RELA		transcription regulator	Inhibited	-4.201	bias	0.000124	ACTA2,ADAMTS5,AHR,APOE,B2M,BCL3,C3,CD14,CHI3L1,CRYAB,CYP19A1,DDIT3,DIO2,ELN,EPAS1,FAS,FCGRT,GBP1,HMOX1,IGF1,IL15RA,IL7R,LUM,MGMT,MMP3,NFE2L2,OAS2,PSMB10,PTGES,RUNX2,S100A6,SDC4,SOD2,SREBF1,STAR,STAT5A,STK17B,TANK,TNFAIP2,TNFRSF11B,TRAF1,TWIST2,VCAM1,VIM	465 (15)
MEF2D		transcription regulator	Inhibited	-3.053	bias	0.000125	BDNF,HDAC5,HDAC9,HMOX1,NFE2L2,NQO1,PPARA,PPARGC1A,SLC7A11,SOD2,SOD3,STAR,VIM	193 (7)
MAPT		other				0.000126	AMPH,ATP6V1A,B4GALT1,BASP1,BCL3,BDNF,C1R,C1S,C3,CD63,CD74,CD9,COL4A4,CTSZ,CXCL16,EPHX1,EPSTI1,GALNT15,GBP2,GPNMB,GPX4,GSTM5,GUCY1B1,HFE,HMOX1,HSPA4L,IFITM3,LAMA3,LRP1,LRP1B,PDPN,PENK,PHF11,PRNP,PTK2B,S100A6,SHROOM3,SLC1A3,SLC1A5,SNAP25,SQSTM1,SRGAP3,THBS1,THY1,TPT1,TUBA4A,USP18,VCAM1,VIM	440 (18)
Ifn gamma		complex	Inhibited	-2.802	bias	0.000127	APOBEC3G,BAG1,CASP1,CHI3L1,CXCL16,FAS,GBP1,IGFBP4,IGFBP5,IL17RA,PCDH7,PSME1,SOCS3,STAT1,XAF1	361 (13)
1,4-bis[2-(3,5-dichloropyridyloxy)]benzene		chemical toxicant	Inhibited	-3.03	bias	0.000127	ABCB4,ABCC3,ABCC4,CCN4,CYP27A1,CYP39A1,DIO2,ENKD1,FAM107B,IL1R1,INSIG1,PPARA,RARRES1,SREBF1,STEAP4,TNFAIP2,TUBA4A	390 (12)
MTF1		transcription regulator	Inhibited	-2.227	bias	0.000128	ADAMTS5,MMP13,MMP3,PGF,SLC30A1
zeaxanthin		chemical drug		1	bias	0.000128	HAS3,HTATIP2,MMP2,SPON2,TIMP1
YY1		transcription regulator		0.095		0.000128	ACTA2,BDNF,BMP4,CDKN1C,CHRDL1,CLU,COL10A1,CRYAB,CXCL12,DDIT4,DMPK,FAS,GBP1,GPC3,GRIN2D,HMOX1,ID2,IGFBP5,IL1R1,KLF4,LAMA1,LDLR,MMP13,MMP2,NNAT,PDGFD,PDGFRA,RND3,SLC1A3,STAR,TIMP1,VIM	434 (17)
gefitinib		chemical drug		0.243	bias	0.000129	ADAMTS1,ALDH1A1,BMF,C3,CEBPD,CFLAR,CTSA,EPSTI1,HMOX1,HSPB1,IGF1,IGFBP5,IL7,MMP11,MMP3,PDGFRA,SLPI,STAT1,TRAF1,VILL,VIM,WNT5B	494 (22)
proteasome inhibitor PSI		chemical - protease inhibitor		-1.502	bias	0.000132	CD55,DDIT3,FAS,HMOX1,MMP11,NFE2L2,RUNX2,SQSTM1	392 (14)
FGF21		growth factor		-1.38	bias	0.000134	COX7A1,DDIT3,DIO2,FGFR1,IGF1,LDLR,ME1,MYLIP,PPARGC1A,SOD2,SREBF1	429 (22)
Lycium barbarum polysaccharides		chemical - endogenous non-mammalian				0.000136	IGF1,SOD2,SREBF1
G141		chemical reagent				0.000136	ADAMTS5,MMP13,RUNX2
SYVN1		transporter	Inhibited	-3.161	bias	0.000141	ABCC3,ABCC4,ACP2,ADCY9,AHR,CYB561,CYP1B1,DIO2,DPYD,FAS,HSPB1,IFITM2,IL7R,NFE2L2,PLPP3,SLC1A5,SLC27A3,SLC30A1,STOM
Hdac		group		-0.085		0.000143	ADAMTS1,ADGRL3,AHR,BDNF,DDIT3,EDNRB,EYA1,FBXO32,GDNF,IGF1,IRX3,ITGA8,KLF9,NTRK1,OSR1,PGF,PPARGC1A,PSG5,TBX3,TFAP2B,TXNIP	398 (10)
TRIM28		transcription regulator		-1.342	bias	0.000143	DCT,EFEMP1,EPAS1,KIAA1217,MAP3K5,MMP2,NIBAN1,NRXN2,S100A4,SULF1,WNT5A,ZSWIM5	112 (4)
UCHL1		peptidase	Activated	2.026		0.000143	ADCY9,CGAS,GPX4,HACD1,HDAC9,LDLR,PLA2G4A,PSME1,SH2D4A,SLC39A8,SOD2,UBA7,VWA5A
PDGF-AA		complex		-1.224	bias	0.000151	ACTA2,FGF7,HGF,IGF1,LDLR,PDGFRA,VIM	346 (12)
BMPER	-0.955	other	Activated	2.02	bias	0.000151	ACTA2,ACVR1,ACVRL1,BMP4,MGP,RUNX2,VCAM1	25 (3)
NPC1	-0.727	transporter		0.827	bias	0.000155	ALPL,CD74,CTSK,CYP27A1,CYP51A1,DDIT3,KLF4,LDLR,LGALS3,LIPA,MYLIP,NPC1,SREBF1,STAT1	366 (20)
RUNX1		transcription regulator		0.015	bias	0.000158	ADAMTSL4,AQP1,BAALC,CD4,CDKN1C,CHI3L1,CSF1,CYB561,DDIT3,EPAS1,FAS,ID2,IFITM3,IL7R,MMP13,NFE2,NFIL3,NTRK1,OAS3,PCDH7,PIK3R1,POU6F1,RGCC,RUNX2,SHANK2,STAT1,TIMP1,UBE2L6	501 (22)
TEAD4		transcription regulator	Inhibited	-2.887	bias	0.000161	ACTA2,AK5,ARID5B,BMP4,FGFR1,FILIP1L,IGFBP5,NRXN2,PCDH18,POSTN,PTPRO,SAMD5,SULF1,TFAP2C,THBS1	202 (7)
SMAD3		transcription regulator		-1.868	bias	0.000163	ACTA2,ALPL,C3,CDH11,CHRDL1,COL10A1,COL7A1,CRISPLD2,CYP19A1,CYP51A1,DDIT3,ELN,FST,HMOX1,ID2,JAM2,LPAR1,LUM,MMP13,POR,PPARGC1A,PTPRK,RUNX2,S1PR1,SPON1,STAR,TBX3,THBS1,TIMP1,VIM	472 (20)
PRNP	-0.646	other		-0.312		0.000164	AHR,APOE,CSGALNACT1,FST,HSPB1,ID2,IGF2,LRP1,MMP11,MMP2,PLPP3,PRNP,SNAP25	412 (16)
ARNTL		transcription regulator		-1.676		0.000166	ANGPT1,GSR,HMOX1,ITGB8,LDLR,NFE2L2,NQO1,PARVB,PER3,PPARA,SREBF1,STAR	361 (19)
TSC1		other		0.553		0.000166	ATP6V1A,CASP1,CRYAB,DDIT3,GLUL,GSR,HMOX1,NIBAN1,NQO1,PDGFRA,SREBF1,STAT1	445 (21)
KITLG		growth factor	Inhibited	-2.644	bias	0.000169	B2M,BLVRB,CASP1,CD14,CISH,CLU,CREG1,CSF1,CXCL12,DHCR24,EDNRB,FGFR1,FTH1,GAS6,HMOX1,ID2,IRAG1,IRF2,LDLR,LY6E,MME,MMP2,PARVB,PLCL2,PLSCR1,PTGER3,TPT1,TXNIP	419 (19)
Nr1h		group		0.184	bias	0.000171	ACE,ALDH1A1,APOE,AQP3,ARNT2,BCL3,C3,CSF1,GGT5,MYLIP,NPC1,NR5A2,PPARGC1A,PTGES,RGN,RUNX3,SREBF1,STAR,THBS1,THY1	371 (24)
CDK19		kinase		1.884	bias	0.000174	CD81,CLU,DDB2,DDIT4,EPHX1,FAS,FST,HMOX1,HSPA4L,KLF4,NINJ1,OSGIN1,RXRA,SLC7A11,STOM,TBX3,TXNIP
TGFBR1		kinase	Inhibited	-2.366	bias	0.000176	ACTA2,AHR,BMP4,FBLN5,FMOD,GAS1,HMOX1,KLF4,MMP13,OSR1,PTPRK,STAR,VIM,WNT9A	469 (17)
ARNT2	-0.816	transcription regulator	Inhibited	-4.899	bias	0.000178	AOX1,APOE,ARNT2,BST1,CALB2,CHRNE,CMKLR1,COL12A1,COPZ2,CPXM2,EYA1,GDNF,GLUL,GPX3,IGFBP4,LAMA2,LHX8,MSC,NFE2,PLA2G5,PLCB1,POSTN,SELENBP1,THRB
PSMB11		peptidase	Activated	3.153	bias	0.000192	CLDN23,CXCL12,HMOX1,IL18R1,LAMA1,LAMB2,LGALS3,LSP1,MMP3,MT-RNR1,OLFML2B,PARVB,PTK2B,S1PR1,THBS1,TNFRSF1B,TRAF1	216 (7)
4-hydroxytamoxifen		chemical drug		-1.756	bias	0.000194	ANGPTL2,AQP3,C3,CD55,CEBPD,CLU,COL16A1,CYP19A1,CYP1B1,DDIT3,DDIT4,EFEMP1,FGFR1,FOSL2,IGF1,IL7R,MICOS10-NBL1/NBL1,PPARGC1A,RASD1,SLC39A8,THRB,TRIM16	488 (21)
BAPTA-AM		chemical reagent		1.353	bias	0.000198	BDNF,CISH,DDIT3,GDNF,MMP13,MMP2,SCN9A,SOCS3,TRPC3,VCAM1	344 (16)
DSCAML1		other	Inhibited	-2.673	bias	0.000198	DCLK1,JAK3,KLF4,KLF9,NPAS3,NRCAM,NTNG2,PLCB1,PLXNC1,SEMA3F,SHANK2,SNCAIP,SRGAP3,TUBA4A
hemoglobin		complex	Inhibited	-2.379	bias	0.000201	HMOX1,ME1,MGST1,NQO1,PIR,SLC40A1	127 (5)
ADIPOQ		other		-1.25		0.000207	ACTA2,BCL3,CMKLR1,CYP19A1,CYP1B1,FGFR1,HMOX1,IGFBP4,LDLR,LEPR,MMP13,MMP2,MMP3,NR1H3,PPARA,PPARGC1A,PTK2B,RUNX2,SOCS3,SOD2,SREBF1,TIMP1,TRAF1,VCAM1,WNT5A,WNT5B,WNT9A	403 (16)
4-octyl itaconate		chemical reagent	Inhibited	-2.194		0.00021	GSR,HMOX1,NFE2L2,NQO1,TALDO1	60 (4)
hymecromone		chemical drug	Activated	2.043	bias	0.000212	ACTA2,ADAMTS4,FAS,HAS3,MMP13,MMP2,MMP3,TNFAIP6	377 (19)
nelfinavir		chemical drug	Inhibited	-3.029	bias	0.000213	CH25H,DDIT3,HHIPL1,HMOX1,JDP2,KLF4,LURAP1L,NFIL3,NNMT,NUPR1,SLC7A11,SYBU,TNFRSF11B
diquat		chemical toxicant	Inhibited	-2	bias	0.000216	HMOX1,NFE2L2,NQO1,TXNRD1	173 (7)
PQQ cofactor		chemical - endogenous non-mammalian				0.000216	HMOX1,NFE2L2,NGF,PPARGC1A	255 (11)
IL11		cytokine		-1.574		0.000217	ACTA2,CEBPD,IGF1,IL6ST,LBP,MMP13,POSTN,SOCS3,TIMP1,VCAM1,WNT5A	334 (14)
IDH1	-0.601	enzyme		0.283	bias	0.000217	APOE,CFD,COL10A1,DDIT3,EPAS1,LDLR,MX1,MYLIP,NR1H3,RUNX2,VIM	323 (11)
STAT2		transcription regulator	Inhibited	-2.449	bias	0.000217	GBP1,GHDC,IFI35,IFI6,IFITM1,IFITM2,MX1,OAS2,SOCS3,STAT1,USP18	422 (18)
MSTN		growth factor		0.813		0.00022	ACTA2,ALPL,CTSK,FBXO32,IGF1,IGF2,IGFBP5,INHBB,PPARGC1A,RUNX2,STAR,VIM	468 (20)
EOMES		transcription regulator		0.57		0.000221	ACTA2,CEMIP,CST1,DIPK2A,DNAJC15,GSC,ITGA1,MMP17,NEFL,PDGFRA,PDPN,PITX1,PMP22,RND3,SATB2,ZNF521
FOXO1		transcription regulator	Inhibited	-3.755	bias	0.000222	ABCB4,AIFM2,ANGPT1,CAT,CDKN1C,CFLAR,CH25H,CTSK,CYP27A1,DDIT4,DIO2,EDNRB,FAS,FBXO32,FMOD,FST,GPX1,GPX3,HMOX1,IGF1,IL10RB,IL17RA,IL1R1,IL7R,KLF4,LTBR,ME1,MMP3,NPC1,PLSCR1,PPARGC1A,RUNX2,S1PR1,SEMA6D,SERPINB1,SOD2,SOX4,SREBF1,THBS1,TRAF1,TXNIP,VCAM1,WNT16	386 (20)
MRTFA		transcription regulator		-1.714		0.000227	ACTA2,ARPC1B,CCN5,COMT,COX7A1,CXCL12,DHCR24,EYA2,GSTM5,LINC00968,LMNA,MAPK13,MYLK,PDGFRA,RAMP1,S1PR1,SELENOP,SLPI,STAT1,SYNPO2,THBS1,VCAM1	225 (9)
PLK1		kinase				0.000235	ACTA2,CFLAR,DTX3L,MGMT,PARP9,PIK3R1,PYCARD,THBS1,TNFAIP6,VIM	368 (10)
HOXC6		transcription regulator		-0.788	bias	0.000237	CASP1,CYRIA,DCN,MME,PDE4DIP,PDGFRA,SLC1A3,SLC44A1,VCAM1
Z-LLL-CHO		chemical - protease inhibitor	Inhibited	-4.065	bias	0.000248	AHR,AKR1C1/AKR1C2,CAT,CDKN1C,CFLAR,CISH,CLU,CRYAB,DCN,DDB2,DDIT3,EPAS1,FAS,HMOX1,HSF4,HSPB1,MMP11,MMP13,MMP2,NFE2L2,NQO1,PDGFRA,PPARA,PTGFR,RARG,RUNX2,RXRA,SOD2,SQSTM1,STAT1,THBS1,TIMP1,VCAM1,ZNF395	408 (19)
IKZF3		transcription regulator	Activated	3.464	bias	0.000252	CALHM5,DEPP1,GAS6-DT,IFI6,KIF16B,KLF4,MAN1C1,PROS1,RASSF4,SCN9A,SHISAL1,SIPA1L2
CD3		complex	Inhibited	-2.192	bias	0.000257	ACADS,AHR,AQP3,C1R,CD4,CD74,CFLAR,CH25H,CISH,COX7A1,FAS,FMO3,FTL,G6PD,GBP1,GGT5,GUCY1B1,H2AC6,IFI35,IFITM1,IFNGR1,IGF1,IGFBP5,IGFBP6,IL10RB,IL15RA,IL18R1,IL1R1,IL7R,JAK3,LRP1,LSP1,MAF,MMP2,NFE2L2,NPIPA5 (includes others),OGN,PDE4D,RXRA,SLPI,SOCS3,STAT1,STEAP2,STOM,SYNPO,THBS1,THY1,TOM1L1,TPST1,TRAF1,TRIM25,TXNRD1,UBE2L6,XAF1	481 (17)
RUNX2	-0.643	transcription regulator	Inhibited	-2.21	bias	0.000258	ACTA2,ADAMTS5,ALPL,CEBPD,COL10A1,CYP19A1,FLRT2,ITGBL1,LGALS3,LUM,MMP13,MMP2,PCDH18,RGCC,RUNX2,TIMP1,TNFRSF11B	447 (21)
thyroid hormone receptor		group				0.000262	HR,KLF9,MMP11,NR5A2,NTRK1,OXT,POR	306 (15)
DCAF1		kinase		1.964	bias	0.000262	BMF,CDC25B,PPIF,PTGES,SOCS3,TOB1,TXNIP
CDC73		other				0.000262	GBP1,IGF1,IGF2,IGFBP4,LGALS3,PTGES,STAT1	154 (7)
ADAMTS12		peptidase	Activated	2.646	bias	0.000262	ALDH1A3,CHI3L1,MGP,MMP13,MMP3,S100A6,TNFAIP2
PTGS2		enzyme		-1.008	bias	0.000264	ADGRL3,ANGPT1,AQP1,CLU,CTSK,CXCL12,CYP19A1,CYP1B1,DLX5,IGF1,MMP2,NKD2,NTN1,PCDH7,PLA2G4A,PLXNC1,PTGER2,PTGER3,RUNX2,STAR,TNFAIP6,TRAF1	429 (19)
Tnf (family)		group		-1.77	bias	0.000264	ABCC3,ADAMTS5,CAVIN3,CD4,CFLAR,CSF1,CXCL12,FBXO32,FST,IGF1,IL1R1,MMP13,PTGER3,RUNX2,SOCS3,TNFRSF1B,TRAF1,TYMP,VCAM1	347 (14)
ATF4		transcription regulator	Inhibited	-3.839	bias	0.000271	APOE,CD55,CYP27A1,DDIT3,DDIT4,IGFBP5,KLF4,KLF9,LGALS3,MGST1,NR1H3,NUPR1,PENK,PMP22,PRRX2,SERPINF1,SLC1A5,SLC7A11,SNTB1,SOD2,SREBF1,SSBP2,TNFRSF11B	455 (19)
diethylnitrosamine		chemical toxicant		-0.513		0.000271	ACTA2,ALDH3A1,CD63,CXCL12,DCLK1,HGF,HMOX1,NFE2L2,NQO1,NR1H3,PLSCR1,PPARGC1A,QPCT,SELENBP1,THY1,TIMP1	441 (17)
AGN194204		chemical drug	Inhibited	-2.734	bias	0.000275	AHR,ASS1,CCN5,CST3,CYB5A,CYP26B1,CYP51A1,DCN,FDX1,GBP2,HTRA3,IFITM3,IL7R,LMNA,NRXN2,PENK,PPARGC1A,PPL,PRNP,PROS1,PTGR1,RCAN2,SNTB1,SYNPO,TIMP1
TNFRSF1B	-1.186	transmembrane receptor	Inhibited	-3.575	bias	0.00028	ABCC3,CFLAR,CXCL12,FAS,LBP,MMP13,MMP2,MMP3,NR5A2,NTN1,SOCS3,SOD2,TIMP1,TRAF1,TYMP	340 (13)
elaidic acid		chemical - endogenous mammalian	Inhibited	-3.208	bias	0.000282	ACOT1,ACSL4,ALDH1A1,AOX1,APOE,CD9,CYP51A1,DHCR24,DHRS3,GPX4,LDLR,LIPA,PPP1R3C,VCAM1
JAK		group	Inhibited	-2.63	bias	0.000286	FBXO32,IFI6,IFITM3,IGF1,PTGER2,SOCS3,STAT1,STAT5A,VIM	459 (20)
Cdc42		enzyme		-1.463	bias	0.000286	ACTA2,ATP6V1A,CASP1,COL10A1,CSF1,CTSA,CTSZ,FAS,MMP13	377 (18)
TEAD1		transcription regulator	Inhibited	-2.887	bias	0.000289	ACTA2,AK5,ARID5B,FILIP1L,IGFBP5,NRXN2,PCDH18,POSTN,PTPRO,SAMD5,SULF1,THBS1	277 (7)
FAS	-0.622	transmembrane receptor		0.616		0.000289	ACTA2,CEBPD,CFLAR,CSF1,DUSP10,FAS,FES,GBP1,GBP2,GPNMB,GRIA3,IL13RA1,IL15RA,IL17RA,IL18R1,ITGB8,LDLR,LGALS3,LUM,MGP,MME,MMP13,P2RX4,PLCL2,PPFIBP2,PTGER2,RUNX2,SLPI,SOD2,STK17B,TIAF1,TNFAIP6,TNFRSF11B,TNFRSF1B,TUBA4A,VCAM1	413 (14)
Histone h3		group				0.000304	ADGRA2,ARSG,B2M,BDNF,BMP4,CD9,CFLAR,CYP19A1,CYRIA,DDIT3,DUSP10,EPHB3,FGFR1,G6PD,GRIK5,ID2,IFI6,IFITM3,IGF1,IGFBP4,MGMT,MIR29B2CHG,MKX,MX1,OSGIN1,PPARGC1A,PROS1,PSG5,PTGES,PTGR1,RUNX1T1,RUNX2,SATB2,SLC16A6,SOCS3,SOD2,SPATS2L,SREBF1,STAR,STOM,TBX2,TBX3,USP18	520 (24)
SPP1		cytokine	Inhibited	-2.315	bias	0.000307	ANGPT1,CD9,CXCL12,CYP39A1,EPDR1,GPX4,HMOX1,HTATIP2,IGF1,INSIG1,MMP13,MMP2,NRCAM,PIK3R1,POR,RUNX2,S100A4,S100A6,SERPINF1,TIMP1,TXNRD2,VIM	413 (19)
MYD88		other	Inhibited	-5.28	bias	0.000307	ALDH1A1,BCL3,C3,CASP4,CCN4,CD14,CEBPD,CFLAR,CH25H,CISH,CTSK,CXCL12,EDNRB,FBXO32,HMOX1,IGF1,IGFBP5,IL7,LPAR1,MMP2,PLA2G4A,PTGES,SAMHD1,SH3BP5,SLCO3A1,SOCS3,TIMP1,USP18,VCAM1	409 (17)
GCG		other	Inhibited	-2.428	bias	0.000309	ACADS,BMP4,ELN,FOSL2,FST,GREM2,IGFBP4,PPARGC1A,PPP1R3C,SREBF1,TENT5A,TNFAIP6,VCAM1	491 (20)
HMOX1	-0.93	enzyme		0.261		0.000311	ACTA2,ANGPT1,AQP1,BDNF,CD14,CXCL12,G6PD,GDNF,GPX3,HGF,HMOX1,IGF1,NFE2L2,NQO1,THBS1,TYMP,VCAM1	399 (17)
BMP10		growth factor		-1.729	bias	0.000316	ALDH1A3,ANGPT1,AQP1,CD55,CD74,COL12A1,ECM1,ID2,LEPR,MMP3,PTN,THBS1,TIMP1,VCAM1	295 (7)
METTL3		enzyme		-0.571		0.000327	CD9,CISH,MGMT,SOCS3,TIMP1	79 (3)
IFNL4		cytokine	Inhibited	-2.207	bias	0.000327	DHX58,IFI6,MX1,OAS2,STAT1	152 (7)
trans-stilbene oxide		chemical reagent	Inhibited	-2.2	bias	0.000327	ABCC3,EPHX1,GSTM5,HMOX1,NQO1	151 (3)
quercetin		chemical drug	Inhibited	-2.221		0.000336	ACOT1,ARRDC4,BDNF,C3,CD63,COMT,HMOX1,HSF4,KLF4,LDLR,LEPR,MAFB,MEG3,MMP13,MRGPRF,NFE2L2,NLRX1,PON2,POR,PPARGC1A,SLC16A6,STAR,VCAM1,WNT5A,ZCCHC24	410 (17)
NKX2-2-AS1		other	Inhibited	-2.646	bias	0.000338	ACOT2,AIFM2,ALKBH7,CHCHD10,COQ8A,COX7A1,PPARA
diallyl disulfide		chemical - endogenous non-mammalian	Inhibited	-2.407	bias	0.000338	ABCC3,CD55,GSR,GSTM5,HMOX1,NFE2L2,NQO1	135 (5)
SOX9		transcription regulator		-1.414	bias	0.000346	ADAMTS1,BEST1,COL10A1,CYP26B1,DCT,INHBB,ITGB8,LBP,MYLK,NFATC4,RUNX2,S100A4,SOX4,SULF2,TWIST2	254 (10)
FOXA2		transcription regulator	Inhibited	-2.06	bias	0.000354	ABCB4,ACTA2,AQP1,C3,CD55,CHI3L1,CHRD,CTHRC1,CYB561,DCT,DDIT4,EN1,EPHX1,GPRC5C,IGF1,IGFBP5,MAFB,NR5A2,PPARA,PRNP,PROS1,RARG,SMOC1,SOD3,STAT5A,WNT5A	288 (7)
PKD1		ion channel		0.073		0.000361	ABCB4,ACOT2,ACOX2,ACSS1,ALDH1A1,AMPH,BHMT2,COL12A1,CXCL16,DDIT3,FGFR1,GLDN,GPRASP1,GREM1,HDAC9,IDH1,NNMT,ODF3B,PCDH7,QPCT,RUNX2,SLC16A4,TNFRSF11B
1,25-dihydroxyvitamin D		chemical drug		-0.579		0.000382	CSF1,CUBN,CYP27A1,FGFR1,FST,GLUL,IGF1,IGF2,MAPK13,MMP3	210 (7)
EIF2S1		translation regulator				0.000382	CAT,CFLAR,CH25H,DDIT3,HHIPL1,HMOX1,NNMT,NUPR1,SLC7A11,SYBU
DETA-NONOate		chemical reagent		-0.93		0.000382	CAT,FAS,HMOX1,PRKG1,SOD3,STAR,TIMP1,TNFRSF11B,TXNIP,VCAM1	391 (23)
capsaicin		chemical drug		-0.071		0.000389	ABCC3,BDNF,CAT,DDIT3,HGF,HMOX1,IGF1,MMP2,PPARA,RXRA,TNFRSF11B	347 (12)
5-O-mycolyl-beta-araf-(1->2)-5-O-mycolyl-alpha-araf-(1->1')-glycerol		chemical - endogenous non-mammalian	Inhibited	-3.051	bias	0.000393	ADAMTS5,BCL3,CMKLR1,CYP19A1,ITGB8,KYNU,RND3,SDC4,SLC7A11,SOCS3,SOD2,TRAF1,VCAM1	346 (11)
SMAD7		transcription regulator	Activated	3.49	bias	0.000403	ACTA2,ACVR1,ACVR2A,ADAMTS2,CFLAR,CXCL12,DCN,EFEMP1,FAS,FST,GAS6,HDAC9,HMOX1,ID2,ITGBL1,MATN2,MMP2,SEMA3F,TIMP1	436 (19)
PRDM16		transcription regulator		-0.241	bias	0.000403	DCN,DIO2,GPX3,HGF,OAS2,OAS3,PPARGC1A,STAT1	467 (19)
Collagen(s)		complex		-0.342	bias	0.000409	BCL3,C3,CD55,CD63,DDIT3,MMP13,PLA2G6,RAD1,THBS1	400 (17)
dimethylnitrosamine		chemical toxicant		0.114	bias	0.000409	ACTA2,HMOX1,IGF2,IGFBP5,NFE2L2,NQO1,SOD2,TIMP1,VIM	468 (18)
RAF1		kinase	Inhibited	-3.826	bias	0.000414	CCN5,CD74,CHN1,CRYAB,DHRS3,DIO2,FAS,HSPB1,IL1R1,LAMA3,MMP13,MMP3,MT1M,NGF,NINJ1,NQO1,PRSS3,RND3,SELENBP1,TIMP1,TRAF1,TUBA4A,TXNIP,ZNF680	418 (15)
IRF3		transcription regulator	Inhibited	-3.403	bias	0.000415	ANXA4,B2M,CDH11,DHX58,FAS,FST,GBP1,IFI6,IFITM3,MMP3,OAS2,OAS3,PHF11,PRNP,SAP30,STAT1,TFAP2C,TPST1,TREX1,UBE2L6,USP18,VCAM1,VIM	231 (14)
HDAC10		transcription regulator		1.091	bias	0.000415	DCT,MMP2,SQSTM1,TXNIP	52 (3)
miR-140-5p (and other miRNAs w/seed AGUGGUU)		mature microRNA		1.982	bias	0.000415	ADAMTS5,CXCL12,HDAC4,IGFBP5
POR	-0.768	enzyme		1.373	bias	0.000435	ABCC3,AHR,ALDH1A1,APCDD1,CD74,CYP39A1,CYP51A1,DHCR24,GBP2,GSTM1,GSTM5,HMOX1,INSIG1,JDP2,LDLR,POR,PRNP,RAB30,SDC4,STAT1,TMEM229B
IFNAR1		transmembrane receptor	Inhibited	-2.415	bias	0.000437	B2M,CGAS,CH25H,CSF1,F10,IFI6,IFITM1,IFNGR1,OAS2,OAS3,SOCS3,SOD2,STAT1,TAPBPL,THBS1,TNFAIP2,USP18,VCAM1,XAF1	368 (15)
bezafibrate		chemical drug	Inhibited	-2.601	bias	0.000439	ABCB4,ACOT2,ACSL4,APOE,CAT,CROT,CYB5A,INSIG1,LGALS3,MGMT,NPC1,NR1H3,PPARA,PPARGC1A	475 (17)
TSHZ3		transcription regulator	Inhibited	-2.36		0.000445	ADCY1,CASP4,ECHDC2,FMOD,FOSL2,KCTD12,PODN,PTGER3,PTK2B,TXNIP
IGFBP2		other	Inhibited	-2.651	bias	0.000445	CADM1,COL14A1,COL21A1,EFEMP1,EMP2,EPHA4,IGFBP4,MMP13,MMP2,POSTN	443 (19)
IRF8		transcription regulator	Inhibited	-2.415	bias	0.000446	ACVRL1,ARID5B,B2M,CD14,CD4,CD74,CXCL16,FAS,GBP1,IFI6,IL17RA,KLF4,LSP1,MAF,MAFB,PCDH7,STAT1,TWIST2	380 (17)
mir-223		microRNA	Inhibited	-3.077		0.000446	ACTA2,BST1,CSF1,CYB5A,EYA1,FAM20C,GSTM5,ID2,IGF1,MCTP2,MMP13,MYO1D,NQO1,POSTN,RIPK3,S100A6,SLC40A1,TOB1
EPAS1	-0.605	transcription regulator	Inhibited	-3.217	bias	0.000455	CAT,CCN5,CEMIP,COL10A1,CXCL12,CYBRD1,CYP51A1,DDIT3,GPX1,H2AC6,IFNGR1,IGFBP5,INHBB,LDLR,MMP13,NEAT1,NEFL,NFIL3,PCDH10,PGF,SLC16A4,SLC40A1,SOD2,SREBF1,TNFRSF11B,VCAM1	372 (17)
uranyl nitrate		chemical toxicant		-1.461		0.000469	ACADS,CD74,CRYZ,CST3,FTL,GAS6,GPX3,ID2,INMT,LGALS3,MGP,NUDT19,SELENOP,SQSTM1,TPT1
GNAS		enzyme	Inhibited	-2.72	bias	0.000483	ADAMTS1,ALPL,ARL4D,CYP19A1,FOSL2,KLF4,PENK,PLA2G4A,PPARGC1A,RASD1,STAR,THBS1	483 (21)
TFAP2A		transcription regulator		-0.769		0.000486	ADRA1D,APOE,CCN5,COL7A1,DCLK1,EFEMP1,IGF2,ITGBL1,KLF4,LIPA,MMP2,PLAAT3,POR,SMPD1,SOD2,TIMP1	342 (9)
IHH		enzyme	Inhibited	-2.302	bias	0.000486	ALPL,BMP4,COL10A1,EN1,MMP13,PTGFR,PTH1R,RUNX2,TNFRSF11B
ginsenoside Rb1		chemical - endogenous non-mammalian		-1.231		0.000487	NGF,NTRK1,PPARA,PPARGC1A,SREBF1
LAMC1		other	Activated	2.207	bias	0.000487	ACTA2,CDH11,IGF2,VIM,WNT5A	217 (7)
allopurinol		chemical drug	Inhibited	-2.515	bias	0.000488	ADAMTS1,BDNF,CAT,CD14,CLU,EFEMP2,GPNMB,HMOX1,LGALS3,PRTFDC1,PSMB10,TIMP1,TXNIP,VIM	441 (19)
IGF2	-1.279	growth factor		0.36	bias	0.000493	CYP1B1,DDIT3,GAS1,IDH1,IFITM2,IGF1,IGF2,IGFBP4,IGFBP5,IGFBP6,KLF9,MMP11,MMP3,NGF,OGN,PIK3R1,SELENOP,SLC30A1,SOCS3,SREBF1	475 (22)
nicotine		chemical drug		-1.858	bias	0.000509	ACE,AHR,BDNF,CACNA1C,CACNA2D1,CHRM2,CHRNA1,CTSK,DDIT3,HMOX1,IGF1,LDLR,LGALS3,LITAF,MMP2,PENK,POSTN,PTGER2,PTH1R,SERPINF1,SREBF1,STAT1,TREX1	423 (20)
FUT8		enzyme		1.633	bias	0.000513	CYP1B1,ELN,GAS1,GSTM5,MMP13,NFE2L2	172 (7)
IL5		cytokine	Inhibited	-5.298	bias	0.000517	ASS1,BCL3,CASP4,CD55,CD63,CD9,CISH,FAS,FOSL2,GBP2,GK,IL13RA1,LUM,METRNL,MMD,NFE2,NFIL3,PDLIM1,PMP22,PPIF,QSOX1,S100A4,S100A6,SAP30,SLC1A5,SLC39A8,SNTB1,THY1,VIM	521 (19)
VEGFB		growth factor		-1.738		0.000518	ACOT2,BMF,DCN,DIO2,GPX1,GSR,PPARGC1A,SLC27A3,SOD2,TXNRD1	194 (7)
CBL		transcription regulator	Activated	2.208	bias	0.000518	CFLAR,DDIT3,EPHA4,HMOX1,IL17RA,MMP2,PDGFRA,RUNX2,SQSTM1,STAT1	402 (21)
FOXO4		transcription regulator		-0.498		0.000518	ANGPT1,CAT,CH25H,CYP51A1,DHCR24,EDNRB,FMOD,GPX3,IL10RB,IL1R1,RUNX2,SERPINB1,SOD2,TXNIP,VCAM1	348 (12)
sofalcone		chemical drug				0.000525	HMOX1,NQO1,VCAM1	134 (5)
cloprostenol		chemical drug				0.000525	MMP13,SOCS3,TIMP1	293 (7)
MOAP1		other				0.000525	G6PD,HMOX1,NQO1	60 (4)
HOXD11		transcription regulator				0.000525	GDNF,ITGA8,SIX2
2-[[4-[(e)-styryl]phenoxy]methyl]oxirane		chemical reagent				0.000525	APOE,NR1H3,SREBF1	132 (7)
Hyaluronidase		biologic drug				0.000525	ADAMTS4,MMP13,TNFAIP6
salvianolic acid A		chemical drug				0.000525	GPX1,HMOX1,NQO1
4-methylcatechol		chemical - endogenous mammalian				0.000525	BDNF,HMOX1,NGF	180 (7)
ciprofibrate		chemical drug		-0.969		0.000528	ABCB4,ACOT2,ADAMTS1,AIG1,CAT,CBR1,CD63,CXCL12,CYP27A1,IGF1,NPC1,NR1H3,PLSCR1,QPCT,RGN,SELENBP1,SLC4A4,SQSTM1	275 (8)
PRKAA2		kinase	Activated	2.807	bias	0.000535	ACTA2,CXCL12,DDIT3,GRIA3,IGFBP4,IL13RA1,IL1R1,MGST1,MYLK,NPEPL1,PARP3,PCOLCE,PDGFRA,PPARGC1A,SOCS3,SREBF1,VIM	422 (23)
cholecalciferol		chemical - endogenous mammalian		-1.545	bias	0.000535	BDNF,CD14,CEBPD,CSF1,CTSK,CUBN,CYP27A1,FAM20C,IGF1,ME1,PDGFRA,PPARGC1A,PTH1R,RUNX2,RUNX3,SULF2,TNFRSF11B	431 (20)
MTOR		kinase		-0.723	bias	0.000539	ALDH1A3,ATP2B1,CASP1,CEBPD,CFLAR,DDIT3,DDIT4,EPAS1,FBXO32,FST,GSTM5,HSPB1,IGF1,IGF2,IL1R1,IQSEC2,KCND2,NAB2,PGRMC1,PPARA,PPARGC1A,PTH1R,RUNX2,S1PR1,SERPINB1,SMPD1,SOCS3,SOX4,SQSTM1,SREBF1,STAT1,TNFRSF11B,TXNIP,VCAM1	491 (21)
CHADL		other		0.378		0.000543	CADM1,COL10A1,CRYAB,FAS,PTH1R,STEAP4,VCAM1
NPC2		transporter	Activated	2.607	bias	0.000543	AKR1C3,MAP1LC3A,PLA2G4A,PTGER2,PTGES,SQSTM1,STAT1	250 (13)
atorvastatin		chemical drug		-1.54		0.000545	ABCB4,ABCC3,APOE,BDNF,CAT,CCBE1,CCDC125,CD55,CYP27A1,CYP51A1,DHCR24,GSR,HMOX1,LDLR,MAP1LC3A,MMP2,MMP3,NR1H3,NTRK1,POSTN,PRNP,SOD3,VCAM1	466 (23)
NR3C2		ligand-dependent nuclear receptor		-1.168	bias	0.000573	ADAMTS1,APOE,BMP4,CACNA2D3,CAT,CNKSR3,CYP1B1,DDIT4,ECHDC2,GPX1,GPX3,IGF1,KLF9,PGF,RRAD,SERP2,TUBA4A,VCAM1	454 (12)
semaxinib		chemical drug		-0.104		0.000574	AHR,CYP19A1,CYP1B1,HMOX1,LMOD1,NFE2L2,PTGIS,SLPI,THBS1	417 (17)
ID2	-0.672	transcription regulator		-0.249		0.000574	ACTA2,BCL3,CDC25B,CSF1,DUSP10,FAS,IFNGR1,IGFBP4,IL7R,INHBB,ITGA1,JDP2,LEPR,MAF,MMP2,PIK3R1,SEMA3F,SOCS3,SOX4,TGFBR3,TNFRSF19,TOX2,TRAF1,VCAM1	343 (13)
thyroid hormone		chemical - endogenous mammalian	Inhibited	-2.095		0.000583	ACE,APOE,BDNF,COMT,COX7A1,DIO2,G6PD,HR,IGF1,IGFBP4,IRF2,KLF9,ME1,NNAT,OXT,PLA2G5,PPARA,STAT1,TCEA3,THRB,VIM	474 (21)
STAT		group	Inhibited	-2.585	bias	0.000594	CASP1,CEBPD,CISH,IL6ST,LBP,PTGER2,SOCS3,TIMP1	295 (7)
mir-221		microRNA	Activated	2.079	bias	0.000594	BMF,CDKN1C,DIRAS3,MAF,MGMT,MMP2,PIK3R1,STAT5A	193 (7)
TO-901317		chemical reagent	Inhibited	-2.666	bias	0.000598	ABCA8,ALDH3A2,APOE,ASS1,C3,CASP1,CASP4,CFH,CH25H,COMT,EPHX1,G6PD,GSTM5,IGF1,IGFBP4,LDLR,LGALS3,NR1H3,NR5A2,POR,PSME1,PTGER3,SREBF1,STAR,TIMP1	399 (19)
LEF1		transcription regulator	Inhibited	-3.176	bias	0.0006	ACTA2,ARRDC4,CHCHD10,DCT,ECM1,EPHX1,FAS,ID2,IL7R,ITGB8,LYSMD2,MMP13,MMP2,NRCAM,PENK,PLCB4,PTGER2,RUNX2,VIM	355 (12)
TLR4		transmembrane receptor	Inhibited	-4.434	bias	0.000601	C3,CD14,CEBPD,CFLAR,CISH,CTSK,DDIT3,FAS,FBXO32,GBP2,GDNF,HMOX1,IFITM3,IL15RA,IRAK3,IRF2,LRRK2,MX1,PTGES,PTGFR,RGCC,RXRA,SAP30,SGMS2,SH3BP5,SLC7A11,SLCO3A1,SMPD1,SOCS3,SOD2,SQSTM1,STAT1,STAT5A,TRAF1,TRIM38,VCAM1	424 (15)
IL33		cytokine	Inhibited	-3.737	bias	0.000611	ADAMTS1,ALDH1A3,ALDH3A1,APOE,ATP10A,ATP8B4,BCL3,CASP1,CISH,CXCL16,EPAS1,FAS,FER1L6,HMOX1,IRAK3,LEPR,MDK,MYLK,PTPRK,RASSF4,SLC7A11,SOCS3,SOD2,STAT5A,THEMIS2,TIMP1,TNFAIP2,TNFRSF1B,TRAF1	411 (15)
ERK1/2		group	Inhibited	-2.884	bias	0.000613	AKR1C3,ALPL,B2M,BDNF,C3,CACNA1C,CAT,CCN4,CFLAR,CLEC11A,CYP19A1,DDIT3,LDLR,LEPR,MMP13,MMP2,MMP3,PDGFRA,POSTN,PSMB10,PTGER2,PTGES,PTN,RUNX2,S100A6,SOCS3,STAR,TIMP1,TYMP,VCAM1	475 (17)
cyclosporin A		biologic drug		0.574	bias	0.000616	ACTA2,APOE,BDNF,CASP1,CBLB,CD14,CD55,CDH11,CFLAR,CLU,CYP27A1,DDIT4,EDNRB,EFEMP2,FAS,FST,GPNMB,HMOX1,IFNGR1,LAMA3,LDLR,LGALS3,MAF,MMP2,MMP3,NFE2,NRCAM,POSTN,PRTFDC1,PSMB10,RUNX2,RXRA,SREBF1,STAT5A,TANK,TIMP1,VCAM1,VIM,WNT5A,XAF1	437 (15)
TFRC		transporter		0.653	bias	0.000618	ACTA2,DDIT3,DDIT4,FAM20C,FTH1,FTL,GPX3,GPX7,HMOX1,ID2,ME1,PTN,SULF2	78 (4)
homocysteine		chemical - endogenous mammalian		-1.189		0.000629	ACADS,AKR1C3,CLU,CXCL12,DDIT3,FOSL2,HMOX1,MMP13,MMP2,PGF,PTGIS,SOCS3,SREBF1,TIMP1,VCAM1	333 (14)
WBP2		transcription regulator	Inhibited	-3.637		0.000635	ALPK1,AQP3,BMF,BMP4,COLEC12,DCLK1,FOXQ1,GGT5,HNMT,JDP2,SLC1A3,SLC7A11,SOX4,SYNM,TEF,TRAF1,ZNF680
ADCYAP1		other	Inhibited	-3.117		0.000636	ANGPT1,BAG2,BDNF,CACNA2D3,CCBE1,CEBPD,CNTNAP2,DIO2,FST,GAS1,GPC3,GREM2,LAMA1,LUM,MME,NQO1,POR,POSTN,RGCC,SERPINB1,SERPINF1,SLC1A3,SNAP25,SOCS3,TXNRD1	454 (16)
calphostin C		chemical - kinase inhibitor	Activated	3.274	bias	0.000665	ACTA2,APOBEC3G,CLU,LDLR,MMP13,NGF,NQO1,NTN1,S1PR1,SOD2,STAR	403 (15)
fenofibrate		chemical drug		-1.171	bias	0.000668	ABCB4,ACOT2,ACSL4,CASP4,CAT,CLU,CYP19A1,DDIT3,FBXO32,GLUL,HMOX1,ID2,IL6ST,LDLR,MGMT,NR1H3,POR,PPARA,PPARGC1A,PPIC,SOD2,SREBF1,STAR,THRB,TIMP1,TXNIP,VCAM1	503 (23)
PARPBP		other		-0.816		0.000675	CNTNAP2,ELN,INMT,SPON1,SPON2,TIMP1
[truncated: 1,260 more rows]

## Sheet: OA up & Exo down (Mouse joint)
Upstream Regulator	Expr Log Ratio	Molecule Type	Predicted Activation State	Activation z-score	Flags	p-value of overlap	Target Molecules in Dataset	Mechanistic Network
[truncated: 999 more rows]

[truncated: 1 more sheets: OA down & Exo up  (Mouse joint)]
