# Supplementary material for: Exosomes from antler stem cells alleviate mesenchymal stem cell senescence and osteoarthritis
Source: Protein Cell. 2021 Aug 3;13(3):220–6. doi: 10.1007/s13238-021-00860-9 (PMC8901817; doi:10.1007/s13238-021-00860-9)
Supplement: Supplementary file 5 — Supplementary material 5 (XLS 42 kb) [file 13238_2021_860_MOESM5_ESM.xls]

## Sheet: Sheet1
Antibody	Host	Supplier	Catalog#	Dilution
Ki67	Rabbit	Abcam	ab16667	1:1000
LAP2	Mouse	BD Biosciences	611000	1:200
HP1α	Rabbit	CST	2616s	1:200
P16	Mouse	BD Biosciences	550834	1:500
P21	Rabbit	Abcam	ab109520	1:1000
β-Tubulin	Mouse	Santa Cruz Biotechnology	sc-5274	1:3000
β-actin	Mouse	Santa Cruz Biotechnology	sc-69879	1:3000
