# Supplementary material for: Exosomes from antler stem cells alleviate mesenchymal stem cell senescence and osteoarthritis
Source: Protein Cell. 2021 Aug 3;13(3):220–6. doi: 10.1007/s13238-021-00860-9 (PMC8901817; doi:10.1007/s13238-021-00860-9)
Supplement: Supplementary file 6 — Supplementary material 6 (XLSX 11 kb) [file 13238_2021_860_MOESM6_ESM.xlsx]

## Sheet: Sheet1
Primers used for RT-qPCR
Name	Sequence (5’- 3’)
hGAPDH-Forward	GACCCTCACTGCTGGGGAGT
hGAPDH-Reverse	GATGGTACATGACAAGGTG
hIL-8-Forward	ACTGAGAGTGATTGAGAGTGGAC
hIL-8-Reverse	AACCCTCTGCACCCAGTTTTC
hIL-1β-Forward	GGATGCCAGGAAAGGTTCTG
hIL-1β-Reverse	CCAGGTGTGGAGTTCCTGATGT
hIFN-α-Forward	GCCTCGCCCTTTGCTTTACT
hIFN-α-Reverse	CTGTGGGTCTCAGGGAGATCA
hCCL20-Forward	TGTAAGCTATGGCCCACTCCA
hCCL20-Reverse	AGAGACACAGATTGATCCATGCA
hTNF-α-Forward	CCTCTCTCTAATCAGCCCTCTG
hTNF-α-Reverse	GAGGACCTGGGAGTAGATGAG
hCCL2-Forward	AGCTCGCACTCTCGCCTCCAG
hCCL2-Reverse	GGCATTGATTGCATCTGGCTGAGC
mβ-actin-Forward	CAACCGTGAAAAGATGACCC
mβ-actin-Reverse	GTAGATGGGCACAGTGTGGG
mAtp2a1-Forward	TGTTTGTCCTATTTCGGGGTG
mAtp2a1-Reverse	AATCCGCACAAGCAGGTCTTC
mFoxc1-Forward	CAAGACGGAGAACGGTACGTG
mFoxc1-Reverse	GGCTCTCGATTTTGGGCACT
mLcn2-Forward	TGGCCCTGAGTGTCATGTG
mLcn2-Reverse	CTCTTGTAGCTCATAGATGGTGC
mTnfrsf1a-Forward	CCGGGAGAAGAGGGATAGCTT
mTnfrsf1a-Reverse	TCGGACAGTCACTCACCAAGT
mCsf3r-Forward	TGCACCCTGACTGGAGTTAC
mCsf3r-Reverse	TGAAATCTCGATGTGTCCACAG
